# Supplementary material for: Single-cell transcriptomics of melanoma sentinel lymph nodes identifies immune cell signatures associated with metastasis
Source: JCI Insight. 2025 Mar 6;10(7):e183080. doi: 10.1172/jci.insight.183080 (PMC11981627; doi:10.1172/jci.insight.183080)
Supplement: Supplemental tables 1-11 [file jciinsight-10-183080-s065.xlsx]

## Sheet: Table List
Supplemental Tables
Table S1: Sample information and number of cells of each cluster in each sample
Table S2: Differential expression results (RNA) using all clusters as input
Table S3: Differential expression results (ADT, cell-surface protein) using all clusters as input
Table S4: Differential expression results (RNA) using CD8+ T and NK cells as input
Table S5: Differential expression results (RNA) using CD4+ T cells as input
Table S6: Markers of pseudotime using CD4+ T cells as input
Table S7: Differential expression results (RNA) using B cells as input
Table S8: Cell type proportions relevant to Figure 5
Table S9: Bioplex 40-plex data
Table S10: Cell proportions and statistics
Table S11: Deidentified patient clinical information

## Sheet: Table S1
Patient_ID	Stage/LN Status	Age	Sex	Ulceration	Breslow_thickness	Batch	B_CD11c	B_GC.1	B_GC.2	B_GC.3	B_ISG	B_mem.1	B_mem.2	B_MZ	B_nv	B_undef.1	B_undef.2	B.T_mix	CD4_dys	CD4_ISG	CD4_mem,act.1	CD4_mem,act.2	CD4_mem,mig	CD4_mem,res	CD4_MT1	CD4_nv.1	CD4_nv.2	CD4_reg	CD8_mem,eff.1	CD8_mem,eff.2	CD8_MT1	CD8_nv	CD8_TRBV4-1	DC_CD141	DC_LAMP3	EC	FB-1	FB-2	Mac	Mono	NK	pDC	Plasma_cells	T_prolif	T_undef	T/NK	Total
P678	StageI/MEL-	50	M	absent	1.2	BatchA	50	19	5	3	19	179	260	191	654	17	0	37	15	20	27	65	432	463	3	292	69	248	218	3	2	50	2	6	13	0	0	0	13	10	48	17	6	2	7	4	3469
P724	StageI/MEL-	50	F	absent	1.1	BatchA	3	1	2	19	16	644	82	154	231	26	1	46	2	41	93	18	688	148	6	395	30	147	291	11	0	130	4	10	20	0	1	25	7	3	56	2	15	0	2	8	3378
P797	StageI/MEL-	29	F	absent	1.1	BatchB	5	0	6	0	4	260	14	208	1223	40	23	221	8	20	18	112	1167	352	10	2907	5	456	519	7	0	631	1	48	259	12	46	0	44	80	146	135	55	11	1	12	9066
P799	StageI/MEL-	61	F	absent	0.86	BatchB	14	0	4	1	11	548	37	586	965	39	0	120	8	25	43	122	899	358	9	1250	22	570	441	4	0	333	0	15	70	1	0	0	14	11	73	64	5	7	4	9	6682
P800	StageI/MEL-	62	F	absent	0.9	BatchB	19	62	42	4	4	1682	26	427	1053	78	8	178	56	6	130	60	914	358	11	474	15	597	499	34	1	246	1	21	55	10	5	0	23	11	110	32	46	7	6	7	7318
P808	StageI/MEL-	70	M	present	3	BatchB	20	142	64	4	453	174	164	496	651	23	0	67	40	2009	132	32	948	110	0	42	10	274	217	10	0	6	0	14	34	1	0	0	28	69	97	61	12	24	6	3	6437
P809	StageI/MEL-	61	M	absent	1	BatchB	3	10	4	2	1	21	209	261	531	31	20	107	5	35	99	221	1926	1345	0	1867	509	569	172	8	0	16	3	18	40	2	6	0	10	7	106	20	1	5	26	22	8238
P736	StageIII/MEL+	40	F	absent	14	BatchA	16	5	2	5	2	221	92	380	303	16	1	12	9	5	67	123	488	331	0	528	81	261	282	9	0	247	1	8	30	0	1	2	9	6	49	7	0	1	7	6	3613
P895	StageIII/MEL+	67	F	absent	2.5	BatchB	66	81	33	2	13	2739	12	466	1046	66	0	191	103	11	37	54	104	146	1888	205	2	270	111	7	205	100	1	20	36	1	0	0	11	11	47	18	68	7	9	2	8189
P903	StageIII/MEL+	41	M	present	16	BatchB	35	68	40	44	7	681	62	583	1525	31	2	134	43	12	162	443	436	409	7	1074	120	288	321	32	0	237	0	23	44	9	12	0	45	17	77	19	36	5	5	25	7113
P940	StageIII/MEL+	39	F	present	15.5	BatchA	72	11	4	10	126	129	330	327	250	15	0	20	12	307	77	58	392	261	0	203	45	293	490	14	2	43	11	5	37	0	0	2	5	13	39	3	11	3	3	8	3631
P955	StageIII/MEL+	75	M	absent	6.5	BatchB	207	189	66	1	4	86	1714	244	490	48	0	140	45	4	100	146	599	365	0	88	1153	420	565	77	0	3	9	41	73	4	0	0	17	17	42	50	54	12	12	34	7119
P958	StageIII/MEL+	39	F	absent	2.5	BatchB	14	1	0	0	4	626	58	517	1048	22	3	96	2	4	38	69	394	553	2	837	597	228	332	9	0	167	0	23	33	4	11	0	15	9	60	16	10	3	5	7	5817
P967	StageIII/MEL+	47	F	present	2.8	BatchB	63	104	25	1	46	1350	40	515	1749	52	8	166	37	26	33	10	720	289	0	109	43	375	959	39	0	39	0	13	7	11	84	0	59	29	187	14	48	1	10	119	7380
P969	StageIII/MEL+	76	M	absent	11	BatchB	23	31	3	25	10	258	4225	927	490	56	0	329	21	11	55	60	697	669	6	542	236	225	369	100	2	27	633	5	25	12	1	0	13	9	131	20	7	1	11	62	10327

## Sheet: Table S2
feature	group	avgExpr	logFC	statistic	auc	pval	padj	pct_in	pct_out
HLA-DRA	B_CD11c	4.51335	2.66811	54109817	0.912909	0	0	100	48.5515
MS4A1	B_CD11c	3.66508	2.45211	56022327	0.945176	0	0	100	43.4952
CD74	B_CD11c	5.68945	2.36768	5.35075e+07	0.902746	8.05859e-259	7.72197e-256	100	90.1108
HLA-DPA1	B_CD11c	3.74722	2.15983	5.46584e+07	0.922165	2.35999e-307	3.44128e-304	100	57.217
HLA-DRB5	B_CD11c	3.43739	2.15832	53222837	0.897944	5.03649e-291	6.25607e-288	99.6721	48.5895
HLA-DPB1	B_CD11c	3.63755	2.12324	5.50785e+07	0.929251	0	0	100	58.2379
HLA-DQB1	B_CD11c	3.2506	2.02567	5.42358e+07	0.915034	0	0	99.6721	49.5065
HLA-DRB1	B_CD11c	3.44742	1.96732	50568006	0.853154	1.13666e-222	7.77983e-220	99.8361	52.3882
HLA-DQA1	B_CD11c	2.9519	1.85285	51777119	0.873553	1.69863e-265	1.67555e-262	99.8361	45.1089
CD79A	B_CD11c	3.01038	1.79767	48948968	0.825838	9.29549e-206	5.19587e-203	99.6721	43.6434
HLA-DMA	B_CD11c	2.19519	1.41672	5.16655e+07	0.87167	5.64886e-266	5.74096e-263	98.0328	44.0232
CD19	B_CD11c	1.83901	1.32247	5.0733e+07	0.855937	8.42681e-292	1.08699e-288	92.459	32.051
MEF2C	B_CD11c	1.74648	1.2214	5.00075e+07	0.843697	5.90253e-269	6.18622e-266	92.623	32.6778
BANK1	B_CD11c	1.84774	1.18449	4.82243e+07	0.813611	3.92547e-211	2.35094e-208	94.2623	36.1398
FCRL5	B_CD11c	1.22387	1.12956	49832727	0.840748	0	0	73.6066	7.01884
HLA-DQA2	B_CD11c	1.68027	1.12923	4.49125e+07	0.757737	4.23903e-166	1.52869e-163	73.1148	28.6147
KLF2	B_CD11c	2.87598	1.1224	44358615	0.748392	1.02366e-101	1.4425e-99	97.2131	72.2066
LAPTM5	B_CD11c	2.96017	1.03164	5.17414e+07	0.87295	2.52988e-222	1.69694e-219	99.8361	88.9839
POU2F2	B_CD11c	1.56156	1.02449	4.84766e+07	0.817868	1.30819e-213	8.27813e-211	89.8361	37.1289
CD83	B_CD11c	1.7806	1.02411	4.42905e+07	0.747244	6.0044e-133	1.27453e-130	85.7377	35.7488
CTSH	B_CD11c	1.4165	1.02152	48175845	0.812794	1.7813e-247	1.65948e-244	83.4426	27.8942
CD22	B_CD11c	1.42207	1.00694	4.76943e+07	0.80467	4.17144e-239	3.331e-236	84.4262	27.1656
SYNGR2	B_CD11c	1.98575	1.00679	4.75888e+07	0.80289	7.53638e-158	2.38448e-155	97.2131	58.8142
CD79B	B_CD11c	1.68758	0.966994	4.59695e+07	0.77557	1.92305e-150	5.55993e-148	91.6393	42.1409
RALGPS2	B_CD11c	1.53864	0.957399	4.61306e+07	0.778288	7.14538e-169	2.66269e-166	87.2131	35.3844
SCIMP	B_CD11c	1.15767	0.951307	48802471	0.823366	0	0	77.8689	15.5969
CD53	B_CD11c	2.1404	0.947914	4.86887e+07	0.821447	4.45828e-169	1.68002e-166	97.7049	72.0142
PLEK	B_CD11c	1.21072	0.931351	4.76416e+07	0.803782	3.975e-299	5.55473e-296	77.8689	19.8071
CD82	B_CD11c	1.53113	0.923816	46945707	0.79204	5.18086e-168	1.88865e-165	88.8525	42.5062
HLA-DMB	B_CD11c	1.35286	0.890704	4.66812e+07	0.787578	7.94491e-194	4.03722e-191	84.918	31.414
HVCN1	B_CD11c	1.38894	0.854774	45460696	0.766986	2.21382e-161	7.3512e-159	85.7377	33.2994
ACP5	B_CD11c	1.12196	0.836747	46102885	0.777821	6.13685e-228	4.3791e-225	73.2787	22.5118
CD37	B_CD11c	3.14987	0.831629	4.5308e+07	0.764409	1.14365e-112	1.86193e-110	100	91.9314
IRF8	B_CD11c	1.30382	0.831211	45445111	0.766723	2.21338e-170	8.73322e-168	82.7869	30.461
TSPAN3	B_CD11c	1.16016	0.828515	46200277	0.779464	1.58874e-209	9.34792e-207	76.2295	25.7207
ZEB2	B_CD11c	0.965765	0.82513	4.59905e+07	0.775924	0	0	64.4262	10.906
CAPG	B_CD11c	1.17671	0.824683	46350583	0.782	4.94244e-206	2.80949e-203	78.1967	27.0339
HERPUD1	B_CD11c	1.53158	0.824335	4.33662e+07	0.731649	1.62992e-105	2.37671e-103	82.459	43.3089
KLF6	B_CD11c	2.41481	0.823352	41617915	0.702153	6.79016e-68	6.07276e-66	92.7869	73.0083
LAT2	B_CD11c	1.15854	0.819428	4.65512e+07	0.785384	7.93352e-224	5.54322e-221	79.6721	24.8171
EZR	B_CD11c	1.83411	0.818161	4.47703e+07	0.755338	2.10415e-111	3.37651e-109	93.7705	61.278
LRMP	B_CD11c	1.03311	0.812806	4.59252e+07	0.774823	2.38626e-274	2.75967e-271	69.5082	17.1818
PTPN6	B_CD11c	1.79856	0.804837	4.53604e+07	0.765293	2.07486e-119	3.70142e-117	95.082	62.5727
CYB561A3	B_CD11c	1.13331	0.799719	4.58916e+07	0.774257	2.15837e-204	1.18668e-201	76.2295	25.2678
PPP1R15A	B_CD11c	1.60069	0.784174	4.30015e+07	0.725495	4.98887e-95	6.56144e-93	86.0656	48.4269
NR4A1	B_CD11c	1.20657	0.782822	41026533	0.692175	2.75152e-110	4.35286e-108	59.5082	22.5519
FCRLA	B_CD11c	1.17177	0.771196	44588703	0.752274	1.18627e-165	4.18792e-163	76.3934	26.9608
SWAP70	B_CD11c	1.2489	0.76749	44700612	0.754162	3.89516e-151	1.15607e-148	82.9508	31.662
SMIM14	B_CD11c	1.2964	0.760427	43182681	0.728553	3.98184e-119	7.06576e-117	76.5574	33.2067
CIITA	B_CD11c	1.01594	0.750511	45901052	0.774415	4.74308e-243	4.07881e-240	74.2623	19.9842
HOPX	B_CD11c	0.895637	0.747653	43145271	0.727922	3.56485e-295	4.78232e-292	54.7541	10.1043
GRB2	B_CD11c	1.43346	0.73808	4.50832e+07	0.760617	1.37718e-124	2.68535e-122	89.1803	49.9727
IGKC	B_CD11c	1.15249	0.731057	41257976	0.69608	2.07241e-114	3.45794e-112	61.1475	22.6291
CTSZ	B_CD11c	1.2765	0.730904	44347869	0.748211	1.13997e-129	2.34555e-127	83.6066	37.874
PARP15	B_CD11c	1.04504	0.723915	4.47709e+07	0.755349	2.86318e-180	1.1855e-177	73.4426	24.7275
LYN	B_CD11c	1.06873	0.719303	44631791	0.753001	1.73875e-173	7.02582e-171	74.918	25.4346
CD52	B_CD11c	3.20704	0.718257	4.62891e+07	0.780962	6.18087e-127	1.24128e-124	100	93.2107
BCL2A1	B_CD11c	1.05433	0.711741	4.34802e+07	0.733573	3.74183e-148	1.05457e-145	68.5246	25.4778
MTRNR2L8	B_CD11c	1.5378	0.700499	35886810	0.605461	2.03764e-30	7.97412e-29	47.377	27.1749
PLCG2	B_CD11c	0.967068	0.695727	4.48123e+07	0.756047	2.55098e-203	1.35801e-200	70.4918	21.1337
MTPN	B_CD11c	1.32118	0.690343	43952856	0.741547	5.70569e-111	9.11225e-109	83.9344	46.2925
UBC	B_CD11c	3.06879	0.688682	4.495e+07	0.75837	1.25568e-107	1.91423e-105	99.5082	94.9191
HSH2D	B_CD11c	0.962671	0.688307	44523387	0.751172	1.12044e-190	5.3682e-188	69.5082	21.8974
POLD4	B_CD11c	1.48142	0.681472	4.30869e+07	0.726937	8.48762e-93	1.07825e-90	90.8197	52.9305
BASP1	B_CD11c	1.0581	0.669557	4.31959e+07	0.728776	1.22551e-138	2.83457e-136	71.8033	26.4092
TCF4	B_CD11c	0.975598	0.666866	4.37866e+07	0.738742	9.48609e-170	3.69935e-167	69.5082	22.3759
CYBA	B_CD11c	2.61971	0.663785	4.44572e+07	0.750056	4.87089e-101	6.80667e-99	99.8361	89.3945
LY86	B_CD11c	1.0587	0.662277	43800010	0.738968	5.47525e-146	1.4459e-143	77.377	27.7378
SLC2A3	B_CD11c	1.62184	0.656761	40270870	0.679426	7.10076e-58	5.2687e-56	81.4754	55.1257
PTPN1	B_CD11c	1.0658	0.656739	43528092	0.73438	1.18051e-127	2.39951e-125	73.1148	32.1899
EAF2	B_CD11c	0.912363	0.655396	43972103	0.741871	1.95793e-192	9.65665e-190	67.541	19.5972
HLA-DOB	B_CD11c	0.906585	0.64626	44102625	0.744073	1.16295e-192	5.82135e-190	68.3607	20.0284
GPR183	B_CD11c	1.56123	0.641465	40071040	0.676055	3.31425e-57	2.38526e-55	81.1475	51.5144
NCF1	B_CD11c	1.60381	0.634877	40665509	0.686084	5.30839e-62	4.22881e-60	91.4754	55.346
ARID5B	B_CD11c	1.16008	0.634057	42378924	0.714992	1.94939e-99	2.70159e-97	77.541	36.7903
CPNE5	B_CD11c	0.733184	0.62668	4.44027e+07	0.749135	0	0	58.3607	9.01129
POU2AF1	B_CD11c	0.984595	0.626423	42905277	0.723873	7.73235e-136	1.7174e-133	70.4918	25.5807
RGS2	B_CD11c	0.892439	0.618309	3.90516e+07	0.658856	2.13504e-91	2.60381e-89	47.377	17.7118
ARPC2	B_CD11c	2.05537	0.611029	4.3253e+07	0.729739	4.4844e-86	5.081e-84	96.5574	80.8001
GDI2	B_CD11c	1.262	0.610147	42024237	0.709008	1.27628e-82	1.39882e-80	81.9672	47.5007
SCPEP1	B_CD11c	0.797215	0.602521	4.37472e+07	0.738077	9.52785e-218	6.1451e-215	63.2787	16.1001
SP140	B_CD11c	1.04286	0.602299	42621676	0.719088	3.04691e-109	4.73089e-107	74.5902	33.4095
SYK	B_CD11c	0.870772	0.600188	4.26932e+07	0.720295	1.98687e-153	6.00322e-151	63.9344	20.7354
BMP2K	B_CD11c	0.740753	0.596862	4.3644e+07	0.736336	1.18104e-272	1.32033e-269	58.8525	12.0494
COTL1	B_CD11c	1.67444	0.595462	4.1082e+07	0.693112	2.1478e-63	1.77421e-61	88.8525	65.7353
FCRL3	B_CD11c	0.743624	0.592526	4.18047e+07	0.705304	4.69666e-222	3.08856e-219	51.8033	11.083
BLK	B_CD11c	0.946059	0.592289	42732735	0.720961	8.41198e-133	1.77434e-130	71.1475	25.4603
TNFRSF13B	B_CD11c	0.837162	0.590334	41041906	0.692435	1.92252e-134	4.18684e-132	54.7541	17.4586
ADAM28	B_CD11c	0.949595	0.582696	41925487	0.707342	3.92515e-117	6.75086e-115	67.8689	25.4932
REL	B_CD11c	1.36404	0.573721	4.02037e+07	0.678293	1.83584e-59	1.40893e-57	82.7869	49.7134
CD81	B_CD11c	1.54145	0.573595	4.14888e+07	0.699974	1.23762e-68	1.11879e-66	91.1475	62.7271
ARPC3	B_CD11c	2.18361	0.571871	42748419	0.721226	1.03773e-79	1.10137e-77	97.7049	84.1932
FCMR	B_CD11c	1.75776	0.567898	4.0032e+07	0.675396	4.89361e-52	3.24994e-50	92.459	69.2426
SNX2	B_CD11c	1.11115	0.567578	4.15209e+07	0.700516	2.4309e-84	2.69068e-82	77.541	38.7004
JUND	B_CD11c	2.80981	0.566712	39732101	0.670337	7.45763e-48	4.61465e-46	98.6885	90.9002
PIK3AP1	B_CD11c	0.77693	0.566391	43122392	0.727536	6.89977e-191	3.35369e-188	62.623	16.978
STX7	B_CD11c	0.86059	0.565233	4.25782e+07	0.718354	1.12903e-139	2.68548e-137	66.8852	22.978
RGS1	B_CD11c	1.20161	0.563579	3.81903e+07	0.644325	1.71153e-48	1.06694e-46	61.6393	33.4476
CSK	B_CD11c	1.48334	0.562013	4.15728e+07	0.701392	7.90589e-70	7.30434e-68	88.5246	61.9305
RFTN1	B_CD11c	0.84226	0.557137	42069866	0.709778	2.46178e-135	5.4318e-133	63.4426	21.5608
GRN	B_CD11c	0.905721	0.55679	4.12766e+07	0.696395	7.83932e-103	1.11405e-100	64.5902	26.4009
ITSN2	B_CD11c	1.08159	0.554376	4.15893e+07	0.70167	3.10555e-84	3.42612e-82	75.7377	39.6184
MAP3K8	B_CD11c	0.764095	0.552796	40904395	0.690115	1.53923e-141	3.76809e-139	53.1148	15.8871
2023-03-01	B_CD11c	0.857836	0.55274	4.18471e+07	0.706019	5.46069e-127	1.10326e-124	64.4262	22.3913
CCDC50	B_CD11c	0.828476	0.54916	41492483	0.700037	1.27228e-125	2.50999e-123	60.4918	21.0308
SP110	B_CD11c	1.28168	0.547429	4.06231e+07	0.685368	1.01504e-63	8.44724e-62	84.2623	50.4863
PSAP	B_CD11c	1.22113	0.547175	40532019	0.683832	5.58448e-64	4.67063e-62	76.8852	48.146
RNASET2	B_CD11c	1.44185	0.545144	4.05743e+07	0.684545	1.42456e-59	1.0958e-57	90.1639	59.6046
MS4A7	B_CD11c	0.633435	0.544703	42245096	0.712734	0	0	49.5082	7.39449
FCER2	B_CD11c	0.975548	0.544578	38431601	0.648395	3.4213e-64	2.883e-62	53.2787	23.7447
FGD2	B_CD11c	0.743621	0.543976	42319000	0.713981	2.30256e-175	9.41746e-173	58.6885	16.237
ARHGAP24	B_CD11c	0.856506	0.53995	41670262	0.703036	1.89607e-121	3.49398e-119	64.918	22.8823
ITGB2-AS1	B_CD11c	0.959546	0.537989	4.12006e+07	0.695113	1.52686e-91	1.8689e-89	69.1803	30.8356
PLEKHO1	B_CD11c	0.945826	0.536641	4.14235e+07	0.698873	6.47916e-93	8.29382e-91	70	31.9522
UCP2	B_CD11c	1.47119	0.53123	4.00099e+07	0.675024	1.07155e-53	7.26014e-52	86.5574	59.8897
RHOB	B_CD11c	0.928253	0.527567	3.95554e+07	0.667356	1.25534e-76	1.28358e-74	58.8525	25.7196
RAB31	B_CD11c	0.611214	0.525796	42489313	0.716855	0	0	50.4918	7.42639
IGHG2	B_CD11c	0.672389	0.518911	4.07563e+07	0.687617	1.59565e-184	6.86088e-182	48.6885	11.1921
TFEB	B_CD11c	0.717371	0.517669	4.21066e+07	0.710397	2.15068e-165	7.51348e-163	58.3607	16.7608
DUSP2	B_CD11c	1.1603	0.517338	36281823	0.612125	3.29794e-29	1.23307e-27	53.6066	34.982
ATP2B1	B_CD11c	0.874409	0.516637	41499645	0.700158	1.72676e-103	2.46435e-101	68.5246	27.602
MCL1	B_CD11c	1.1909	0.516488	3.9467e+07	0.665864	1.50795e-53	1.01758e-51	75.9016	45.8942
DUSP4	B_CD11c	0.599974	0.51616	3.89063e+07	0.656405	7.15392e-242	5.99821e-239	36.5574	5.50187
TNFRSF13C	B_CD11c	0.80465	0.513386	41541112	0.700857	1.13934e-122	2.14671e-120	63.1148	21.9365
UVRAG	B_CD11c	0.91891	0.51099	4.13121e+07	0.696993	2.48519e-92	3.1334e-90	71.1475	31.3244
NR4A2	B_CD11c	1.16431	0.510751	3.74432e+07	0.63172	9.87012e-39	4.95545e-37	60.1639	36.4321
SH3BP5	B_CD11c	0.870398	0.510639	4.10984e+07	0.693388	1.82002e-95	2.40314e-93	66.2295	28.167
DAPP1	B_CD11c	0.727681	0.510635	41605926	0.701951	7.45785e-145	1.92401e-142	57.8689	17.9032
DBNL	B_CD11c	1.00416	0.508334	4.11606e+07	0.694437	6.77292e-80	7.21111e-78	75.7377	38.2887
PLAC8	B_CD11c	0.975601	0.50566	3.84003e+07	0.647868	2.3754e-50	1.54993e-48	57.8689	33.9899
WSB1	B_CD11c	1.11413	0.504985	4.00561e+07	0.675804	8.95542e-61	7.00109e-59	75.2459	44.546
NCR3	B_CD11c	0.699899	0.504814	4.0987e+07	0.691509	2.02531e-146	5.4778e-144	53.2787	15.5053
BLNK	B_CD11c	0.839047	0.503609	4.11261e+07	0.693856	8.2318e-105	1.18999e-102	65.082	24.7584
CMTM6	B_CD11c	0.922595	0.503115	4.10461e+07	0.692505	6.82635e-86	7.70849e-84	70.4918	32.7282
CD40	B_CD11c	0.918913	0.502961	40553162	0.684189	2.55351e-85	2.83575e-83	67.7049	28.8894
PKIG	B_CD11c	0.723336	0.502659	41339812	0.697461	1.15071e-139	2.71778e-137	56.8852	17.7303
UBE2J1	B_CD11c	0.832618	0.502498	4.09407e+07	0.690727	3.88404e-99	5.29524e-97	64.0984	25.6188
NCF4	B_CD11c	0.806494	0.501738	41703565	0.703598	1.03379e-117	1.79644e-115	65.7377	24.074
PARP1	B_CD11c	1.1369	0.500924	40245073	0.678991	6.6095e-62	5.25283e-60	79.5082	46.1227
CLIC1	B_CD11c	1.92447	0.498966	40369333	0.681088	2.73427e-54	1.883e-52	94.4262	79.0556
AC004687.1	B_CD11c	0.852695	0.498004	40534427	0.683873	2.68843e-89	3.16367e-87	63.1148	26.8785
PARP14	B_CD11c	0.855931	0.4977	40575564	0.684567	1.78583e-89	2.10891e-87	63.4426	27.0905
FCRL1	B_CD11c	0.7162	0.496972	4.11792e+07	0.69475	6.1658e-144	1.57854e-141	56.2295	16.4902
HLA-DOA	B_CD11c	0.697605	0.496923	41841814	0.70593	2.15419e-164	7.37218e-162	58.5246	16.0126
BCAS4	B_CD11c	0.798718	0.491626	4.12138e+07	0.695336	1.44747e-107	2.19662e-105	63.7705	24.3838
BTK	B_CD11c	0.706649	0.49161	4.18361e+07	0.705834	1.83959e-153	5.60874e-151	59.3443	17.439
IGHG3	B_CD11c	0.573097	0.491025	3.99829e+07	0.674568	1.15878e-269	1.25366e-266	40.8197	6.18831
MTSS1	B_CD11c	0.646712	0.491004	41304447	0.696864	6.87574e-187	3.03419e-184	52.1311	12.319
CYBB	B_CD11c	0.772883	0.489783	4.08555e+07	0.68929	1.14857e-111	1.8609e-109	60	21.2943
MOB1A	B_CD11c	0.98109	0.488009	40424945	0.682026	1.29427e-70	1.20912e-68	72.623	37.9522
PLD4	B_CD11c	0.658715	0.48624	3.98577e+07	0.672456	1.34771e-139	3.16079e-137	47.0492	12.8078
GPR18	B_CD11c	0.72402	0.485705	39856341	0.672433	2.64427e-107	3.95909e-105	51.9672	17.6912
SAT1	B_CD11c	1.4896	0.485403	37893429	0.639316	7.33427e-35	3.26662e-33	80.9836	58.772
LSP1	B_CD11c	1.88429	0.483441	39851589	0.672352	2.4994e-49	1.59363e-47	95.5738	79.349
TSC22D3	B_CD11c	2.33834	0.480061	36690362	0.619018	2.24534e-24	7.20614e-23	95.9016	80.5592
FGR	B_CD11c	0.535405	0.47981	4.00993e+07	0.676531	0	0	39.5082	4.16294
PLPP5	B_CD11c	0.778417	0.479126	3.99627e+07	0.674227	3.12364e-96	4.15717e-94	56.3934	20.9207
SKAP2	B_CD11c	0.690974	0.478296	41552754	0.701054	4.45126e-148	1.24405e-145	58.5246	17.2095
CTSS	B_CD11c	1.04195	0.474892	3.9823e+07	0.67187	6.02145e-60	4.65316e-58	75.7377	41.8753
RAB11FIP1	B_CD11c	0.686032	0.47302	4.06279e+07	0.685451	8.47313e-127	1.6915e-124	54.0984	17.1488
OAZ1	B_CD11c	2.21531	0.468619	40647933	0.685788	1.17617e-56	8.41078e-55	97.8689	87.4371
ADK	B_CD11c	0.784559	0.465365	4.02401e+07	0.678907	1.74309e-90	2.09533e-88	60.6557	24.426
CD24	B_CD11c	0.782388	0.454623	39109353	0.65983	9.76104e-77	1.00419e-74	55.5738	22.6332
MBD4	B_CD11c	0.875871	0.45086	39347755	0.663852	1.76599e-63	1.46241e-61	64.4262	32.1467
UGCG	B_CD11c	0.705707	0.448767	4.0409e+07	0.681757	2.62688e-106	3.89824e-104	57.0492	20.4586
SYTL1	B_CD11c	0.940051	0.448378	3.93761e+07	0.664331	1.32014e-58	9.94937e-57	68.6885	37.1464
PREX1	B_CD11c	0.707493	0.447287	40148761	0.677366	1.97713e-99	2.72877e-97	56.2295	20.9865
TRIM38	B_CD11c	0.804888	0.446702	40076899	0.676154	2.29201e-79	2.4249e-77	63.6066	28.273
SNX3	B_CD11c	1.20374	0.446575	39090056	0.659504	1.50264e-46	9.03147e-45	81.6393	53.6787
ARHGAP17	B_CD11c	0.732761	0.446083	4.04352e+07	0.682199	8.44754e-98	1.14239e-95	60.1639	23.0356
B4GALT1	B_CD11c	0.665432	0.446013	40632102	0.685521	1.79239e-122	3.35828e-120	55.7377	17.932
ARHGAP25	B_CD11c	0.821292	0.444324	39961262	0.674203	2.85987e-75	2.89771e-73	64.7541	29.6469
NEAT1	B_CD11c	1.07732	0.443526	3.80928e+07	0.64268	1.48834e-41	7.97379e-40	68.5246	42.5618
ARPC5L	B_CD11c	0.931052	0.441285	39464451	0.665821	2.52403e-59	1.93267e-57	69.8361	37.4952
PIKFYVE	B_CD11c	0.646392	0.440598	40237356	0.678861	1.82022e-118	3.21297e-116	52.9508	17.086
TLN1	B_CD11c	1.06085	0.43392	38880120	0.655962	8.28061e-48	5.11446e-46	73.6066	45.3724
PDLIM1	B_CD11c	0.77441	0.433687	39872749	0.672709	2.62681e-82	2.86964e-80	62.2951	25.3296
CNPY3	B_CD11c	1.0327	0.428686	39031929	0.658524	9.71297e-50	6.25247e-48	77.0492	44.5583
FCRL2	B_CD11c	0.529516	0.428242	39272007	0.662574	5.59385e-188	2.50142e-185	40.4918	7.93582
SEL1L3	B_CD11c	0.818217	0.428051	39172549	0.660896	3.18905e-65	2.71458e-63	62.2951	29.1447
NAPSA	B_CD11c	0.612626	0.4274	40220292	0.678573	1.30305e-130	2.71439e-128	51.4754	15.0699
SYPL1	B_CD11c	1.12282	0.426951	38406140	0.647966	5.59832e-42	3.04306e-40	78.1967	48.4105
PHACTR1	B_CD11c	0.576968	0.426326	39624938	0.668529	7.59484e-148	2.10509e-145	45.5738	11.3403
RABGAP1L	B_CD11c	0.775386	0.426263	39605744	0.668205	1.63911e-74	1.65083e-72	61.9672	27.1656
MTDH	B_CD11c	1.17258	0.426193	3.861e+07	0.651405	2.23826e-42	1.23061e-40	79.8361	52.7967
RASGRP3	B_CD11c	0.514212	0.425382	40328702	0.680402	8.32057e-237	6.48966e-234	43.7705	7.69397
PAX5	B_CD11c	0.655561	0.425089	40027064	0.675313	9.29395e-110	1.44977e-107	54.2623	17.9032
MEF2A	B_CD11c	0.655901	0.42323	4.00391e+07	0.675516	1.3264e-103	1.90106e-101	54.5902	19.3492
COBLL1	B_CD11c	0.627587	0.422117	39495581	0.666346	2.39345e-107	3.59962e-105	49.6721	16.1835
IGHG1	B_CD11c	0.532718	0.421767	3.93294e+07	0.663543	4.99446e-190	2.32645e-187	40.6557	7.94303
PXK	B_CD11c	0.610199	0.41978	4.0149e+07	0.67737	1.47671e-124	2.86277e-122	51.4754	15.7224
SP100	B_CD11c	1.23271	0.416305	38147527	0.643603	1.26707e-37	6.19461e-36	82.623	55.4725
PNOC	B_CD11c	0.535286	0.415132	39903196	0.673223	2.86283e-171	1.14302e-168	44.918	10.1742
UNC93B1	B_CD11c	0.657691	0.413301	4.00075e+07	0.674983	3.87659e-101	5.43988e-99	55.9016	19.8071
CLECL1	B_CD11c	0.553234	0.413056	3.95184e+07	0.666731	1.30938e-141	3.22897e-139	44.918	11.6428
ACTR2	B_CD11c	1.14409	0.411995	38340436	0.646857	3.40205e-40	1.77723e-38	77.7049	52.0362
FCHSD2	B_CD11c	0.718765	0.410421	3.93124e+07	0.663256	1.23926e-76	1.27102e-74	57.377	24.0102
TLR10	B_CD11c	0.596281	0.409344	39659488	0.669111	9.32297e-116	1.57122e-113	49.6721	15.3375
TSPAN33	B_CD11c	0.593999	0.409229	3.99017e+07	0.673198	3.87507e-124	7.46909e-122	50.3279	14.9042
GAPT	B_CD11c	0.602315	0.406341	3.97807e+07	0.671156	1.98441e-117	3.43058e-115	50.8197	15.5084
NCOA3	B_CD11c	0.762383	0.406269	39015268	0.658243	8.05126e-65	6.83603e-63	60.1639	28.0219
PDE4D	B_CD11c	0.607026	0.406216	37583078	0.63408	2.51897e-75	2.56003e-73	40.9836	14.9238
LINC00926	B_CD11c	0.812459	0.40251	38282119	0.645873	1.62004e-57	1.1863e-55	58.1967	26.4771
WDFY4	B_CD11c	0.522479	0.400736	3.99632e+07	0.674235	1.21763e-169	4.69389e-167	45.5738	10.4233
ENTPD1	B_CD11c	0.509899	0.400404	3.97899e+07	0.671311	1.03558e-183	4.39635e-181	43.7705	9.15126
TTN	B_CD11c	0.609908	0.399941	38461622	0.648902	1.31776e-88	1.52924e-86	45.4098	15.7049
BCAR3	B_CD11c	0.423334	0.395648	40117179	0.676833	0	0	37.8689	2.52658
FCRL4	B_CD11c	0.39713	0.39505	37362715	0.630362	0	0	26.2295	0.173927
NEK6	B_CD11c	0.514365	0.393131	39662591	0.669164	1.89645e-159	6.17505e-157	44.4262	10.4747
SETBP1	B_CD11c	0.535698	0.392184	39843259	0.672212	1.36935e-145	3.56011e-143	47.2131	12.1379
ELOVL5	B_CD11c	0.793431	0.390973	38761953	0.653969	7.82555e-57	5.60798e-55	63.2787	31.6363
FAM30A	B_CD11c	0.580925	0.390825	3.79578e+07	0.640402	4.77858e-89	5.58411e-87	41.8033	13.5674
LITAF	B_CD11c	0.924804	0.389684	38024537	0.641528	3.02976e-42	1.66033e-40	67.2131	39.9601
VOPP1	B_CD11c	0.699395	0.387523	38952707	0.657187	6.21903e-69	5.68321e-67	56.7213	25.1351
CD55	B_CD11c	0.91794	0.387355	37783686	0.637464	8.07945e-42	4.36342e-40	65.5738	36.7254
OTUD1	B_CD11c	0.510562	0.384983	38261133	0.645519	2.75735e-123	5.25432e-121	39.0164	10.0353
SPI1	B_CD11c	0.663149	0.383988	39421381	0.665094	2.09545e-85	2.34257e-83	56.5574	21.3159
REEP5	B_CD11c	0.889567	0.382712	3.84558e+07	0.648803	4.8928e-47	2.96735e-45	69.0164	39.1131
IFT57	B_CD11c	0.595258	0.382195	39113612	0.659902	1.54679e-93	2.01071e-91	50.3279	17.4617
SNX22	B_CD11c	0.505854	0.381927	39266965	0.662489	8.39496e-151	2.46974e-148	43.1148	10.1969
FLNA	B_CD11c	0.852336	0.379214	38038255	0.641759	7.21448e-47	4.35963e-45	63.1148	33.4126
MARCKS	B_CD11c	0.694321	0.377923	37907132	0.639547	3.6957e-62	2.95815e-60	50.3279	21.072
FCGR2B	B_CD11c	0.56521	0.377103	3.85061e+07	0.649653	3.15435e-92	3.9474e-90	45.082	15.1276
TPM3	B_CD11c	1.60921	0.376493	37047452	0.625043	5.36138e-27	1.86719e-25	92.1311	73.9356
CDV3	B_CD11c	0.895931	0.376181	3.81099e+07	0.642968	2.19702e-43	1.22398e-41	68.5246	39.4074
ZFP36L1	B_CD11c	1.96132	0.376071	36042260	0.608084	2.01716e-20	5.55431e-19	91.3115	78.9126
CCR6	B_CD11c	0.596018	0.375577	38833727	0.65518	1.78137e-89	2.10891e-87	49.1803	17.1529
CALM2	B_CD11c	1.60523	0.375522	37601385	0.634388	7.25867e-31	2.89123e-29	89.6721	75.0039
CD99	B_CD11c	1.39162	0.374435	3.67762e+07	0.620467	6.17006e-26	2.08181e-24	84.5902	63.4639
KYNU	B_CD11c	0.495503	0.369858	39540001	0.667096	7.67706e-150	2.20063e-147	44.918	10.9471
ODC1	B_CD11c	0.768738	0.369553	3.83755e+07	0.647449	1.482e-53	1.00208e-51	62.1311	30.4404
SIGLEC10	B_CD11c	0.478105	0.3691	3.8798e+07	0.654577	8.42658e-148	2.31648e-145	40.3279	9.32724
FAM49A	B_CD11c	0.477163	0.36841	39193566	0.661251	9.17704e-159	2.95942e-156	41.8033	9.44662
BTN2A2	B_CD11c	0.483752	0.367505	39560286	0.667438	1.7086e-164	5.90752e-162	44.0984	9.86755
CD68	B_CD11c	0.436629	0.366852	39017955	0.658288	1.47721e-234	1.12597e-231	37.541	5.84046
ZNF331	B_CD11c	0.71637	0.366283	3.64861e+07	0.615571	4.42176e-40	2.29918e-38	45.9016	23.4164
HHEX	B_CD11c	0.535357	0.365949	3.87306e+07	0.65344	1.18414e-104	1.70444e-102	45.082	13.7557
GABARAPL2	B_CD11c	0.930629	0.365759	3.77621e+07	0.6371	3.52828e-38	1.75306e-36	68.6885	43.3028
ANXA4	B_CD11c	0.441933	0.364674	39221963	0.66173	3.56489e-212	2.21406e-209	39.3443	6.84492
INPP5D	B_CD11c	0.781696	0.362427	38182213	0.644188	1.61471e-49	1.03348e-47	63.7705	32.2002
TMEM154	B_CD11c	0.634749	0.361662	38516601	0.649829	2.78324e-69	2.5504e-67	53.1148	21.9231
DBI	B_CD11c	0.932256	0.360066	37150551	0.626782	3.28371e-33	1.39052e-31	67.8689	42.463
PRKCB	B_CD11c	0.865549	0.360045	3.77372e+07	0.63668	4.53328e-41	2.40565e-39	66.5574	37.1927
MAPK1IP1L	B_CD11c	0.746056	0.359803	37940744	0.640114	6.18295e-48	3.84007e-46	59.6721	31.063
TCIRG1	B_CD11c	0.694159	0.358704	3.8376e+07	0.647458	2.00403e-58	1.50025e-56	57.377	26.6891
ITGAX	B_CD11c	0.37031	0.357871	37615387	0.634625	0	0	27.8689	0.93859
GGA2	B_CD11c	0.672884	0.357213	38484366	0.649286	7.76444e-63	6.32048e-61	56.7213	24.8603
RHOQ	B_CD11c	0.457607	0.355403	3.90469e+07	0.658777	6.29486e-162	2.11117e-159	40.8197	8.92072
PTPN18	B_CD11c	0.537717	0.355296	3.85708e+07	0.650744	5.65814e-93	7.2706e-91	45.9016	15.2387
PARVG	B_CD11c	0.761286	0.352946	37912685	0.63964	9.10911e-47	5.49463e-45	61.8033	31.9738
BHLHE41	B_CD11c	0.429623	0.352101	38648462	0.652054	1.23206e-190	5.81982e-188	37.2131	6.74303
MX1	B_CD11c	0.63572	0.351773	38099273	0.642788	5.31135e-66	4.59103e-64	50.8197	20.6366
MT-CO1	B_CD11c	4.94394	0.35028	4.1818e+07	0.705529	8.54765e-69	7.74786e-67	100	99.4926
SNX8	B_CD11c	0.463687	0.349917	3.88806e+07	0.65597	8.94434e-144	2.27254e-141	41.3115	9.82329
CD164	B_CD11c	0.954522	0.349867	37367331	0.63044	4.05762e-34	1.77193e-32	71.8033	44.9309
MYO9B	B_CD11c	0.681288	0.349336	3.82909e+07	0.646021	1.0344e-57	7.64137e-56	57.2131	26.4277
LHPP	B_CD11c	0.564718	0.348128	3.73205e+07	0.62965	3.29898e-63	2.71179e-61	42.7869	17.1282
ZFP36	B_CD11c	1.86394	0.347397	35180373	0.593542	9.08621e-16	1.95342e-14	89.5082	75.2591
GAPDH	B_CD11c	2.45511	0.34501	36681546	0.618869	3.61343e-24	1.14761e-22	97.0492	91.3324
TAGAP	B_CD11c	1.23766	0.344079	35855757	0.604937	4.31262e-21	1.2134e-19	75.9016	53.7261
ARF6	B_CD11c	1.03307	0.34406	3.70542e+07	0.625157	4.41327e-30	1.70521e-28	74.7541	50.1816
YWHAZ	B_CD11c	1.78184	0.34385	36908295	0.622695	8.42383e-26	2.82519e-24	93.4426	80.622
VASP	B_CD11c	0.817604	0.343787	37524256	0.633087	1.79793e-39	9.22001e-38	63.2787	36.4661
ATP6V0B	B_CD11c	0.79709	0.34362	37650345	0.635214	5.08479e-41	2.68557e-39	63.6066	35.9412
EBF1	B_CD11c	0.456635	0.343021	3.8939e+07	0.656955	7.33369e-146	1.92154e-143	41.8033	9.79757
MYO1G	B_CD11c	0.639177	0.341566	37910139	0.639597	2.57057e-57	1.86605e-55	52.623	23.5738
CXXC5	B_CD11c	0.652887	0.340972	37929660	0.639927	1.17724e-57	8.67741e-56	53.4426	23.5244
RHOA	B_CD11c	1.64535	0.340829	36790724	0.620711	4.00209e-25	1.30949e-23	93.1148	77.4337
PEA15	B_CD11c	0.477867	0.339963	38542215	0.650261	2.49578e-113	4.12332e-111	42.2951	11.9115
HLA-E	B_CD11c	2.94975	0.338708	4.01106e+07	0.676723	2.45192e-51	1.60925e-49	100	97.8871
WIPF1	B_CD11c	1.04846	0.338663	36861982	0.621914	1.32777e-28	4.86143e-27	76.3934	50.2815
RIPOR2	B_CD11c	1.19709	0.337954	36277582	0.612054	1.90894e-23	5.91156e-22	78.3607	56.3216
FAM96A	B_CD11c	0.67012	0.337105	3.81232e+07	0.643192	3.57762e-54	2.45371e-52	58.0328	27.4394
PPP3CC	B_CD11c	0.721761	0.336419	37522119	0.633051	8.05998e-44	4.56614e-42	58.0328	30.5958
SMARCC1	B_CD11c	0.662788	0.336293	37818762	0.638056	4.36754e-52	2.90632e-50	54.918	26.2126
EIF5	B_CD11c	1.16036	0.335106	36462689	0.615177	1.1713e-24	3.79181e-23	79.5082	56.4657
2023-09-07	B_CD11c	1.31713	0.334092	3.62892e+07	0.612251	1.28685e-22	3.86377e-21	85.082	64.8399
SH3BGRL3	B_CD11c	2.347	0.332924	36405874	0.614218	1.91665e-22	5.72401e-21	98.3607	90.2045
TESC	B_CD11c	0.390741	0.33029	3.62995e+07	0.612424	1.88692e-136	4.27592e-134	27.2131	5.08815
TPP1	B_CD11c	0.592009	0.327479	3.80826e+07	0.642508	1.17549e-63	9.75832e-62	51.9672	21.5526
CD47	B_CD11c	0.88714	0.326763	3.70637e+07	0.625316	1.53826e-32	6.40076e-31	69.5082	42.3086
DDX17	B_CD11c	1.35532	0.325099	3.63856e+07	0.613877	3.96717e-23	1.21619e-21	84.7541	66.1284
MT-ND6	B_CD11c	1.59215	0.325099	3.54967e+07	0.598879	1.59681e-17	3.73979e-16	88.6885	72.6522
IGHM	B_CD11c	0.753813	0.324798	35169511	0.593359	5.41365e-27	1.88343e-25	42.459	23.1231
LRRK2	B_CD11c	0.388893	0.324797	38426997	0.648318	5.60137e-212	3.41561e-209	35.5738	5.67477
ID3	B_CD11c	0.628908	0.324386	35504012	0.599003	3.38621e-31	1.3536e-29	40.9836	22.0404
PRDM2	B_CD11c	0.666218	0.324114	3.75045e+07	0.632754	2.94284e-47	1.79776e-45	55.082	27.0719
PRDX1	B_CD11c	1.04848	0.323417	3.63733e+07	0.613668	7.06306e-25	2.29536e-23	73.6066	51.3672
HDAC9	B_CD11c	0.440449	0.323249	3.81515e+07	0.643669	5.29254e-123	1.00283e-120	39.0164	9.77184
EGR2	B_CD11c	0.371012	0.323234	37088781	0.62574	4.1913e-243	3.69915e-240	28.6885	3.42709
RFX5	B_CD11c	0.521973	0.32269	3.81244e+07	0.643212	9.1592e-78	9.59941e-76	46.5574	16.8113
BCL11A	B_CD11c	0.602489	0.322337	37769908	0.637232	6.2003e-60	4.78036e-58	50.9836	21.1821
DNAJC10	B_CD11c	0.543817	0.321752	37904006	0.639494	7.43821e-69	6.77888e-67	47.377	18.3982
SELL	B_CD11c	1.60324	0.321425	35352221	0.596442	8.24273e-17	1.87547e-15	84.7541	70.9068
SND1	B_CD11c	0.649108	0.321423	37341825	0.630009	6.59404e-46	3.90037e-44	52.7869	26.6376
THEMIS2	B_CD11c	0.445465	0.321137	38074943	0.642378	3.54183e-110	5.5768e-108	39.6721	10.8813
LYL1	B_CD11c	0.669187	0.321094	3.75737e+07	0.633922	3.4217e-49	2.16932e-47	55.9016	26.1488
RHOH	B_CD11c	1.27148	0.320741	3.56362e+07	0.601234	4.87328e-19	1.24954e-17	75.9016	60.3157
IFNGR1	B_CD11c	0.609449	0.320002	3.69409e+07	0.623245	2.0015e-46	1.19442e-44	47.8689	22.6404
PPP3CA	B_CD11c	0.547296	0.319451	37458077	0.631971	3.15707e-61	2.47967e-59	45.4098	18.6442
LIMD2	B_CD11c	2.177	0.319321	36614508	0.617738	9.49215e-24	2.97521e-22	98.6885	89.9894
CD86	B_CD11c	0.409854	0.318894	37648388	0.635181	2.1915e-133	4.68143e-131	34.918	7.78145
DOK3	B_CD11c	0.44293	0.317475	3.80009e+07	0.641129	2.22583e-110	3.53791e-108	39.5082	10.6404
PDIA6	B_CD11c	0.740246	0.316884	3.72429e+07	0.62834	5.33128e-39	2.70091e-37	61.8033	33.0338
BAX	B_CD11c	0.897227	0.315263	36357164	0.613397	8.30868e-27	2.86684e-25	66.5574	42.783
SMC6	B_CD11c	0.476542	0.314455	37773793	0.637297	2.33736e-85	2.60433e-83	41.8033	13.5437
LMO2	B_CD11c	0.393351	0.313335	3.74757e+07	0.632268	4.88161e-155	1.51592e-152	32.9508	6.26756
MALT1	B_CD11c	0.679995	0.312055	37216078	0.627888	6.39595e-42	3.46539e-40	56.5574	29.121
YPEL5	B_CD11c	0.898728	0.310437	36094520	0.608965	1.13539e-25	3.77765e-24	64.7541	40.1515
ITGB7	B_CD11c	0.660229	0.30957	3.68456e+07	0.621637	2.14681e-39	1.09756e-37	52.623	27.6719
CDK14	B_CD11c	0.398784	0.309334	3.77819e+07	0.637434	2.25033e-136	5.06521e-134	35.5738	7.86996
ST6GAL1	B_CD11c	0.675845	0.308476	36890756	0.622399	7.71727e-39	3.88039e-37	54.918	28.7896
TOX	B_CD11c	0.469	0.307073	3.74289e+07	0.631478	2.16787e-86	2.46461e-84	39.5082	12.0658
CD72	B_CD11c	0.551362	0.306418	3.5636e+07	0.60123	5.11943e-40	2.65783e-38	36.8852	16.7289
CAPZB	B_CD11c	1.27109	0.306416	3.58346e+07	0.60458	6.64096e-20	1.78037e-18	83.2787	63.9785
DUS2	B_CD11c	0.379473	0.305918	3.83748e+07	0.647436	8.85307e-183	3.71143e-180	36.5574	6.60512
PTPRCAP	B_CD11c	0.789611	0.304746	36488171	0.615607	3.96781e-30	1.54198e-28	61.6393	36.6369
ARPC1B	B_CD11c	0.683417	0.304363	3.71021e+07	0.625965	1.21322e-39	6.2502e-38	57.2131	30.3735
ALOX5AP	B_CD11c	0.973447	0.303344	35994553	0.607279	2.44855e-23	7.56862e-22	69.0164	46.1535
EMP3	B_CD11c	1.46881	0.303313	3.50133e+07	0.590724	3.71279e-15	7.7679e-14	83.6066	68.1898
DHRS9	B_CD11c	0.30974	0.302874	3.7156e+07	0.626874	0	0	25.9016	0.503257
PRKD3	B_CD11c	0.44444	0.301938	37571238	0.63388	2.95834e-88	3.42127e-86	39.5082	12.2706
HCLS1	B_CD11c	1.43448	0.301722	35549202	0.599765	7.63898e-18	1.81185e-16	90	71.7867
RAC2	B_CD11c	2.25887	0.301208	3.64584e+07	0.615105	9.12446e-23	2.76188e-21	97.8689	90.6264
TRAT1	B_CD11c	0.0100853	-0.306337	2.32772e+07	0.392719	3.20708e-36	1.48562e-34	1.14754	22.3893
RPS15A	B_CD11c	3.57045	-0.307201	1.44529e+07	0.243841	8.19219e-106	1.19978e-103	100	99.1736
SAMHD1	B_CD11c	0.124574	-0.309484	23894588	0.403135	1.50791e-24	4.86272e-23	13.2787	29.8064
DNAJB1	B_CD11c	0.659315	-0.318546	24869194	0.419578	4.8595e-13	8.8287e-12	45.4098	53.6725
AAK1	B_CD11c	0.0366722	-0.320143	23135333	0.390326	9.69296e-35	4.30003e-33	3.93443	25.1762
RPS28	B_CD11c	3.54659	-0.320665	13404512	0.226153	1.19163e-120	2.14865e-118	99.8361	99.0871
RPS26	B_CD11c	2.91008	-0.320866	2.00174e+07	0.337722	1.44099e-43	8.08159e-42	97.7049	95.8093
RPS6	B_CD11c	3.46225	-0.324795	1.55915e+07	0.26305	8.11098e-91	9.82043e-89	99.6721	99.2086
RGS10	B_CD11c	0.354768	-0.325666	2.3508e+07	0.396613	5.40499e-22	1.58455e-20	33.2787	45.4105
RPL13	B_CD11c	4.17095	-0.326715	1.33652e+07	0.22549	3.16809e-121	5.8061e-119	100	99.6449
TRAC	B_CD11c	0.229309	-0.327648	2.37585e+07	0.40084	9.11439e-23	2.76132e-21	20	36.4023
CAMK4	B_CD11c	0.0321057	-0.3309	22888576	0.386163	5.91419e-37	2.83763e-35	3.27869	25.5159
SIRPG	B_CD11c	0.00273502	-0.332879	22648993	0.38212	1.8388e-41	9.83569e-40	0.327869	23.8353
TRBC2	B_CD11c	0.75954	-0.336659	2.32521e+07	0.392296	5.62315e-21	1.5742e-19	57.8689	64.6392
CD40LG	B_CD11c	0.00531303	-0.34149	2.29855e+07	0.387798	5.74101e-39	2.89973e-37	0.327869	22.7835
PIK3IP1	B_CD11c	0.24764	-0.349665	22811345	0.38486	3.05333e-28	1.10586e-26	22.2951	41.0654
DDIT4	B_CD11c	0.583691	-0.353261	23958774	0.404218	6.78069e-18	1.61628e-16	41.3115	53.4183
ITK	B_CD11c	0.00884112	-0.359302	2.22806e+07	0.375905	1.37582e-43	7.74197e-42	0.819672	25.5313
RPL38	B_CD11c	1.96352	-0.363253	1.8081e+07	0.305052	4.35942e-62	3.4811e-60	95.4098	94.739
RPL10	B_CD11c	4.20451	-0.366008	11736820	0.198017	2.76606e-146	7.36254e-144	100	99.683
NDFIP1	B_CD11c	0.212133	-0.368412	2.21514e+07	0.373725	1.46154e-33	6.2762e-32	21.1475	41.2331
FLT3LG	B_CD11c	0.110888	-0.369154	22541866	0.380313	2.24861e-34	9.90984e-33	11.9672	32.9721
RPL32	B_CD11c	3.91305	-0.369344	12347715	0.208323	1.32362e-136	3.01984e-134	100	99.2045
SKAP1	B_CD11c	0.190161	-0.369439	2.24652e+07	0.37902	2.26896e-32	9.3946e-31	16.5574	37.8812
RPL5	B_CD11c	2.81094	-0.371562	15495448	0.26143	4.88607e-92	6.0246e-90	99.8361	98.3976
GZMM	B_CD11c	0.0116399	-0.371856	22460426	0.378939	5.83942e-42	3.16897e-40	1.14754	25.1865
LCP2	B_CD11c	0.233597	-0.375235	2.27246e+07	0.383396	2.57045e-29	9.64293e-28	21.9672	39.9961
OXNAD1	B_CD11c	0.0368931	-0.375251	2.21655e+07	0.373962	9.38419e-42	5.0518e-40	4.09836	28.3954
RPL9	B_CD11c	2.91823	-0.379577	14216273	0.239849	4.46956e-109	6.90783e-107	99.8361	98.5736
RPL14	B_CD11c	3.04957	-0.383626	13765536	0.232244	1.98046e-115	3.32103e-113	99.8361	99.0923
ARL4C	B_CD11c	0.470344	-0.383738	23182871	0.391128	3.01666e-23	9.30753e-22	35.4098	49.9645
RPL35A	B_CD11c	3.17466	-0.384702	1.24497e+07	0.210044	5.07232e-135	1.11186e-132	100	98.7588
SELPLG	B_CD11c	0.0504695	-0.385318	21839393	0.368461	1.94008e-43	1.08444e-41	4.7541	30.2973
RPL34	B_CD11c	3.5943	-0.388103	1.21356e+07	0.204745	6.2919e-140	1.50727e-137	99.6721	99.1715
TC2N	B_CD11c	0.0343879	-0.390859	21781190	0.367479	5.94455e-45	3.47332e-43	3.60656	29.3845
RPL30	B_CD11c	3.88229	-0.394327	1.0985e+07	0.185333	1.17229e-158	3.74442e-156	100	99.4072
RPS4X	B_CD11c	3.35142	-0.394873	15527073	0.261964	1.23569e-91	1.51804e-89	100	99.0851
EEF1A1	B_CD11c	4.43082	-0.395753	1.20496e+07	0.203293	2.75211e-141	6.68842e-139	100	99.9022
LINC00861	B_CD11c	0.0028303	-0.39983	21884785	0.369227	4.28607e-47	2.6041e-45	0.327869	26.4112
RPS14	B_CD11c	3.63914	-0.401425	1.19689e+07	0.201933	1.442e-142	3.58236e-140	100	99.1149
CD5	B_CD11c	0.00372839	-0.401658	21537172	0.363362	1.02083e-49	6.55873e-48	0.327869	27.6112
RPS21	B_CD11c	2.89034	-0.402426	13602512	0.229494	8.98781e-118	1.57818e-115	99.3443	98.6889
RPS27A	B_CD11c	3.65529	-0.415838	10560320	0.178167	7.16841e-166	2.5576e-163	100	99.3197
NOSIP	B_CD11c	0.340669	-0.420203	22478635	0.379246	5.8147e-29	2.15484e-27	32.459	46.9995
SLFN5	B_CD11c	0.0834164	-0.421409	2.17477e+07	0.366915	4.70892e-42	2.57211e-40	8.19672	33.0483
INPP4B	B_CD11c	0.00239431	-0.423208	21289612	0.359186	1.05646e-51	6.96101e-50	0.327869	28.4006
S100A6	B_CD11c	0.744768	-0.425313	22030958	0.371693	4.81071e-29	1.7907e-27	55.082	65.0746
ITM2A	B_CD11c	0.0992031	-0.425492	2.17372e+07	0.366737	3.10846e-41	1.65742e-39	9.5082	34.2832
TNFAIP3	B_CD11c	0.219491	-0.426773	2.36438e+07	0.398904	7.92712e-24	2.49166e-22	20.3279	35.7807
FYN	B_CD11c	0.164742	-0.433151	21533641	0.363303	6.70039e-40	3.47323e-38	16.0656	39.571
CD6	B_CD11c	0.01955	-0.453866	2.05965e+07	0.347493	8.01122e-56	5.64455e-54	1.80328	31.9954
RPS3A	B_CD11c	3.43133	-0.454205	1.16802e+07	0.197061	3.36528e-147	9.176e-145	99.6721	99.2395
RARRES3	B_CD11c	0.204165	-0.466077	2.08828e+07	0.352323	7.62704e-44	4.33552e-42	20.1639	43.9655
TPT1	B_CD11c	3.49005	-0.466938	12253309	0.206731	4.44402e-138	1.02085e-135	99.8361	99.4
TRBC1	B_CD11c	0.0862401	-0.481571	21665976	0.365536	3.99207e-43	2.21299e-41	7.04918	32.7652
EEF1B2	B_CD11c	2.38906	-0.482311	1.48684e+07	0.25085	3.29006e-100	4.57851e-98	98.5246	97.0134
SARAF	B_CD11c	1.30543	-0.485923	18639562	0.314476	1.64337e-56	1.17267e-54	82.7869	87.1417
DENND2D	B_CD11c	0.146151	-0.500971	1.9858e+07	0.335032	1.2922e-54	8.9541e-53	14.7541	43.4366
LEF1	B_CD11c	0.00944984	-0.504802	2.02929e+07	0.34237	2.82657e-59	2.15939e-57	0.819672	32.2054
RPS3	B_CD11c	3.47332	-0.505606	9254315	0.156133	4.54145e-189	2.08645e-186	100	99.3208
LDHB	B_CD11c	0.929133	-0.508469	1.93785e+07	0.326943	5.13001e-50	3.32144e-48	68.3607	75.4886
ZAP70	B_CD11c	0.0284443	-0.515772	19682819	0.332077	7.67197e-63	6.2604e-61	2.95082	35.7868
CD247	B_CD11c	0.0338167	-0.516401	19701732	0.332396	2.29472e-62	1.84557e-60	3.27869	36.0246
CCR7	B_CD11c	0.415152	-0.523855	2.07234e+07	0.349633	2.20924e-41	1.17983e-39	31.3115	54.6564
RPL3	B_CD11c	3.17821	-0.533773	1.03692e+07	0.174943	3.60236e-169	1.37291e-166	99.8361	99.2868
HCST	B_CD11c	0.510624	-0.533918	2.11426e+07	0.356706	2.18149e-37	1.06187e-35	38.8525	56.1065
LEPROTL1	B_CD11c	0.173341	-0.539264	1.97375e+07	0.332999	7.04142e-55	4.90967e-53	17.377	45.1501
SPOCK2	B_CD11c	0.108087	-0.541494	19556414	0.329944	4.19734e-59	3.19932e-57	10.9836	41.7559
RPS12	B_CD11c	3.98892	-0.551903	9.47943e+06	0.159931	5.8222e-185	2.53591e-182	100	99.4443
S100A4	B_CD11c	0.549712	-0.560862	22533080	0.380165	2.72939e-27	9.54519e-26	38.6885	52.4746
ANXA1	B_CD11c	0.0160945	-0.576365	2.03946e+07	0.344085	6.82638e-58	5.07635e-56	1.47541	32.3248
ZFP36L2	B_CD11c	1.405	-0.585512	18537778	0.312758	1.53736e-57	1.12823e-55	82.459	86.7342
H1FX	B_CD11c	0.23468	-0.607241	19483962	0.328722	4.65498e-56	3.28671e-54	16.2295	47.9762
LCK	B_CD11c	0.164583	-0.689946	1.71034e+07	0.288558	1.50969e-81	1.63329e-79	14.5902	52.171
CD3G	B_CD11c	0.0134518	-0.723779	17041268	0.28751	1.52467e-89	1.81328e-87	1.31148	43.3738
TCF7	B_CD11c	0.0713419	-0.743902	16983551	0.286536	6.99091e-87	8.00208e-85	6.22951	47.0242
LAT	B_CD11c	0.0273052	-0.744965	1.69206e+07	0.285474	6.92347e-90	8.26332e-88	2.95082	44.686
ITM2B	B_CD11c	0.871839	-0.76325	1.42924e+07	0.241133	1.84045e-108	2.8185e-106	67.2131	84.0501
GIMAP4	B_CD11c	0.013529	-0.781743	16797766	0.283402	3.89535e-92	4.8386e-90	1.31148	44.1611
IFITM1	B_CD11c	0.879852	-0.785886	17957050	0.302961	1.98989e-64	1.68103e-62	59.0164	74.5006
CD2	B_CD11c	0.0131639	-0.794058	1.66709e+07	0.281262	1.92908e-93	2.49797e-91	1.47541	44.6304
CD7	B_CD11c	0.00971285	-0.841229	1.71438e+07	0.28924	9.44641e-89	1.10005e-86	0.983607	42.7697
TXNIP	B_CD11c	1.31241	-0.897007	16317117	0.275293	5.62967e-82	6.11029e-80	69.1803	89.0333
GIMAP7	B_CD11c	0.0139327	-0.984149	15281004	0.257812	4.51903e-109	6.95226e-107	1.31148	49.2163
IL7R	B_CD11c	0.0369189	-1.01695	16369353	0.276174	1.00267e-95	1.32915e-93	2.62295	46.628
FYB1	B_CD11c	0.0388553	-1.03441	14466553	0.244071	9.27163e-118	1.61954e-115	3.27869	53.1683
CD3D	B_CD11c	0.0268229	-1.12424	1.42823e+07	0.240963	1.09526e-120	1.98555e-118	2.29508	53.0633
CD3E	B_CD11c	0.0411814	-1.31994	1.33942e+07	0.225979	1.18974e-131	2.49384e-129	3.77049	56.5902
IL32	B_CD11c	0.0497836	-1.40932	1.39761e+07	0.235797	1.00474e-123	1.92555e-121	4.2623	55.0598
MARCKSL1	B_GC.1	2.96904	2.47033	67889332	0.966171	0	0	97.7901	33.9886
CD74	B_GC.1	5.57653	2.2567	6.05271e+07	0.861395	3.73261e-247	4.45495e-245	100	90.0992
HLA-DRA	B_GC.1	4.06635	2.2209	5.68194e+07	0.808628	3.39383e-208	3.42838e-206	99.3094	48.4962
MS4A1	B_GC.1	3.42	2.20808	62973576	0.896212	0	0	97.6519	43.4464
CD79A	B_GC.1	3.33593	2.12777	63291754	0.90074	0	0	96.8232	43.5989
TCL1A	B_GC.1	2.16248	1.84717	61974349	0.881992	0	0	88.5359	13.8955
CD79B	B_GC.1	2.48572	1.77223	6.38035e+07	0.908023	0	0	93.3702	42.0698
VPREB3	B_GC.1	2.3385	1.75063	6.23569e+07	0.887436	0	0	91.5746	32.9851
BASP1	B_GC.1	2.11915	1.73931	6.53762e+07	0.930405	0	0	94.0608	26.1898
LRMP	B_GC.1	1.94912	1.7366	6.47213e+07	0.921085	0	0	89.2265	16.9732
HMCES	B_GC.1	1.89331	1.68569	64898477	0.923606	0	0	89.779	16.7259
HLA-DPA1	B_GC.1	3.25543	1.6669	5.69065e+07	0.809868	4.51339e-197	4.24006e-195	97.9282	57.1822
LMO2	B_GC.1	1.72693	1.65722	6.28305e+07	0.894176	0	0	80.9392	5.87823
HLA-DRB5	B_GC.1	2.93629	1.65601	5.66531e+07	0.806261	5.56259e-205	5.43901e-203	92.9558	48.5796
UBE2J1	B_GC.1	1.91217	1.59069	6.47828e+07	0.921961	0	0	91.5746	25.3686
HLA-DQA1	B_GC.1	2.64672	1.54757	56825946	0.808722	2.22353e-215	2.3377e-213	93.7845	45.0898
HLA-DMA	B_GC.1	2.30905	1.5331	6.14776e+07	0.874922	0	0	93.7845	43.9914
HLA-DPB1	B_GC.1	3.02655	1.51017	5.56963e+07	0.792646	5.41654e-175	4.47438e-173	97.7901	58.2053
HLA-DQB1	B_GC.1	2.71774	1.49121	56095042	0.79832	4.74014e-193	4.39157e-191	92.6796	49.4998
HLA-DRB1	B_GC.1	2.97167	1.49032	5.38995e+07	0.767074	1.22606e-151	8.69337e-150	93.232	52.3817
UCP2	B_GC.1	2.38041	1.44785	62693419	0.892225	0	0	95.8564	59.789
CD22	B_GC.1	1.85755	1.44686	61271257	0.871985	0	0	87.9834	27.0718
POU2AF1	B_GC.1	1.79805	1.44668	62498050	0.889445	0	0	88.3978	25.3944
CD40	B_GC.1	1.84482	1.43636	61335696	0.872903	0	0	86.7403	28.7018
ACTG1	B_GC.1	4.31821	1.43581	67288899	0.957626	0	0	100	97.6425
GAPDH	B_GC.1	3.53242	1.43077	65119985	0.926759	0	0	99.5856	91.3068
NCF1	B_GC.1	2.3705	1.40803	6.10388e+07	0.868677	2.2505e-281	3.28162e-279	95.1657	55.276
RGS13	B_GC.1	1.40888	1.40175	60201231	0.856757	0	0	71.6851	0.515182
RFTN1	B_GC.1	1.6794	1.40118	6.27642e+07	0.893233	0	0	87.8453	21.3296
NEIL1	B_GC.1	1.46287	1.39232	61842931	0.880121	0	0	79.0055	5.65567
HMGN1	B_GC.1	2.38204	1.37457	63694734	0.906475	0	0	95.9945	66.0402
SERF2	B_GC.1	3.44232	1.35284	6.68769e+07	0.951763	0	0	99.3094	93.5891
ELL3	B_GC.1	1.36061	1.3369	6.24156e+07	0.888271	0	0	78.7293	2.06485
PARP1	B_GC.1	1.94413	1.31476	6.19085e+07	0.881055	0	0	91.7127	45.9924
ARPC2	B_GC.1	2.70057	1.26176	64409197	0.916643	0	0	98.7569	80.7651
POLD4	B_GC.1	2.0543	1.25943	6.05662e+07	0.861952	8.72893e-276	1.23005e-273	92.6796	52.8721
SLC25A5	B_GC.1	2.06683	1.24405	61425787	0.874185	2.1865e-288	3.30319e-286	92.9558	56.0601
CD53	B_GC.1	2.42668	1.23744	60790106	0.865138	1.60431e-257	2.03808e-255	93.7845	72.0132
EZR	B_GC.1	2.23663	1.22465	5.89572e+07	0.839052	1.19139e-230	1.34989e-228	93.232	61.2439
IRF8	B_GC.1	1.68857	1.21981	5.92731e+07	0.843548	0	0	87.4309	30.3649
SMIM14	B_GC.1	1.748	1.21628	5.6164e+07	0.799301	4.45816e-240	5.19158e-238	79.1436	33.1365
SWAP70	B_GC.1	1.6709	1.19354	58878329	0.83793	0	0	87.1547	31.5704
MYO1E	B_GC.1	1.22635	1.15737	6.00021e+07	0.853923	0	0	74.4475	5.45269
TCEA1	B_GC.1	1.81501	1.13789	59142025	0.841683	1.10622e-253	1.36901e-251	88.9503	49.0289
HMGA1	B_GC.1	1.59003	1.12809	5.91094e+07	0.841219	8.17898e-296	1.26409e-293	84.6685	36.0648
CTSH	B_GC.1	1.51989	1.12689	58485963	0.832346	0	0	84.116	27.824
IGLL5	B_GC.1	1.25113	1.12451	5.39065e+07	0.767173	0	0	59.3923	7.85447
LAT2	B_GC.1	1.45528	1.11935	58814632	0.837024	0	0	82.4586	24.7318
PRPSAP2	B_GC.1	1.29221	1.10938	5.85049e+07	0.832616	0	0	75.6906	15.5781
FCRLA	B_GC.1	1.50464	1.10746	57388833	0.816733	1.00824e-307	1.64948e-305	81.768	26.8626
HLA-DMB	B_GC.1	1.56482	1.10529	5.75895e+07	0.819588	8.51846e-283	1.25304e-280	84.2541	31.3561
ACTR3	B_GC.1	2.07866	1.10181	60397142	0.859545	6.23316e-256	7.85894e-254	94.4751	64.1155
H3F3A	B_GC.1	3.04352	1.09783	63314972	0.901071	7.53693e-304	1.21526e-301	98.4807	90.7638
JCHAIN	B_GC.1	1.23544	1.0918	5.58462e+07	0.794779	0	0	66.2983	8.66949
ARPC3	B_GC.1	2.6915	1.08422	62300725	0.886636	2.11194e-283	3.12028e-281	97.6519	84.1777
GGA2	B_GC.1	1.38322	1.07326	5.8923e+07	0.838566	0	0	81.768	24.636
STAG3	B_GC.1	1.18329	1.07239	5.75617e+07	0.819193	0	0	70.1657	8.50463
LCP1	B_GC.1	2.21751	1.0644	5.87096e+07	0.83553	7.81003e-219	8.31533e-217	95.0276	70.0782
PRDX1	B_GC.1	1.77959	1.06035	5.737e+07	0.816465	5.33587e-214	5.59233e-212	88.674	51.2287
ATP5MG	B_GC.1	2.67082	1.04965	60804840	0.865348	4.13689e-253	5.10085e-251	96.1326	85.1803
CD38	B_GC.1	1.13091	1.03155	58238950	0.828831	0	0	71.4088	7.97605
BCAS4	B_GC.1	1.32916	1.0266	5.7858e+07	0.82341	0	0	79.0055	24.2239
ISG20	B_GC.1	1.71357	1.02583	55042284	0.783337	2.66068e-178	2.26482e-176	82.7348	47.0856
SPI1	B_GC.1	1.29583	1.02184	58194178	0.828194	0	0	79.558	21.1029
LAPTM5	B_GC.1	2.9425	1.01505	6.06619e+07	0.863314	7.46359e-250	9.10233e-248	98.2044	88.9833
GSTP1	B_GC.1	1.65007	1.0132	5.57598e+07	0.793548	4.99108e-200	4.75542e-198	85.4972	42.8168
DBI	B_GC.1	1.57513	1.00816	56564483	0.805001	4.30656e-217	4.55626e-215	84.2541	42.3109
EAF2	B_GC.1	1.25856	1.00494	5.76794e+07	0.820868	0	0	78.1768	19.4615
ACTB	B_GC.1	5.08607	0.997841	6.52685e+07	0.928873	0	0	100	99.8547
CD19	B_GC.1	1.51326	0.995848	55376827	0.788099	4.13375e-227	4.59066e-225	83.1492	32.0495
LIMD2	B_GC.1	2.84678	0.99447	6.12688e+07	0.87195	1.09867e-261	1.45067e-259	97.2376	89.99
HLA-DQA2	B_GC.1	1.53806	0.987289	5.18788e+07	0.738317	2.52009e-168	2.00282e-166	72.3757	28.5679
SYNE2	B_GC.1	1.35811	0.985049	5.52327e+07	0.786047	2.49034e-260	3.24984e-258	76.105	25.5757
SEL1L3	B_GC.1	1.36789	0.98233	56849292	0.809054	1.16745e-278	1.67325e-276	81.2155	28.9646
SYNGR2	B_GC.1	1.94724	0.969176	54713471	0.778658	2.22905e-158	1.6576e-156	88.674	58.8328
CFL1	B_GC.1	3.28542	0.953046	6.14196e+07	0.874097	1.86466e-264	2.48163e-262	99.0331	95.4509
SYPL1	B_GC.1	1.64024	0.94873	55921800	0.795854	5.77608e-192	5.32192e-190	85.3591	48.3221
CYB561A3	B_GC.1	1.26096	0.929263	5.5614e+07	0.791474	5.77603e-273	8.00481e-271	75.4144	25.2141
OAZ1	B_GC.1	2.66864	0.925877	59952902	0.853223	1.95821e-236	2.25685e-234	97.6519	87.4265
CPNE5	B_GC.1	1.01941	0.91578	57243166	0.814659	0	0	69.4751	8.87041
CD81	B_GC.1	1.87991	0.915256	56252682	0.800563	1.50657e-180	1.30562e-178	90.3315	62.6998
ODC1	B_GC.1	1.30963	0.914915	55539892	0.790419	2.18735e-239	2.52963e-237	78.8674	30.2783
DEF8	B_GC.1	0.997115	0.908655	5.6788e+07	0.808182	0	0	67.4033	7.44439
BCL6	B_GC.1	1.01812	0.899102	5.61889e+07	0.799656	0	0	67.4033	9.33923
AC023590.1	B_GC.1	0.90373	0.898239	56988642	0.811037	0	0	62.5691	0.491484
PFN1	B_GC.1	3.64611	0.896295	6.1265e+07	0.871896	2.33589e-261	3.07221e-259	99.5856	97.7126
SYK	B_GC.1	1.15924	0.891517	55730849	0.793137	0	0	74.7238	20.6042
HMGB1	B_GC.1	2.43355	0.890941	57449280	0.817593	5.45822e-192	5.04292e-190	96.6851	83.6471
DYNLL1	B_GC.1	1.49808	0.885024	53435347	0.760468	1.60909e-156	1.18087e-154	80.2486	43.637
POU2F2	B_GC.1	1.41481	0.877842	53887358	0.766901	7.04459e-179	6.01174e-177	78.8674	37.1488
ARPC5	B_GC.1	1.68688	0.868149	5.46953e+07	0.778399	1.84375e-160	1.39269e-158	87.2928	56.2198
CSK	B_GC.1	1.7824	0.863968	5.58393e+07	0.79468	3.01002e-174	2.4622e-172	89.779	61.8899
RBBP4	B_GC.1	1.28651	0.863781	55352896	0.787758	5.79064e-220	6.24458e-218	78.7293	33.6631
CORO1A	B_GC.1	3.0887	0.863494	60652523	0.86318	2.16043e-249	2.597e-247	98.895	94.2784
SERPINA9	B_GC.1	0.871823	0.86306	5.32339e+07	0.757601	0	0	52.0718	0.76247
LPP	B_GC.1	1.05644	0.858951	5.42937e+07	0.772684	0	0	66.7127	16.1314
RHOA	B_GC.1	2.1573	0.857003	58086235	0.826658	2.04082e-204	1.98392e-202	94.6133	77.4041
SRSF9	B_GC.1	1.52127	0.855187	5.50233e+07	0.783067	1.19161e-173	9.65317e-172	84.9448	49.8099
MEF2C	B_GC.1	1.37506	0.848641	53012673	0.754453	1.6965e-175	1.41888e-173	80.8011	32.6955
CD37	B_GC.1	3.16144	0.844266	54408414	0.774317	3.24384e-143	2.15429e-141	98.0663	91.9364
COX5A	B_GC.1	1.40162	0.834887	5.47282e+07	0.778867	3.04941e-180	2.63585e-178	82.8729	43.0662
SYVN1	B_GC.1	1.09241	0.83434	55082841	0.783915	6.57566e-295	1.00701e-292	72.0994	21.1091
MBD4	B_GC.1	1.24889	0.827194	53833903	0.76614	2.01699e-194	1.88954e-192	75.6906	32.0248
GRHPR	B_GC.1	1.03183	0.823794	55532511	0.790314	0	0	71.4088	17.7635
BCL7A	B_GC.1	0.87068	0.819476	5.52317e+07	0.786034	0	0	60.7735	4.14722
HMGN2	B_GC.1	1.84988	0.817698	52361982	0.745193	4.37135e-119	2.48485e-117	89.3646	66.5317
MYL6	B_GC.1	2.59757	0.813801	5.68814e+07	0.809511	6.05176e-182	5.32713e-180	98.0663	88.4475
BACH2	B_GC.1	1.14151	0.797862	5.22897e+07	0.744165	1.37983e-193	1.2819e-191	68.9227	25.0008
LYN	B_GC.1	1.13965	0.791601	5.38089e+07	0.765785	2.47462e-226	2.73005e-224	74.7238	25.3779
ALOX5AP	B_GC.1	1.45191	0.785733	5.2932e+07	0.753304	2.09726e-144	1.41241e-142	83.2873	46.0202
BRK1	B_GC.1	1.52311	0.784055	5.43347e+07	0.773267	6.45971e-157	4.751e-155	85.7735	53.9952
SNAP23	B_GC.1	1.07129	0.783362	54054001	0.769273	1.41958e-242	1.67052e-240	71.4088	23.89
CPNE3	B_GC.1	1.08366	0.782444	5.28217e+07	0.751736	3.86025e-209	3.92318e-207	68.232	24.4176
PLCG2	B_GC.1	1.05086	0.780963	54029866	0.768929	3.0285e-265	4.04661e-263	70.8564	21.073
HOPX	B_GC.1	0.927148	0.780277	5.07857e+07	0.722759	0	0	53.3149	10.0625
CUX1	B_GC.1	0.9383	0.772543	53949389	0.767784	0	0	64.779	13.8739
HCLS1	B_GC.1	1.89398	0.765008	54680949	0.778195	1.8689e-150	1.30854e-148	92.6796	71.7453
SEMA4A	B_GC.1	0.785281	0.762494	54822199	0.780205	0	0	57.7348	1.93296
BLNK	B_GC.1	1.09267	0.759716	5.32283e+07	0.757521	4.57361e-217	4.82358e-215	72.9282	24.6525
HLA-DOB	B_GC.1	1.01673	0.757983	53279862	0.758255	5.06984e-255	6.3209e-253	68.7845	19.9685
HDAC1	B_GC.1	1.21467	0.757734	53538533	0.761937	8.60619e-176	7.23394e-174	77.7624	35.902
KLHL6	B_GC.1	0.913425	0.757659	52256781	0.743695	0	0	58.8398	13.2814
LSM10	B_GC.1	1.09139	0.755922	5.29419e+07	0.753446	6.88074e-194	6.42803e-192	70.9945	27.7488
LINC01857	B_GC.1	0.92839	0.75319	50834381	0.723452	6.14079e-280	8.87714e-278	55.5249	12.4777
ANP32B	B_GC.1	1.76172	0.752358	5.22978e+07	0.744279	1.26103e-118	7.10799e-117	87.2928	65.5498
GDI2	B_GC.1	1.40199	0.751899	52994429	0.754193	2.0969e-143	1.40091e-141	82.1823	47.4586
YWHAB	B_GC.1	2.11542	0.74848	5.51103e+07	0.784306	5.37279e-155	3.91723e-153	95.1657	79.0177
FERMT3	B_GC.1	1.20596	0.747459	5.20464e+07	0.740701	2.81792e-149	1.95667e-147	73.6188	35.7197
ACY3	B_GC.1	0.755582	0.744356	53049594	0.754978	0	0	51.7956	0.935571
CDV3	B_GC.1	1.2592	0.7426	52778614	0.751122	9.8112e-154	7.046e-152	79.558	39.2909
OGG1	B_GC.1	0.841411	0.739375	53989422	0.768354	0	0	61.0497	8.75501
HERPUD1	B_GC.1	1.44201	0.735071	50534167	0.71918	7.29744e-112	3.89096e-110	80.9392	43.2743
SIAH2	B_GC.1	0.964544	0.726242	5.28055e+07	0.751505	2.07279e-249	2.50061e-247	66.1602	19.2091
LAMTOR5	B_GC.1	1.21021	0.726136	52842971	0.752038	3.88674e-157	2.86491e-155	77.7624	38.2616
SCIMP	B_GC.1	0.932383	0.725459	53252164	0.757861	0	0	66.1602	15.6111
IGHV5-78	B_GC.1	0.898763	0.723159	52676340	0.749666	0	0	62.0166	13.7348
VNN2	B_GC.1	0.78118	0.722649	5.43904e+07	0.774061	0	0	59.2541	5.11576
LBR	B_GC.1	1.06276	0.720585	52489257	0.747004	4.25694e-189	3.86909e-187	70.9945	26.7101
MYBL1	B_GC.1	0.767666	0.716024	5.35834e+07	0.762575	0	0	56.3536	3.78453
STX7	B_GC.1	1.00953	0.715945	5.29453e+07	0.753495	6.14721e-222	6.67201e-220	70.442	22.8999
CCDC88A	B_GC.1	0.772636	0.713811	51733275	0.736245	0	0	51.2431	4.73041
GNG5	B_GC.1	1.44916	0.710618	52222512	0.743208	1.13743e-125	6.77568e-124	82.7348	52.9195
LY86	B_GC.1	1.10137	0.706038	51884152	0.738392	7.20237e-172	5.79264e-170	72.9282	27.7127
SMARCB1	B_GC.1	1.09125	0.705536	5.21158e+07	0.74169	3.61323e-166	2.84461e-164	72.3757	30.4019
SNX3	B_GC.1	1.45982	0.705086	51923290	0.738949	9.15715e-121	5.24979e-119	83.1492	53.6346
GCHFR	B_GC.1	0.823658	0.700684	52849303	0.752128	0	0	59.5304	10.2892
TKT	B_GC.1	1.08189	0.693351	51574048	0.733979	1.53017e-152	1.09189e-150	70.8564	31.4591
NCOA3	B_GC.1	1.04001	0.686446	51569248	0.733911	7.67951e-165	6.01765e-163	70.0276	27.9105
ATP5MC3	B_GC.1	1.5003	0.683992	5.19973e+07	0.740003	6.89553e-119	3.89987e-117	84.6685	57.4964
DBNL	B_GC.1	1.17286	0.678885	51944553	0.739252	7.29046e-142	4.82263e-140	77.2099	38.2337
PLEK	B_GC.1	0.957281	0.677112	5.06163e+07	0.720349	2.25535e-187	2.02788e-185	62.2928	19.8551
IL4R	B_GC.1	0.949737	0.675195	5.12754e+07	0.729729	1.36556e-207	1.3712e-205	64.9171	19.3214
RRAS2	B_GC.1	0.838923	0.673467	5.25682e+07	0.748127	0	0	61.7403	13.8388
LYPLA1	B_GC.1	0.930435	0.673426	5.24817e+07	0.746896	2.21968e-219	2.38601e-217	67.2652	21.6871
DNAJC10	B_GC.1	0.890978	0.67188	51876762	0.738287	2.27956e-233	2.61821e-231	62.9834	18.2478
SELENOT	B_GC.1	1.16808	0.669223	51833808	0.737676	1.04177e-137	6.69326e-136	76.5193	39.4269
ZNF581	B_GC.1	0.903877	0.668606	51946035	0.739273	7.34235e-219	7.84229e-217	64.3646	20.0437
FAM3C	B_GC.1	0.838962	0.668257	51165686	0.728167	2.45818e-259	3.17086e-257	57.5967	14.3808
SEC14L1	B_GC.1	0.820546	0.663831	5.19592e+07	0.73946	1.08236e-301	1.72859e-299	59.5304	13.4257
PRKCD	B_GC.1	0.80126	0.66337	52462984	0.74663	0	0	59.5304	12.0316
ACTR2	B_GC.1	1.39171	0.661945	5.0972e+07	0.725411	5.49813e-109	2.86775e-107	81.4917	51.9778
PXK	B_GC.1	0.849994	0.661856	5.25108e+07	0.74731	2.21411e-284	3.2857e-282	63.3978	15.5915
BIK	B_GC.1	0.675304	0.660279	51475185	0.732572	0	0	47.6519	1.32196
SUGCT	B_GC.1	0.663552	0.658359	50191612	0.714305	0	0	43.232	0.431723
CAPZB	B_GC.1	1.61974	0.658029	5.16717e+07	0.735369	6.01978e-111	3.18441e-109	88.1215	63.9197
ALOX5	B_GC.1	0.859454	0.653353	50196761	0.714378	2.76095e-205	2.71544e-203	56.768	16.4982
CSTB	B_GC.1	1.33347	0.652078	50116348	0.713234	2.58474e-100	1.25816e-98	80.3867	48.7713
CD72	B_GC.1	0.893996	0.651968	5.03376e+07	0.716382	1.63298e-208	1.65459e-206	59.2541	16.5384
TRAPPC1	B_GC.1	1.36974	0.650195	5.10355e+07	0.726315	1.57218e-109	8.25161e-108	81.2155	52.3683
PPP1CA	B_GC.1	1.49112	0.645773	51489586	0.732777	4.68604e-111	2.48671e-109	84.5304	58.976
MZB1	B_GC.1	0.770513	0.64348	5.20138e+07	0.740237	0	0	57.3204	9.25886
CAPZA1	B_GC.1	1.1363	0.642932	5.12698e+07	0.729649	1.93413e-130	1.18155e-128	75.5525	38.4707
DTX1	B_GC.1	0.722664	0.642892	51830235	0.737625	0	0	53.5912	6.67058
MBD2	B_GC.1	0.95343	0.64192	5.13567e+07	0.730886	2.26224e-171	1.8151e-169	67.8177	25.416
MKNK2	B_GC.1	1.07773	0.63819	5.03428e+07	0.716456	2.88283e-124	1.69324e-122	70.7182	34.2122
CLIC4	B_GC.1	0.756817	0.636358	5.16969e+07	0.735728	0	0	56.2155	10.4386
LYPLAL1	B_GC.1	0.78028	0.634084	5.19142e+07	0.73882	0	0	58.8398	12.4458
SNX5	B_GC.1	0.966859	0.632841	51205504	0.728734	7.19457e-161	5.44676e-159	68.6464	27.1141
TMEM131L	B_GC.1	0.969319	0.630821	50034497	0.712069	8.34301e-140	5.45434e-138	64.3646	26.7936
DHRS9	B_GC.1	0.631833	0.627726	5.04587e+07	0.718107	0	0	43.9227	0.33899
TMED8	B_GC.1	0.728064	0.627462	51982994	0.739799	0	0	55.8011	8.8055
ATP6V1G1	B_GC.1	1.78198	0.625428	5.1198e+07	0.728628	5.39945e-102	2.66304e-100	88.2597	72.9282
CD180	B_GC.1	0.747585	0.623887	51511428	0.733088	0	0	55.9392	10.3552
AMFR	B_GC.1	0.787927	0.621315	5.10298e+07	0.726234	5.02386e-255	6.28694e-253	57.4586	14.3798
RNGTT	B_GC.1	0.815662	0.617885	50469394	0.718258	8.92707e-221	9.65794e-219	57.7348	15.7388
BLOC1S6	B_GC.1	0.800566	0.61143	5.08246e+07	0.723314	4.47199e-228	4.99938e-226	58.5635	15.9871
ATP5MF	B_GC.1	1.26654	0.610705	50002875	0.711619	1.02251e-98	4.94848e-97	79.0055	48.9124
ERP44	B_GC.1	0.899723	0.61014	50192811	0.714322	4.55066e-154	3.28215e-152	62.8453	24.0333
CDCA7	B_GC.1	0.626239	0.608826	5.17754e+07	0.736844	0	0	48.7569	1.4013
RAN	B_GC.1	1.69015	0.608038	50587110	0.719933	2.95987e-95	1.39226e-93	88.5359	69.7773
MX1	B_GC.1	0.889182	0.607539	4.87564e+07	0.693879	5.5738e-142	3.69435e-140	56.768	20.5568
E2F5	B_GC.1	0.739919	0.607087	5.10225e+07	0.72613	0	0	55.2486	11.0692
MAP4K4	B_GC.1	1.0337	0.60662	49691566	0.707188	7.99621e-117	4.46961e-115	68.9227	32.88
MOB1A	B_GC.1	1.09756	0.605919	50063410	0.71248	6.79137e-113	3.69156e-111	73.6188	37.904
RBM6	B_GC.1	0.937425	0.601582	5.02489e+07	0.715121	1.39876e-143	9.3636e-142	66.0221	26.841
MTMR14	B_GC.1	0.811903	0.60015	5.07659e+07	0.722478	1.05488e-205	1.0467e-203	59.9448	18.0417
SLC25A3	B_GC.1	1.53261	0.597068	49937946	0.710695	1.114e-89	4.90308e-88	86.0497	62.8615
METAP2	B_GC.1	0.87358	0.594069	4.86241e+07	0.691997	2.37655e-128	1.44132e-126	57.0442	22.9596
PKM	B_GC.1	1.51607	0.590798	4.88281e+07	0.6949	1.07117e-77	4.22647e-76	82.5967	60.8874
GCSAM	B_GC.1	0.696801	0.59048	50439026	0.717826	0	0	51.7956	8.83023
S100A10	B_GC.1	1.43534	0.590461	45808657	0.651929	2.22347e-50	6.10235e-49	70.5801	52.4559
CIITA	B_GC.1	0.853507	0.587748	4.89748e+07	0.696987	2.78195e-149	1.93571e-147	57.4586	20.0457
TOP1	B_GC.1	0.994987	0.587018	4.949e+07	0.70432	5.66994e-116	3.15878e-114	67.4033	31.8414
SEC61B	B_GC.1	1.29567	0.586882	4.94726e+07	0.704072	9.62954e-91	4.28323e-89	80.3867	50.4642
RABGAP1L	B_GC.1	0.927533	0.580045	4.96622e+07	0.706771	5.88468e-132	3.65482e-130	65.4696	27.0986
GRB2	B_GC.1	1.27455	0.57885	4.90967e+07	0.698723	1.77101e-86	7.56637e-85	78.7293	50.0046
STAP1	B_GC.1	0.758228	0.578734	5.10911e+07	0.727107	7.54163e-250	9.16417e-248	59.8066	14.8692
ITSN2	B_GC.1	1.10457	0.578182	49184409	0.699971	7.24436e-98	3.46593e-96	73.6188	39.5918
MAP1LC3B	B_GC.1	1.04419	0.575815	4.91826e+07	0.699945	1.24741e-102	6.21629e-101	70.1657	36.3451
NANS	B_GC.1	0.667942	0.574836	4.97206e+07	0.707602	0	0	48.6188	8.14916
H2AFV	B_GC.1	1.14501	0.573348	4.79251e+07	0.68205	2.4813e-78	9.87164e-77	72.5138	42.7066
CAMK1	B_GC.1	0.592537	0.571536	49277387	0.701294	0	0	41.8508	1.78768
TERF2	B_GC.1	0.706994	0.569604	5.03963e+07	0.717218	2.61357e-277	3.72996e-275	54.2818	11.808
ZFAND6	B_GC.1	0.869579	0.569543	49705022	0.70738	3.1198e-140	2.0516e-138	63.3978	25.0389
ZCCHC7	B_GC.1	0.917017	0.568963	49423919	0.703379	4.55234e-127	2.75093e-125	65.1934	27.3088
EPS15	B_GC.1	0.838199	0.567265	49665014	0.706811	5.71163e-152	4.0584e-150	61.0497	22.2353
MEF2B	B_GC.1	0.568174	0.565308	51109785	0.727372	0	0	45.7182	0.267895
VASP	B_GC.1	1.03699	0.565216	48023596	0.683451	1.1981e-86	5.13835e-85	66.7127	36.409
IGKC	B_GC.1	0.98427	0.562441	4.44704e+07	0.632883	3.7283e-63	1.23071e-61	47.5138	22.6855
TOX	B_GC.1	0.72152	0.561838	49089546	0.698621	2.5059e-230	2.82973e-228	51.2431	11.9461
SH2B2	B_GC.1	0.658865	0.561781	50369845	0.716841	0	0	51.105	8.44899
PHF6	B_GC.1	0.708879	0.558163	49490601	0.704328	3.33034e-228	3.73555e-226	52.3481	12.9125
HNRNPD	B_GC.1	1.32957	0.557723	4.90751e+07	0.698416	4.80268e-83	1.98855e-81	81.768	55.1369
DCAF12	B_GC.1	0.6015	0.552487	50713428	0.721731	0	0	48.3425	4.17195
TPM4	B_GC.1	0.953562	0.552323	4.84513e+07	0.689538	6.19707e-102	3.04747e-100	64.3646	30.9439
SRP14	B_GC.1	1.98193	0.552054	5.07384e+07	0.722086	4.90399e-95	2.30028e-93	94.1989	81.9892
COX6A1	B_GC.1	1.58742	0.548626	4.93032e+07	0.701661	1.07659e-80	4.39252e-79	87.2928	68.4461
CAP1	B_GC.1	1.47027	0.545125	4.84766e+07	0.689898	1.64145e-73	6.17854e-72	83.7017	61.9033
PGLS	B_GC.1	0.950818	0.543589	4.88398e+07	0.695066	3.97649e-105	2.0176e-103	66.989	32.2113
DAAM1	B_GC.1	0.6181	0.541236	49480012	0.704178	0	0	46.9613	6.54385
UQCRH	B_GC.1	1.51062	0.538989	4.84451e+07	0.689449	1.62092e-72	5.98047e-71	85.6354	64.0588
IGHG1	B_GC.1	0.646425	0.536818	4.87413e+07	0.693665	0	0	46.2707	7.86271
PAX5	B_GC.1	0.765074	0.535918	49277742	0.701299	2.00814e-170	1.60738e-168	57.5967	17.8356
SKAP2	B_GC.1	0.747473	0.535779	4.89484e+07	0.696612	1.32758e-167	1.05011e-165	55.1105	17.1865
SNX29	B_GC.1	0.818765	0.532732	48445625	0.689457	6.93537e-127	4.17591e-125	59.2541	22.4826
PLEKHF2	B_GC.1	0.839503	0.532077	4.91306e+07	0.699205	5.54937e-134	3.49183e-132	62.9834	23.8797
PPIA	B_GC.1	2.73122	0.531198	5.23337e+07	0.74479	2.04972e-114	1.13251e-112	98.2044	94.0723
PTPN18	B_GC.1	0.711863	0.531158	49023869	0.697686	1.73394e-187	1.56325e-185	53.3149	15.1474
ERH	B_GC.1	1.15942	0.530751	48156576	0.685343	6.35511e-77	2.47834e-75	75	47.8316
ATP5F1B	B_GC.1	1.42783	0.528726	48673373	0.692698	1.43624e-75	5.54298e-74	83.7017	62.1155
PRDX3	B_GC.1	0.806948	0.527701	4.89435e+07	0.696542	8.80466e-132	5.45824e-130	60.4972	23.5686
PRDX6	B_GC.1	0.948841	0.525693	47635486	0.677927	2.45534e-85	1.04369e-83	63.9503	33.7661
RASL11A	B_GC.1	0.564905	0.52487	48461491	0.689683	0	0	41.0221	3.22298
UBE2A	B_GC.1	0.751347	0.523418	49257343	0.701009	6.05227e-159	4.52074e-157	57.7348	19.4502
LSM14A	B_GC.1	1.03827	0.522803	4.81393e+07	0.685098	7.61399e-84	3.17609e-82	70.0276	39.8669
ALDOA	B_GC.1	1.14926	0.52194	4.77402e+07	0.679417	2.10454e-73	7.88625e-72	72.6519	46.1109
CUL3	B_GC.1	0.774741	0.521607	49103426	0.698818	6.84774e-147	4.66787e-145	59.3923	20.97
POMP	B_GC.1	0.950263	0.521359	48560398	0.69109	2.11882e-97	1.00796e-95	68.3702	34.1587
RHOH	B_GC.1	1.47006	0.521177	4.71026e+07	0.670344	5.70595e-60	1.78347e-58	84.2541	60.2351
PIK3AP1	B_GC.1	0.729686	0.519461	4.91492e+07	0.699469	4.26683e-174	3.46492e-172	56.4917	16.9701
FKBP1A	B_GC.1	0.955943	0.518926	4.82473e+07	0.686634	2.40769e-92	1.0868e-90	67.9558	34.5698
IGLV2-14	B_GC.1	0.651629	0.517493	3.98767e+07	0.567507	1.89473e-66	6.49084e-65	17.8177	4.53051
RFC1	B_GC.1	0.822212	0.516196	4.81037e+07	0.684591	2.88274e-113	1.57205e-111	58.7017	24.5258
PRDX5	B_GC.1	1.07237	0.51605	47852513	0.681016	2.22062e-77	8.73096e-76	72.0994	42.8055
REL	B_GC.1	1.30475	0.514661	4.64164e+07	0.660577	2.9993e-57	9.07039e-56	76.9337	49.7182
PSMB3	B_GC.1	1.09076	0.514207	48095710	0.684477	8.81008e-79	3.53436e-77	73.0663	44.5076
ITGAE	B_GC.1	0.688027	0.508629	4.85314e+07	0.690678	4.60343e-175	3.81903e-173	52.2099	15.1031
ATP5PF	B_GC.1	1.16698	0.508392	4.78748e+07	0.681333	5.41282e-73	2.01035e-71	76.2431	48.9238
UVRAG	B_GC.1	0.914171	0.506816	47892901	0.681591	5.37365e-93	2.44866e-91	65.0552	31.3231
RASGRP3	B_GC.1	0.593731	0.505994	4.92736e+07	0.70124	0	0	47.3757	7.6247
ATP5PB	B_GC.1	1.18413	0.504666	47486938	0.675813	4.9049e-68	1.72976e-66	77.2099	50.1242
HS2ST1	B_GC.1	0.57989	0.504581	49127544	0.699162	0	0	45.9945	6.35529
PLEKHA2	B_GC.1	0.718273	0.503229	48710236	0.693223	1.10032e-161	8.40602e-160	55.663	17.2174
MRPL51	B_GC.1	0.880505	0.503221	48404139	0.688866	1.05361e-101	5.17362e-100	66.0221	30.7038
EIF3I	B_GC.1	1.00799	0.503177	47951655	0.682427	1.41257e-81	5.79155e-80	70.0276	39.7937
UBE2N	B_GC.1	0.966645	0.502829	4.81277e+07	0.684932	2.67951e-87	1.1536e-85	69.6133	36.92
CCNI	B_GC.1	2.01903	0.502512	48869118	0.695484	5.19153e-74	1.96074e-72	93.0939	82.7156
ASB13	B_GC.1	0.522183	0.502069	4.98047e+07	0.708798	0	0	43.5083	1.76398
CD86	B_GC.1	0.590958	0.501723	4.92533e+07	0.700951	0	0	47.6519	7.65458
TPD52	B_GC.1	0.68451	0.50096	4.86452e+07	0.692297	1.64157e-174	1.34939e-172	52.7624	15.4761
RAPGEF5	B_GC.1	0.507682	0.500533	4.90907e+07	0.698637	0	0	40.3315	0.641917
GMDS	B_GC.1	0.606789	0.500275	46836745	0.66656	6.21115e-204	5.98591e-202	41.2983	9.21661
RBX1	B_GC.1	1.03486	0.499615	47735673	0.679353	1.42955e-77	5.63386e-76	71.2707	41.1116
MCTP2	B_GC.1	0.622863	0.499452	48745614	0.693726	1.72775e-248	2.06948e-246	48.6188	10.3181
TMEM243	B_GC.1	1.11755	0.499191	4.73448e+07	0.67379	3.21464e-69	1.14939e-67	73.6188	45.7647
UQCR10	B_GC.1	1.27108	0.497942	4.75127e+07	0.67618	6.91505e-66	2.35449e-64	79.6961	55.1122
ATP6V0D1	B_GC.1	0.754407	0.497604	4.86166e+07	0.69189	4.654e-133	2.91749e-131	58.5635	21.8118
TMEM123	B_GC.1	1.1322	0.497538	4.71192e+07	0.670579	4.05264e-67	1.40121e-65	73.2044	45.2299
WDR1	B_GC.1	1.17992	0.494964	47181791	0.67147	3.04564e-65	1.03176e-63	74.8619	49.3328
ROMO1	B_GC.1	0.901958	0.494505	4.75855e+07	0.677216	9.71517e-87	4.17193e-85	63.8122	32.4544
HSH2D	B_GC.1	0.767819	0.49281	48156375	0.68534	8.4382e-124	4.92175e-122	58.1492	21.9262
CLTA	B_GC.1	0.953183	0.492113	4.78441e+07	0.680896	4.48231e-84	1.87675e-82	68.232	36.5718
BRWD1	B_GC.1	0.728906	0.492044	48262978	0.686857	1.79576e-138	1.15819e-136	56.0773	19.307
RTRAF	B_GC.1	1.10976	0.491315	4.75884e+07	0.677257	5.08848e-71	1.85095e-69	73.6188	47.0763
TNFRSF13C	B_GC.1	0.781688	0.490855	4.77916e+07	0.68015	4.46959e-117	2.50671e-115	57.8729	21.9272
CDK2AP2	B_GC.1	0.854292	0.490714	47124198	0.670651	1.00637e-87	4.36067e-86	59.8066	28.437
ZNF106	B_GC.1	0.730014	0.490584	4.80855e+07	0.684331	1.32944e-133	8.3496e-132	55.2486	19.5419
LMO4	B_GC.1	0.69295	0.490338	4.78035e+07	0.680318	4.67185e-145	3.1526e-143	51.5193	16.6497
SUSD3	B_GC.1	0.768613	0.488816	46609091	0.66332	5.18777e-95	2.42999e-93	52.2099	22.464
IMP4	B_GC.1	0.728774	0.48843	4.81848e+07	0.685745	8.01265e-133	4.99495e-131	55.9392	20.0828
SMIM20	B_GC.1	0.665175	0.488344	4.85531e+07	0.690986	3.21715e-175	2.67734e-173	52.6243	15.1433
PPP1CC	B_GC.1	0.993155	0.487538	4.76723e+07	0.678452	5.22433e-79	2.10088e-77	70.1657	38.9808
PPP4C	B_GC.1	0.93941	0.483432	47694687	0.67877	4.13415e-82	1.70124e-80	67.4033	36.613
SPATS2	B_GC.1	0.540729	0.480948	4.85643e+07	0.691145	0	0	43.232	5.3579
COTL1	B_GC.1	1.55879	0.479647	46071754	0.655673	2.97532e-49	8.02141e-48	84.116	65.7435
SLC15A4	B_GC.1	0.673252	0.478265	4.82859e+07	0.687183	4.91373e-161	3.72843e-159	52.9006	16.0077
NDUFA4	B_GC.1	1.5899	0.47805	47429065	0.67499	8.05745e-61	2.56629e-59	86.6022	70.8613
COX6B1	B_GC.1	1.63724	0.477502	4.75834e+07	0.677185	4.61752e-62	1.50644e-60	88.9503	72.5418
HVCN1	B_GC.1	1.0126	0.476625	46183214	0.657259	1.63735e-67	5.71418e-66	66.4365	33.3818
ATP5IF1	B_GC.1	1.2637	0.475198	46780881	0.665765	2.48159e-58	7.63557e-57	78.5912	55.684
PRMT1	B_GC.1	0.923461	0.474992	4.73323e+07	0.673612	1.01468e-78	4.06577e-77	66.0221	35.6764
MTF2	B_GC.1	0.6824	0.474506	4.82163e+07	0.686194	2.30757e-149	1.60897e-147	53.8674	17.3658
PTTG1	B_GC.1	0.572175	0.469436	4.77466e+07	0.679508	8.3005e-261	1.08743e-258	44.0608	8.21613
POLR2G	B_GC.1	0.862657	0.468371	47385027	0.674363	1.15017e-84	4.86437e-83	64.0884	32.0588
RAP1B	B_GC.1	1.12789	0.4673	4.67267e+07	0.664994	7.65579e-61	2.44068e-59	74.5856	48.7589
LPXN	B_GC.1	0.907474	0.467239	4.71662e+07	0.671248	6.22851e-78	2.46335e-76	65.4696	34.6749
CNN2	B_GC.1	1.45524	0.466347	4.61274e+07	0.656464	3.916e-50	1.07125e-48	80.2486	63.6353
NCF4	B_GC.1	0.769531	0.465089	4.73877e+07	0.674401	1.1974e-102	5.97597e-101	58.4254	24.0796
PAG1	B_GC.1	0.742024	0.462831	47225478	0.672092	1.05928e-107	5.4994e-106	55.3867	21.7541
SF3B6	B_GC.1	0.919171	0.462404	4.71081e+07	0.670422	6.50378e-75	2.47868e-73	66.2983	36.5172
PSMB1	B_GC.1	1.14808	0.46223	4.69067e+07	0.667556	2.09896e-61	6.75576e-60	74.3094	51.2936
CD83	B_GC.1	1.2199	0.460427	44252073	0.629776	1.13135e-44	2.81688e-43	67.2652	35.8278
NSMCE1	B_GC.1	0.734552	0.459563	4.76178e+07	0.677675	7.05391e-112	3.7671e-110	57.0442	22.4867
TNFRSF17	B_GC.1	0.506324	0.459545	4.82116e+07	0.686126	0	0	41.1602	4.1668
GYPC	B_GC.1	1.29118	0.457321	4.56846e+07	0.650163	4.6195e-48	1.22473e-46	77.4862	56.1322
ACAP2	B_GC.1	0.995821	0.456745	4.6313e+07	0.659106	9.99677e-62	3.23934e-60	66.989	40.7746
DNMT1	B_GC.1	0.78649	0.456492	4.70185e+07	0.669146	2.04332e-92	9.23569e-91	58.7017	25.6736
TUBB2A	B_GC.1	0.492728	0.455297	47471082	0.675587	0	0	38.1215	3.12819
YBX1	B_GC.1	1.78899	0.454949	47071269	0.669898	1.03291e-56	3.08474e-55	90.4696	77.2805
HSBP1	B_GC.1	0.687003	0.454379	47744319	0.679476	1.32014e-125	7.85015e-124	54.8343	19.782
LSM7	B_GC.1	1.24228	0.453537	4.62092e+07	0.657629	6.32077e-53	1.8026e-51	80.1105	55.6531
ANKRD13A	B_GC.1	0.697606	0.453288	4.73024e+07	0.673188	3.94268e-114	2.17126e-112	53.8674	20.4733
TERF2IP	B_GC.1	1.12579	0.452869	46355162	0.659706	8.06471e-57	2.41279e-55	74.8619	49.3741
HTR3A	B_GC.1	0.466739	0.45282	47633574	0.6779	0	0	36.7403	1.2488
CCDC69	B_GC.1	0.67938	0.450868	4.73628e+07	0.674047	3.22979e-124	1.89041e-122	53.1768	18.5579
SOCS1	B_GC.1	0.785024	0.450771	46668586	0.664167	4.85292e-92	2.17881e-90	56.6298	23.7746
GNAI2	B_GC.1	1.50999	0.447274	46521589	0.662075	9.48779e-53	2.69434e-51	86.1878	68.6151
CYBA	B_GC.1	2.40385	0.447097	4.72951e+07	0.673083	3.38374e-58	1.03733e-56	94.337	89.4233
ATP5F1A	B_GC.1	1.15071	0.447016	46234268	0.657986	8.12708e-55	2.3722e-53	74.3094	51.2349
AFF2	B_GC.1	0.453591	0.445486	48375212	0.688455	0	0	38.3978	0.70477
HNRNPA3	B_GC.1	1.33966	0.44539	45972964	0.654267	1.61804e-49	4.37627e-48	80.9392	60.2217
PLIN3	B_GC.1	0.592034	0.444407	47765509	0.679778	4.3663e-176	3.67932e-174	48.3425	13.0351
CTSZ	B_GC.1	0.990765	0.443901	4.59163e+07	0.653461	8.47253e-60	2.64082e-58	67.6796	37.9391
EWSR1	B_GC.1	1.1643	0.442916	4.6531e+07	0.662209	3.31029e-57	9.99283e-56	77.3481	52.3322
FADS3	B_GC.1	0.63021	0.442367	4.731e+07	0.673295	3.05374e-143	2.03207e-141	49.8619	15.3452
WIPF1	B_GC.1	1.15077	0.442127	45923204	0.653559	2.77597e-52	7.83015e-51	75	50.2612
GNAS	B_GC.1	2.03236	0.438747	47525002	0.676355	1.82782e-60	5.78863e-59	94.6133	85.2699
CYB5R3	B_GC.1	0.745887	0.438584	47015408	0.669103	6.78556e-93	3.07949e-91	57.5967	25.4727
TAF10	B_GC.1	1.27154	0.438361	4.62111e+07	0.657655	3.2011e-52	9.02173e-51	80.1105	58.0291
HNRNPC	B_GC.1	1.44575	0.436979	46165017	0.657	5.62042e-50	1.53375e-48	83.011	66.272
RBM38	B_GC.1	0.970113	0.435629	45880537	0.652952	2.8299e-58	8.69929e-57	67.2652	39.3259
ARHGDIB	B_GC.1	2.70483	0.434802	49310000	0.701758	2.46422e-78	9.81533e-77	97.7901	94.8719
CAMK2D	B_GC.1	0.651123	0.434483	47173258	0.671349	1.74217e-130	1.06622e-128	51.6575	16.7609
USP6NL	B_GC.1	0.555971	0.434076	47599116	0.67741	1.85114e-205	1.82598e-203	45.9945	10.5314
LSM8	B_GC.1	0.978448	0.433789	45735470	0.650887	6.28895e-55	1.83727e-53	67.6796	41.8988
GTF2I	B_GC.1	0.760237	0.43332	4.65622e+07	0.662653	3.32729e-84	1.39663e-82	57.5967	26.3032
CHCHD2	B_GC.1	1.78235	0.432677	47074515	0.669944	1.42374e-56	4.24061e-55	91.1602	79.4875
SMDT1	B_GC.1	1.37057	0.431903	4.57056e+07	0.650462	9.0151e-47	2.33293e-45	81.9061	62.1825
SPRED2	B_GC.1	0.438881	0.431548	4.7861e+07	0.681136	0	0	36.8785	0.699618
ATP5F1C	B_GC.1	0.908277	0.430857	4.64108e+07	0.660498	2.12479e-65	7.20539e-64	66.0221	37.7804
MRPS36	B_GC.1	0.674559	0.430478	4.67919e+07	0.665921	6.53169e-105	3.30407e-103	53.1768	20.4795
ARPC5L	B_GC.1	0.919637	0.430303	4.57321e+07	0.650839	3.14257e-58	9.64277e-57	63.2597	37.5063
PPP2R1A	B_GC.1	0.990806	0.430151	46333912	0.659404	6.21102e-60	1.93953e-58	69.4751	43.5422
SSBP2	B_GC.1	0.65018	0.429644	47067588	0.669845	1.84653e-124	1.08838e-122	51.6575	17.4111
PRKD3	B_GC.1	0.569808	0.428595	4.77173e+07	0.679092	5.28321e-185	4.72502e-183	48.0663	12.1748
SH3BGRL	B_GC.1	1.12012	0.42826	4.58374e+07	0.652337	3.20205e-51	8.90467e-50	74.4475	50.9103
GNB2	B_GC.1	1.1118	0.428253	4.58946e+07	0.653152	8.98791e-52	2.52459e-50	75.5525	50.8475
PDIA4	B_GC.1	0.641007	0.427394	46170607	0.65708	5.68477e-106	2.91969e-104	47.7901	17.6017
EIF3A	B_GC.1	0.942034	0.42658	4.57146e+07	0.65059	6.21463e-57	1.86428e-55	65.884	38.8365
TSPAN33	B_GC.1	0.609675	0.425503	4.68773e+07	0.667137	7.71868e-137	4.93084e-135	48.2044	14.8785
PHB2	B_GC.1	1.14802	0.423511	45869825	0.652799	6.94191e-51	1.91936e-49	77.0718	52.5517
BCL2A1	B_GC.1	0.765603	0.421692	4.34111e+07	0.617807	5.5186e-46	1.40962e-44	46.9613	25.5881
SELENOH	B_GC.1	1.37483	0.420885	45677671	0.650064	2.84368e-46	7.29697e-45	81.9061	63.5457
NDUFAB1	B_GC.1	0.803862	0.420432	4.64459e+07	0.660998	2.58658e-73	9.68178e-72	61.7403	31.4787
AFF3	B_GC.1	0.665016	0.419936	46080692	0.6558	5.83737e-100	2.83319e-98	50	18.5734
TBCA	B_GC.1	1.03578	0.419678	45539761	0.648102	1.19436e-50	3.28871e-49	69.7514	46.0274
SNRPD3	B_GC.1	1.01147	0.419614	4.58543e+07	0.652578	4.95973e-54	1.44017e-52	71.1326	45.3062
FCER2	B_GC.1	0.850851	0.41959	44041712	0.626782	8.59573e-56	2.54218e-54	50.5525	23.7303
C4orf3	B_GC.1	1.2028	0.41827	4.45567e+07	0.634111	1.04363e-38	2.33654e-37	74.3094	56.0786
SRSF3	B_GC.1	1.19879	0.418234	4.53342e+07	0.645176	2.26155e-45	5.7287e-44	75.5525	54.9463
ELOB	B_GC.1	1.30497	0.41762	4.57301e+07	0.65081	3.27962e-47	8.56634e-46	82.0442	61.0759
BCL11A	B_GC.1	0.696652	0.417581	46121515	0.656381	2.94586e-91	1.31556e-89	52.4862	21.1359
NEK6	B_GC.1	0.537405	0.416804	4.70511e+07	0.66961	1.25235e-189	1.14445e-187	44.0608	10.4376
ARPC1B	B_GC.1	0.792293	0.414409	4.59276e+07	0.653622	1.55551e-68	5.50882e-67	59.9448	30.3216
GPR18	B_GC.1	0.652385	0.414106	45704541	0.650447	5.01059e-97	2.37688e-95	47.6519	17.6831
TACC1	B_GC.1	0.719442	0.412873	4.62109e+07	0.657654	1.24083e-83	5.15676e-82	55.3867	24.3465
PTPN6	B_GC.1	1.40719	0.411491	4.43588e+07	0.631295	5.83302e-36	1.24445e-34	75.8287	62.6781
PDIA6	B_GC.1	0.833777	0.411485	45521181	0.647837	2.47547e-60	7.83229e-59	60.4972	33.0098
COX6C	B_GC.1	1.49254	0.409498	45605739	0.649041	9.55086e-45	2.38331e-43	84.5304	69.7042
ATP2A3	B_GC.1	0.796195	0.40876	45557426	0.648353	2.26621e-64	7.58525e-63	58.5635	30.0867
CYBB	B_GC.1	0.691811	0.408681	4.62499e+07	0.658208	8.29125e-93	3.75773e-91	54.0055	21.2935
LIMS1	B_GC.1	0.579317	0.407886	4.64948e+07	0.661693	2.90534e-137	1.85953e-135	46.1326	13.6966
ATXN10	B_GC.1	0.738961	0.407324	46238431	0.658045	1.47152e-77	5.79246e-76	58.5635	27.3263
EHMT1	B_GC.1	0.660092	0.407277	4.6091e+07	0.655947	4.83133e-92	2.17202e-90	50.9669	20.7526
FNBP1	B_GC.1	1.06275	0.406659	45143346	0.64246	2.51811e-46	6.4665e-45	70.7182	47.539
LILRB1	B_GC.1	0.501378	0.406189	4.68248e+07	0.66639	6.94931e-227	7.69195e-225	41.4365	8.13164
CYBC1	B_GC.1	0.842026	0.406132	45856000	0.652602	1.21203e-62	3.9813e-61	62.9834	34.341
RAC2	B_GC.1	2.36248	0.40594	4.69864e+07	0.66869	2.37082e-55	6.96258e-54	95.8564	90.633
CIRBP	B_GC.1	1.83241	0.40278	46465966	0.661283	5.26264e-51	1.45987e-49	90.0552	81.811
SPCS2	B_GC.1	1.00652	0.402388	4.54906e+07	0.647402	1.69195e-50	4.65502e-49	70.7182	45.4051
TCF4	B_GC.1	0.711997	0.402081	4.58676e+07	0.652767	2.0821e-83	8.64225e-82	53.7293	22.4383
BPTF	B_GC.1	0.967537	0.401592	45037556	0.640955	1.66198e-48	4.43785e-47	67.9558	41.3094
JAK1	B_GC.1	1.45938	0.400273	45109934	0.641985	5.83125e-41	1.37049e-39	84.116	68.068
RAC1	B_GC.1	0.978973	0.400266	4.51289e+07	0.642255	1.75237e-48	4.6755e-47	68.6464	42.8384
STRBP	B_GC.1	0.668812	0.400069	4.61822e+07	0.657244	8.36581e-91	3.73102e-89	53.1768	21.5861
PSMB6	B_GC.1	0.843233	0.39999	4.5746e+07	0.651037	1.01249e-59	3.14998e-58	64.2265	36.0123
BFSP2	B_GC.1	0.411917	0.399817	4.65101e+07	0.661912	0	0	33.4254	1.06849
ATP8A1	B_GC.1	0.555292	0.399768	4.67368e+07	0.665137	3.42096e-151	2.40529e-149	45.9945	12.8136
QPCT	B_GC.1	0.413511	0.39914	4.73399e+07	0.673721	0	0	36.0497	1.37039
ABRACL	B_GC.1	1.07003	0.399037	44321660	0.630766	8.59066e-40	1.97203e-38	68.9227	46.2438
FAM49B	B_GC.1	0.921502	0.397487	45406557	0.646206	9.07001e-53	2.57788e-51	68.0939	40.2244
UBE2G1	B_GC.1	0.617553	0.395453	4.62056e+07	0.657577	6.82911e-101	3.34357e-99	49.8619	18.8907
MAP4K1	B_GC.1	0.729266	0.394527	4.55813e+07	0.648693	1.25991e-69	4.52409e-68	55.8011	26.9049
ARF5	B_GC.1	0.976183	0.394518	45378418	0.645806	8.23274e-50	2.24115e-48	70.8564	44.6952
JPT1	B_GC.1	0.688559	0.394321	4.60111e+07	0.65481	1.65522e-81	6.77811e-80	54.8343	24.0147
HLA-DOA	B_GC.1	0.594353	0.393485	45804479	0.651869	1.0571e-106	5.44593e-105	46.2707	16.0541
FDFT1	B_GC.1	0.805303	0.392507	4.55878e+07	0.648786	4.90171e-61	1.56715e-59	61.4641	33.0469
NIN	B_GC.1	0.74546	0.392313	45232268	0.643726	9.19831e-64	3.06653e-62	55.2486	27.8023
ZNF608	B_GC.1	0.412662	0.391271	46931287	0.667905	0	0	35.4972	1.95769
ARHGEF7	B_GC.1	0.527696	0.390841	46353496	0.659683	5.45454e-154	3.92563e-152	43.3702	11.5988
BTF3	B_GC.1	2.49986	0.390819	48633957	0.692137	3.15923e-71	1.15293e-69	96.6851	93.3737
RAB30	B_GC.1	0.517934	0.390778	46520868	0.662064	2.78502e-168	2.20814e-166	43.3702	10.8106
NDUFB3	B_GC.1	0.780308	0.390411	45660776	0.649824	1.93054e-63	6.4042e-62	60.3591	31.727
UBE2I	B_GC.1	1.0765	0.390045	45165822	0.64278	3.86687e-45	9.74358e-44	74.3094	51.1185
MDH1	B_GC.1	0.827452	0.389587	45249941	0.643977	3.24617e-55	9.5166e-54	61.6022	35.1499
SNX22	B_GC.1	0.511735	0.388301	46005552	0.654731	5.86289e-162	4.48926e-160	41.0221	10.1738
LYL1	B_GC.1	0.735323	0.388101	4.52752e+07	0.644336	4.67315e-67	1.61243e-65	55.3867	26.1177
IGLV3-21	B_GC.1	0.469536	0.387255	38953171	0.554364	1.90994e-73	7.16506e-72	13.3978	2.57488
RBM3	B_GC.1	1.49162	0.384948	4.47321e+07	0.636607	6.71192e-38	1.47706e-36	84.5304	69.4146
OGA	B_GC.1	0.861148	0.38453	4.46163e+07	0.63496	7.04503e-48	1.86191e-46	62.0166	36.2513
HNRNPA2B1	B_GC.1	2.24601	0.384015	4.7041e+07	0.669466	7.6888e-56	2.27597e-54	95.3039	90.9926
SUMO2	B_GC.1	1.65373	0.383864	45723800	0.650721	4.97173e-45	1.24713e-43	88.2597	77.0404
MRPL52	B_GC.1	0.770298	0.38334	45374111	0.645744	1.54848e-60	4.91323e-59	59.6685	31.3911
LRRK1	B_GC.1	0.452232	0.382058	46629470	0.66361	2.64437e-275	3.69529e-273	38.9503	6.29862
PPP2CA	B_GC.1	0.602472	0.380495	4.58201e+07	0.652091	4.33242e-94	1.99864e-92	48.895	18.9062
LHFPL2	B_GC.1	0.401067	0.380287	4.65619e+07	0.662649	0	0	34.3923	1.9103
FAM208B	B_GC.1	0.545008	0.379885	45683199	0.650143	6.03677e-118	3.397e-116	43.6464	13.812
DCK	B_GC.1	0.711352	0.379531	45543453	0.648154	5.34722e-69	1.90782e-67	55.8011	26.9842
PNOC	B_GC.1	0.499181	0.379245	45813385	0.651996	1.66793e-156	1.22138e-154	40.4696	10.1666
ARHGAP17	B_GC.1	0.665718	0.379064	45264275	0.644181	4.30265e-73	1.60158e-71	51.5193	23.0565
SEPHS2	B_GC.1	0.604516	0.378843	4.58364e+07	0.652324	2.54221e-94	1.17763e-92	49.0331	18.9185
TPM3	B_GC.1	1.61109	0.378831	4.46486e+07	0.63542	6.99238e-37	1.5159e-35	86.0497	73.9596
SNX8	B_GC.1	0.49156	0.378409	4.60816e+07	0.655814	9.91105e-170	7.89541e-168	41.0221	9.78847
NDUFB2	B_GC.1	1.05057	0.377543	44522357	0.633623	2.64004e-40	6.09792e-39	71.1326	49.4081
VDAC1	B_GC.1	0.686785	0.37742	45433072	0.646583	3.14339e-70	1.13848e-68	54.4199	25.518
IGLC2	B_GC.1	0.503172	0.37729	43976391	0.625853	1.88405e-124	1.10855e-122	33.7017	8.66125
NAPSA	B_GC.1	0.5622	0.377099	4.58158e+07	0.652031	1.64921e-112	8.92119e-111	45.5801	15.0711
SCARB1	B_GC.1	0.389623	0.375795	46019252	0.654926	0	0	32.1823	1.24674
UBE2D2	B_GC.1	1.29371	0.375084	4.50359e+07	0.640932	4.92586e-41	1.16014e-39	81.0773	63.4571
MYBL2	B_GC.1	0.405492	0.37485	4.57941e+07	0.651722	0	0	32.8729	2.52955
SEM1	B_GC.1	0.948496	0.374764	4.45413e+07	0.633891	1.07215e-42	2.59622e-41	66.8508	43.8039
RALGPS2	B_GC.1	0.958788	0.374344	43980396	0.62591	2.15523e-42	5.19641e-41	65.3315	35.4868
ATP6V1E1	B_GC.1	0.578554	0.374305	45546620	0.648199	4.17329e-95	1.96028e-93	46.8232	17.475
FGD6	B_GC.1	0.391418	0.373985	4.52812e+07	0.644422	0	0	30.3867	1.62901
ZFAND4	B_GC.1	0.429555	0.373415	46446425	0.661005	0	0	37.1547	4.87157
QRSL1	B_GC.1	0.582113	0.372924	45607684	0.649068	5.56826e-97	2.63397e-95	46.9613	17.2947
TMSB4X	B_GC.1	4.63643	0.372417	51637796	0.734886	1.77317e-105	9.03778e-104	99.8619	99.6301
IGHM	B_GC.1	0.800435	0.372149	41738309	0.594001	4.17836e-32	8.12842e-31	41.2983	23.109
A4GALT	B_GC.1	0.374498	0.37102	4.67662e+07	0.665555	0	0	33.4254	0.313231
SET	B_GC.1	1.27454	0.369982	44174227	0.628668	7.86596e-35	1.63552e-33	79.0055	61.1419
RAD23B	B_GC.1	0.643303	0.369879	45499018	0.647522	6.78616e-77	2.64337e-75	51.7956	22.8617
ACO2	B_GC.1	0.65478	0.369531	4.5704e+07	0.650439	5.50046e-77	2.14755e-75	54.1436	24.059
ARGLU1	B_GC.1	1.19128	0.369166	4.40467e+07	0.626853	1.03425e-34	2.14248e-33	74.8619	56.5681
FAM107B	B_GC.1	1.04522	0.368775	4.38972e+07	0.624726	8.31588e-36	1.76854e-34	68.6464	47.8914
UBE2E1	B_GC.1	0.601729	0.368241	4.5678e+07	0.650069	1.00948e-87	4.36849e-86	50	20.022
UBE2L3	B_GC.1	0.794121	0.367639	4.48225e+07	0.637894	1.0832e-51	3.03495e-50	59.8066	34.1277
PSMD8	B_GC.1	0.853051	0.367459	44674734	0.635791	7.54015e-47	1.95426e-45	63.3978	38.513
SYT17	B_GC.1	0.382711	0.365058	46000651	0.654661	0	0	32.4586	1.48579
NAA38	B_GC.1	0.667345	0.364891	45188964	0.643109	3.82973e-68	1.35344e-66	53.1768	24.9266
BTK	B_GC.1	0.580203	0.364798	4.55187e+07	0.647802	1.42561e-94	6.62218e-93	47.5138	17.4781
TRAF4	B_GC.1	0.513719	0.364092	44448129	0.632566	5.89583e-102	2.90359e-100	38.2597	12.2933
TIFA	B_GC.1	0.529545	0.362267	4.56616e+07	0.649836	9.794e-115	5.42032e-113	44.337	14.2108
FCHSD2	B_GC.1	0.670365	0.362142	44955654	0.639789	7.49847e-67	2.57668e-65	52.6243	24.0065
DOK3	B_GC.1	0.486571	0.361815	45940831	0.65381	1.30612e-154	9.44068e-153	41.7127	10.5901
BLK	B_GC.1	0.716308	0.361519	44744606	0.636785	2.27059e-61	7.30117e-60	54.1436	25.5335
WAS	B_GC.1	1.05059	0.360789	44234311	0.629523	1.37485e-37	3.01568e-36	73.0663	50.6641
ATP5F1E	B_GC.1	2.32614	0.360195	4.6276e+07	0.65858	4.07813e-49	1.09769e-47	95.8564	91.3202
CXXC5	B_GC.1	0.66977	0.358381	4.46061e+07	0.634814	2.90518e-63	9.60885e-62	51.105	23.5067
CLPTM1L	B_GC.1	0.543569	0.35767	45700560	0.65039	2.49401e-105	1.26926e-103	46.4088	15.9274
CERS4	B_GC.1	0.501185	0.357596	45917245	0.653474	2.46486e-134	1.55388e-132	43.232	12.4365
ADA	B_GC.1	0.452134	0.357533	45702089	0.650412	7.36855e-188	6.67909e-186	38.2597	8.0523
HNRNPK	B_GC.1	1.54443	0.357305	4.48e+07	0.637574	4.83178e-38	1.06751e-36	84.3923	73.532
HSPA4	B_GC.1	0.588994	0.356751	4.53936e+07	0.646021	3.30346e-85	1.40065e-83	48.7569	19.3956
TXNDC17	B_GC.1	0.550212	0.356519	45422864	0.646438	1.91839e-97	9.13903e-96	45.9945	16.4518
LYSMD2	B_GC.1	0.728098	0.355929	43977109	0.625863	1.0585e-46	2.73497e-45	53.3149	30.2649
BCAR3	B_GC.1	0.383338	0.355818	4.545e+07	0.646824	0	0	31.768	2.53058
STMN1	B_GC.1	0.53498	0.355206	4.25829e+07	0.606022	2.88604e-61	9.26239e-60	33.9779	13.4658
RMI2	B_GC.1	0.38132	0.354394	4.60275e+07	0.655043	0	0	33.4254	2.32862
VGLL4	B_GC.1	0.498082	0.354383	45570297	0.648536	2.20143e-126	1.31842e-124	42.1271	12.3943
FYTTD1	B_GC.1	0.572514	0.353665	4.51214e+07	0.642148	2.51373e-84	1.05911e-82	46.6851	18.3704
EIF3H	B_GC.1	1.56721	0.353448	4.40223e+07	0.626506	2.05794e-32	4.0362e-31	86.4641	73.7978
LINC02576	B_GC.1	0.379281	0.353397	45583786	0.648728	0	0	32.0442	2.37602
CHCHD10	B_GC.1	1.08729	0.353256	43463759	0.618557	9.16524e-32	1.76455e-30	72.0994	50.6888
NUGGC	B_GC.1	0.365197	0.352991	45627732	0.649354	0	0	30.9392	1.07364
GNB1	B_GC.1	0.830799	0.352666	4.4431e+07	0.632322	2.06487e-45	5.23443e-44	63.8122	37.2188
AICDA	B_GC.1	0.354379	0.35222	4.49256e+07	0.639361	0	0	28.0387	0.162798
KCNK12	B_GC.1	0.369113	0.352085	45439179	0.64667	0	0	30.8011	1.46106
FCRL5	B_GC.1	0.450067	0.351315	44860349	0.638433	9.36294e-176	7.85036e-174	35.221	7.22698
BPNT1	B_GC.1	0.40941	0.35073	45747645	0.65106	4.53007e-276	6.41052e-274	35.4972	5.27753
NUTF2	B_GC.1	0.672839	0.349912	44764800	0.637073	3.25885e-59	1.00919e-57	54.1436	27.0739
COMMD4	B_GC.1	0.49332	0.349462	45771020	0.651393	1.18439e-130	7.26178e-129	43.232	12.4499
SLBP	B_GC.1	0.610875	0.34896	4.44529e+07	0.632634	3.62649e-65	1.2273e-63	47.3757	21.6201
RELB	B_GC.1	0.627932	0.347686	4.4345e+07	0.631098	5.51624e-62	1.7979e-60	48.0663	22.4455
MCTS1	B_GC.1	0.595284	0.347353	4.52056e+07	0.643346	2.4632e-77	9.67338e-76	49.8619	21.0246
HNRNPL	B_GC.1	1.02986	0.346963	4.39567e+07	0.625573	1.28028e-35	2.70391e-34	70.442	50.0211
RPRD1B	B_GC.1	0.425945	0.346659	4.52069e+07	0.643364	3.45534e-198	3.2552e-196	35.4972	6.81998
TPI1	B_GC.1	1.13296	0.346335	43444233	0.618279	9.90035e-31	1.8075e-29	74.4475	54.7639
TMEM256	B_GC.1	0.692097	0.346171	4.44329e+07	0.632349	1.27513e-53	3.67715e-52	54.558	28.3793
APLP2	B_GC.1	0.524263	0.345914	4.48597e+07	0.638424	4.7266e-100	2.2974e-98	42.1271	13.9068
GABARAP	B_GC.1	1.31506	0.345306	43715452	0.622139	4.66458e-31	8.80365e-30	80.9392	65.0675
PIP4K2A	B_GC.1	0.741112	0.344934	4.3781e+07	0.623072	3.17539e-44	7.8595e-43	54.2818	30.811
SHKBP1	B_GC.1	0.665604	0.34466	4.47393e+07	0.636709	1.53551e-59	4.76833e-58	53.5912	26.6535
SRP9	B_GC.1	1.01988	0.343849	4.38251e+07	0.6237	1.44115e-34	2.97069e-33	70.3039	50.1932
HMGN3	B_GC.1	0.769033	0.343752	4.40278e+07	0.626584	1.1514e-44	2.86466e-43	57.7348	33.086
COPE	B_GC.1	0.823288	0.343008	44202539	0.629071	6.17112e-43	1.50085e-41	62.5691	37.7938
AP1B1	B_GC.1	0.533521	0.342649	44865751	0.63851	1.091e-89	4.80814e-88	43.6464	15.9367
CR2	B_GC.1	0.536912	0.342266	44295757	0.630398	3.11589e-85	1.32279e-83	41.0221	14.6765
NDUFC1	B_GC.1	0.759978	0.340527	44289439	0.630308	4.06628e-47	1.06046e-45	58.8398	33.2056
YWHAE	B_GC.1	0.637726	0.340494	44362327	0.631345	2.33619e-58	7.20801e-57	49.7238	24.5433
TWF2	B_GC.1	0.735326	0.340172	44457454	0.632699	4.63188e-50	1.26605e-48	58.9779	31.8362
ACYP2	B_GC.1	0.506398	0.340152	4.48226e+07	0.637896	4.04367e-98	1.94572e-96	41.4365	14.1181
MAP3K8	B_GC.1	0.552348	0.340119	4.50379e+07	0.64096	6.30059e-93	2.86715e-91	45.3039	15.9016
AC012236.1	B_GC.1	0.359532	0.339975	45248057	0.64395	0	0	30.5249	1.75574
SNU13	B_GC.1	1.11448	0.339913	43638892	0.621049	6.5025e-32	1.25623e-30	74.7238	55.7469
PTK2	B_GC.1	0.434365	0.33965	4.54834e+07	0.6473	9.46307e-178	8.03474e-176	37.8453	8.18522
EBLN3P	B_GC.1	0.722898	0.339379	44070612	0.627194	1.647e-47	4.32216e-46	55.2486	30.3989
ABI1	B_GC.1	0.699055	0.338515	4.43402e+07	0.63103	1.46352e-51	4.09712e-50	55.5249	29.25
GADD45B	B_GC.1	0.880722	0.338036	43416219	0.61788	3.62345e-37	7.90137e-36	59.8066	35.8752
FCRL3	B_GC.1	0.490326	0.338034	43682233	0.621666	1.28417e-93	5.89979e-92	35.4972	11.1568
SUPT4H1	B_GC.1	0.621125	0.33754	44680109	0.635868	1.11661e-64	3.75993e-63	50.9669	23.278
PTP4A2	B_GC.1	0.973698	0.336642	43477156	0.618748	5.28508e-33	1.05318e-31	67.1271	46.6096
BRI3BP	B_GC.1	0.437089	0.336567	4.49789e+07	0.64012	1.43398e-152	1.02543e-150	36.7403	8.71792
IGHG4	B_GC.1	0.363093	0.336547	44286769	0.63027	0	0	28.1768	2.19571
PARN	B_GC.1	0.490212	0.336418	44950112	0.63971	6.50036e-107	3.35399e-105	41.1602	13.1217
PSMA7	B_GC.1	1.23368	0.334774	43508150	0.619189	4.48966e-30	8.0392e-29	78.5912	61.5406
SPIB	B_GC.1	0.434721	0.334693	4.52274e+07	0.643657	1.0935e-163	8.46969e-162	37.4309	8.5036
SHCBP1	B_GC.1	0.338532	0.334557	4.47698e+07	0.637144	0	0	27.7624	0.33899
REEP5	B_GC.1	0.839701	0.332924	43850141	0.624056	4.59139e-39	1.03764e-37	62.7072	39.125
RBBP7	B_GC.1	0.603898	0.332907	4.42709e+07	0.630043	1.5921e-60	5.04686e-59	48.3425	22.6989
UBE2D3	B_GC.1	1.19678	0.332605	4.34787e+07	0.618769	4.4414e-30	7.95704e-29	78.1768	60.0517
TIMM8B	B_GC.1	0.518074	0.332283	4.5032e+07	0.640876	2.64031e-93	1.20806e-91	44.6133	15.8027
MILR1	B_GC.1	0.375411	0.331454	45461465	0.646988	0	0	33.4254	3.94012
CCDC144A	B_GC.1	0.342891	0.329689	44924933	0.639352	0	0	29.0055	1.11692
OTULIN	B_GC.1	0.465139	0.329426	4.44299e+07	0.632307	1.8917e-109	9.91308e-108	37.7072	11.2495
NDUFA12	B_GC.1	0.827326	0.328333	43902348	0.624799	1.23619e-39	2.82998e-38	63.2597	38.8952
ATP5MPL	B_GC.1	0.905414	0.328097	4.35703e+07	0.620073	1.14823e-34	2.37273e-33	65.7459	43.8369
H2AFY	B_GC.1	0.679097	0.327871	4.41274e+07	0.628001	8.64145e-51	2.38336e-49	53.8674	27.9445
SLC2A5	B_GC.1	0.355331	0.32785	4.44337e+07	0.63236	0	0	28.8674	2.47081
PTK2B	B_GC.1	0.678534	0.327678	44113439	0.627803	2.05692e-50	5.6545e-49	53.7293	28.1351
KHDRBS1	B_GC.1	1.13625	0.327444	4.32637e+07	0.615709	4.1307e-29	7.178e-28	74.1713	56.8937
MPC2	B_GC.1	0.589764	0.32666	44249235	0.629736	2.32429e-61	7.46666e-60	48.4807	22.1302
GRN	B_GC.1	0.676385	0.326398	4.41478e+07	0.628292	6.12668e-53	1.75023e-51	53.0387	26.4423
MDH2	B_GC.1	0.857425	0.325726	43727513	0.622311	7.50627e-37	1.62521e-35	63.674	41.5721
SERP1	B_GC.1	1.48074	0.325601	4.31498e+07	0.614088	8.21203e-27	1.35007e-25	85.221	71.3641
BANF1	B_GC.1	0.907688	0.324961	43137441	0.613913	3.64778e-31	6.90793e-30	66.1602	44.4551
LINC00877	B_GC.1	0.328914	0.324922	45390470	0.645977	0	0	29.558	0.369901
MTPN	B_GC.1	0.956906	0.324163	4.30984e+07	0.613357	2.72054e-30	4.90809e-29	66.8508	46.3757
MDFIC	B_GC.1	0.654356	0.323763	4.35856e+07	0.620291	4.40538e-47	1.14622e-45	49.4475	26.1991
RFXANK	B_GC.1	0.501813	0.323556	44616952	0.634969	8.71717e-88	3.7821e-86	42.5414	15.372
YWHAZ	B_GC.1	1.76084	0.323096	43387264	0.617468	6.80015e-28	1.14778e-26	90.7459	80.6271
ACADM	B_GC.1	0.526126	0.322736	4.43612e+07	0.63133	1.44882e-75	5.58511e-74	43.7845	17.3575
PNN	B_GC.1	0.847047	0.322639	4.31818e+07	0.614544	1.77557e-33	3.57652e-32	60.7735	39.3156
PPP6R1	B_GC.1	0.614177	0.321845	44242471	0.629639	7.07647e-58	2.15364e-56	50.2762	23.9508
FAM129A	B_GC.1	0.41314	0.321453	4.45888e+07	0.634568	5.21987e-167	4.11916e-165	34.3923	7.19298
DAPP1	B_GC.1	0.539001	0.321147	44665172	0.635655	2.18326e-78	8.70654e-77	45.9945	17.9448
PTRHD1	B_GC.1	0.568011	0.32097	4.40807e+07	0.627337	4.37103e-62	1.42742e-60	46.2707	20.7454
PSMB2	B_GC.1	0.601832	0.320748	44147445	0.628287	3.42398e-57	1.03267e-55	49.1713	23.6757
HDAC7	B_GC.1	0.530956	0.320629	44446232	0.632539	1.04292e-77	4.11985e-76	44.6133	17.1288
SFT2D1	B_GC.1	0.606443	0.320277	44221015	0.629334	6.90239e-58	2.10256e-56	49.8619	23.7932
PSMD4	B_GC.1	0.750752	0.319717	4.38994e+07	0.624758	4.24157e-42	1.01755e-40	59.5304	34.8768
COX5B	B_GC.1	1.25535	0.319672	43157688	0.614201	1.63768e-27	2.74349e-26	79.2818	63.5931
NOP10	B_GC.1	0.849224	0.31948	4.33352e+07	0.616727	3.30726e-34	6.7716e-33	62.7072	40.4037
STARD7	B_GC.1	0.530019	0.319397	44246864	0.629702	7.69191e-73	2.85366e-71	43.6464	17.6378
RHOQ	B_GC.1	0.421365	0.319309	4.4537e+07	0.633831	1.05734e-136	6.74167e-135	35.6354	8.92193
PEA15	B_GC.1	0.455639	0.317969	4.44391e+07	0.632438	1.5984e-104	8.0491e-103	38.3978	11.9048
DGUOK	B_GC.1	0.715189	0.317722	43714511	0.622126	1.39231e-42	3.36663e-41	56.6298	31.9619
CLTC	B_GC.1	0.549493	0.317219	4.43904e+07	0.631745	1.93494e-70	7.02317e-69	46.1326	19.1504
PABPC1	B_GC.1	2.59068	0.316006	45605315	0.649035	1.44703e-43	3.54755e-42	97.7901	94.9172
TXNL4A	B_GC.1	0.757587	0.315945	4.35853e+07	0.620287	6.46431e-39	1.45699e-37	58.5635	35.4209
CCT8	B_GC.1	0.769306	0.315598	4.35002e+07	0.619075	1.09193e-37	2.39825e-36	59.5304	36.2184
UBE2R2	B_GC.1	0.443779	0.315372	44501779	0.63333	6.35086e-112	3.39705e-110	38.1215	11.1506
NDUFA2	B_GC.1	0.745617	0.314387	4.34877e+07	0.618898	8.19739e-39	1.84389e-37	58.011	34.2452
UBL5	B_GC.1	1.33192	0.314212	42903883	0.610589	1.39681e-25	2.22653e-24	81.0773	67.1695
GLRX3	B_GC.1	0.484619	0.31367	44486042	0.633106	1.02358e-87	4.42383e-86	41.8508	14.8805
SNRPA	B_GC.1	0.640878	0.313184	43940034	0.625335	2.20925e-50	6.06828e-49	52.0718	26.6257
HSD17B12	B_GC.1	0.487637	0.31314	4.45949e+07	0.634655	5.88936e-90	2.60577e-88	42.1271	14.8311
HACD2	B_GC.1	0.405271	0.312845	44437635	0.632417	1.151e-148	7.94282e-147	34.5304	7.91835
ALDH2	B_GC.1	0.351645	0.312763	4.41986e+07	0.629015	2.27889e-304	3.69224e-302	29.1436	3.37548
MDM4	B_GC.1	0.664191	0.312714	4.37239e+07	0.622259	5.44171e-47	1.41257e-45	53.0387	27.5015
AC012368.1	B_GC.1	0.356449	0.31111	44178600	0.62873	1.53587e-274	2.13735e-272	29.558	3.76392
ATF5	B_GC.1	0.3987	0.310654	42939287	0.611093	1.22228e-112	6.62245e-111	29.2818	7.36402
MTHFD2	B_GC.1	0.403879	0.310639	4.41639e+07	0.628521	1.97076e-138	1.26863e-136	33.7017	8.03788
COX8A	B_GC.1	1.11546	0.310595	42598225	0.606239	7.21731e-25	1.12898e-23	72.7901	56.4094
SNRPD1	B_GC.1	0.698415	0.309486	43346434	0.616887	2.30992e-39	5.25578e-38	54.558	31.7002
RPAP3	B_GC.1	0.47246	0.309456	4.41823e+07	0.628783	6.85682e-88	2.97881e-86	39.779	13.7245
ATP6V0B	B_GC.1	0.76203	0.308701	43351624	0.616961	1.39767e-36	3.01254e-35	58.7017	35.9453
TADA3	B_GC.1	0.575787	0.308658	43939224	0.625324	2.67964e-57	8.11098e-56	47.7901	22.1786
HSD17B10	B_GC.1	0.542681	0.308323	4.41459e+07	0.628265	2.60361e-64	8.70585e-63	46.1326	20.1663
ZNF318	B_GC.1	0.450675	0.308167	44278161	0.630147	6.46303e-105	3.27428e-103	37.9834	11.3814
CD2BP2	B_GC.1	0.540461	0.307671	44128403	0.628016	7.66346e-65	2.58569e-63	45.7182	19.8489
EBF1	B_GC.1	0.420181	0.306699	4.45116e+07	0.63347	2.50966e-125	1.48971e-123	36.8785	9.79671
OSBPL10	B_GC.1	0.39375	0.305483	4.44771e+07	0.632978	8.6303e-153	6.18468e-151	34.5304	7.74834
USP34	B_GC.1	0.548182	0.30508	43481010	0.618803	6.00683e-56	1.78123e-54	43.6464	19.9355
CAPN1	B_GC.1	0.540645	0.304856	43647478	0.621172	7.38828e-58	2.24649e-56	44.0608	20.0571
HNRNPA1	B_GC.1	2.30024	0.304558	4.37312e+07	0.622362	6.18802e-30	1.10508e-28	96.8232	92.0229
RAB11A	B_GC.1	0.679837	0.304237	43190625	0.61467	6.32141e-39	1.42574e-37	53.0387	30.4359
PSMA4	B_GC.1	0.564469	0.303288	43947228	0.625438	3.07067e-58	9.43079e-57	47.3757	21.7428
PPP1R7	B_GC.1	0.574635	0.302756	43749968	0.62263	3.13486e-54	9.11855e-53	47.5138	22.5835
FAM76B	B_GC.1	0.474786	0.30256	4.41918e+07	0.628918	2.84537e-84	1.19734e-82	40.6077	14.4818
POLR2E	B_GC.1	0.754026	0.300723	4.31724e+07	0.61441	6.95419e-35	1.44863e-33	57.7348	36.307
LRCH1	B_GC.1	0.438284	0.300613	44311108	0.630616	2.21235e-102	1.0976e-100	38.2597	11.8142
TUFM	B_GC.1	0.845772	0.300011	42873001	0.61015	6.30528e-30	1.12542e-28	62.9834	42.3758
CCND2	B_GC.1	0.0123357	-0.304795	2.69672e+07	0.383785	7.74267e-47	2.0052e-45	1.24309	24.3352
MGST3	B_GC.1	0.0713299	-0.305227	2.64716e+07	0.376732	4.53973e-45	1.14219e-43	6.07735	30.404
ADD3	B_GC.1	0.261191	-0.307823	27490534	0.391233	1.26783e-29	2.24856e-28	23.6188	41.5093
TRAT1	B_GC.1	0.00832768	-0.308468	27485162	0.391157	8.11956e-44	1.99643e-42	0.690608	22.4176
MAL	B_GC.1	0.00532992	-0.313366	2.75928e+07	0.392689	2.50793e-43	6.13502e-42	0.552486	21.9354
CRIP1	B_GC.1	0.149225	-0.31428	2.75358e+07	0.391878	5.37885e-33	1.07124e-31	14.0884	33.5085
TGFBR2	B_GC.1	0.303074	-0.31466	27605041	0.392863	3.7298e-28	6.3401e-27	26.9337	43.4237
RGCC	B_GC.1	0.135859	-0.316654	2.84527e+07	0.404926	2.28593e-28	3.92152e-27	11.0497	28.9172
MACF1	B_GC.1	0.20636	-0.316929	2.74726e+07	0.390978	3.0408e-31	5.77477e-30	19.337	37.8484
RPS16	B_GC.1	2.80343	-0.318373	21224680	0.30206	1.85254e-75	7.1169e-74	97.7901	98.3597
MT2A	B_GC.1	0.116809	-0.319934	28441133	0.404762	7.34968e-30	1.31044e-28	8.56354	26.8936
STK4	B_GC.1	0.881443	-0.320499	2.6882e+07	0.382572	3.5102e-28	5.97893e-27	63.5359	73.5701
RPS23	B_GC.1	3.75811	-0.321221	1.79019e+07	0.254772	8.5554e-115	4.74266e-113	99.7238	99.2313
CD55	B_GC.1	0.213349	-0.322037	2.7623e+07	0.393118	1.8694e-30	3.38898e-29	17.9558	37.0468
ISCU	B_GC.1	0.510997	-0.323783	26513041	0.377322	2.70219e-32	5.27817e-31	42.9558	58.364
LITAF	B_GC.1	0.213679	-0.326287	2.67178e+07	0.380236	4.00483e-36	8.55504e-35	19.1989	40.2862
MT-CO1	B_GC.1	4.27061	-0.327667	2.77312e+07	0.394658	1.34041e-22	1.9571e-21	95.9945	99.5219
MBP	B_GC.1	0.214576	-0.328432	26930488	0.383263	1.06855e-34	2.20943e-33	19.8895	39.6381
SIRPG	B_GC.1	0.00609875	-0.329881	2.69446e+07	0.383464	9.26092e-48	2.44369e-46	0.690608	23.8602
SELENOW	B_GC.1	0.242609	-0.330847	26690270	0.379844	2.12834e-35	4.48368e-34	22.0994	42.4181
FOS	B_GC.1	1.33979	-0.33195	3.08202e+07	0.438619	6.01974e-09	4.8276e-08	62.8453	65.9506
AAK1	B_GC.1	0.0243649	-0.332918	27007502	0.384359	3.0877e-45	7.79198e-44	2.48619	25.212
RPS15	B_GC.1	3.43668	-0.334758	17767209	0.252855	1.45056e-116	8.09465e-115	99.3094	99.2396
PDCD4	B_GC.1	0.203511	-0.33652	26463357	0.376615	3.466e-38	7.68802e-37	19.0608	40.3872
BCL2	B_GC.1	0.0253255	-0.337423	26169300	0.37243	2.35409e-51	6.56287e-50	2.34807	27.5983
CD40LG	B_GC.1	0.00811083	-0.339073	2.73668e+07	0.389472	1.44799e-44	3.59723e-43	0.828729	22.8061
SMCHD1	B_GC.1	0.424296	-0.339611	2.68419e+07	0.382002	4.10452e-31	7.75971e-30	36.8785	52.5342
MAML2	B_GC.1	0.0269259	-0.340222	2.63328e+07	0.374756	7.91061e-50	2.15521e-48	2.76243	27.3789
TGFB1	B_GC.1	0.503686	-0.341249	2.66461e+07	0.379215	1.53477e-31	2.93797e-30	40.3315	57.314
ITK	B_GC.1	0.0251789	-0.343265	2.68563e+07	0.382207	1.9437e-46	5.00289e-45	2.20994	25.55
SSR4	B_GC.1	0.808781	-0.343452	2.57268e+07	0.366133	2.93111e-36	6.27737e-35	62.2928	71.8061
RPL17	B_GC.1	0.739939	-0.343585	2.58432e+07	0.367788	1.07746e-35	2.28564e-34	57.3204	68.7573
C1orf162	B_GC.1	0.214965	-0.343825	2.72458e+07	0.38775	6.68984e-33	1.3276e-31	19.1989	38.0998
CIB1	B_GC.1	0.421396	-0.345631	2.61708e+07	0.372451	1.04377e-35	2.21557e-34	36.7403	53.9818
RPL7A	B_GC.1	3.2237	-0.345891	17977643	0.25585	8.35558e-114	4.57891e-112	99.0331	99.1036
ADGRE5	B_GC.1	0.0483715	-0.348591	2.63095e+07	0.374425	7.00023e-48	1.85153e-46	5.1105	29.2685
ACAP1	B_GC.1	0.658997	-0.348594	2.6301e+07	0.374304	8.82239e-33	1.74358e-31	52.0718	65.3911
TECR	B_GC.1	0.270769	-0.350254	2.61401e+07	0.372015	1.65367e-38	3.68511e-37	25.9669	45.7235
CHD2	B_GC.1	0.17552	-0.351223	26128960	0.371856	1.02792e-41	2.45369e-40	15.884	39.2116
FOXP1	B_GC.1	0.365501	-0.352244	26688270	0.379816	3.52366e-33	7.0511e-32	26.3812	48.8558
CNBP	B_GC.1	1.03415	-0.352402	2.48459e+07	0.353596	2.24533e-42	5.40976e-41	72.3757	81.0918
N4BP2L2	B_GC.1	0.494742	-0.353927	26042984	0.370632	9.43678e-36	2.00564e-34	42.2652	58.2177
CTSC	B_GC.1	0.0761379	-0.355226	2.65257e+07	0.377502	3.65034e-44	9.01512e-43	7.59669	30.7873
CCL5	B_GC.1	0.0613697	-0.355483	3.10647e+07	0.442098	3.81946e-17	4.66147e-16	5.1105	16.1128
EEF1A1	B_GC.1	4.4705	-0.356238	1.53973e+07	0.219128	5.73307e-150	4.00575e-148	100	99.9021
SELENOM	B_GC.1	0.0260977	-0.356582	25279189	0.359762	6.44743e-58	1.96576e-56	2.76243	30.3391
SIGIRR	B_GC.1	0.120247	-0.358741	25912695	0.368778	7.03474e-46	1.79415e-44	11.7403	35.9072
SLC9A3R1	B_GC.1	0.174052	-0.359962	26293963	0.374204	1.24634e-40	2.91491e-39	16.4365	38.5532
IRF1	B_GC.1	0.294714	-0.361609	2.72575e+07	0.387916	7.31717e-31	1.33954e-29	25.2762	42.8426
MT-ATP8	B_GC.1	1.5411	-0.361719	2.67855e+07	0.3812	2.30984e-28	3.9605e-27	81.0773	86.697
RPL26	B_GC.1	2.32553	-0.368207	2.22531e+07	0.316697	5.60371e-65	1.89453e-63	94.8895	96.8934
NOSIP	B_GC.1	0.391904	-0.36908	2.77788e+07	0.395336	5.64732e-26	9.10138e-25	36.326	46.9877
GZMM	B_GC.1	0.0122653	-0.371662	2.65875e+07	0.378382	7.42593e-50	2.0248e-48	0.966851	25.2161
OXNAD1	B_GC.1	0.0405137	-0.372044	26257317	0.373683	2.20419e-49	5.95683e-48	3.72928	28.4267
RPL14	B_GC.1	3.05969	-0.373884	1.8003e+07	0.25621	1.78638e-113	9.77351e-112	98.6188	99.1005
LBH	B_GC.1	0.418191	-0.376177	2.60469e+07	0.370688	8.88963e-37	1.92349e-35	35.0829	53.4986
PTGER4	B_GC.1	0.0580454	-0.378696	26436324	0.37623	2.19137e-46	5.63173e-45	5.66298	29.4375
CDKN1B	B_GC.1	0.192845	-0.38022	25548065	0.363589	1.91489e-45	4.8579e-44	18.5083	41.8534
RPL31	B_GC.1	1.98101	-0.3807	2.21655e+07	0.31545	7.6174e-66	2.591e-64	92.1271	95.2861
CALM1	B_GC.1	1.2973	-0.384822	25016355	0.356022	6.74906e-41	1.58287e-39	78.8674	85.2874
VSIR	B_GC.1	0.0293338	-0.38976	24969137	0.35535	2.52396e-60	7.97817e-59	2.62431	31.2654
CD5	B_GC.1	0.0126596	-0.393132	2.57866e+07	0.366984	1.233e-55	3.63378e-54	1.24309	27.6364
RPLP2	B_GC.1	3.10662	-0.393504	1.70106e+07	0.242087	9.10088e-127	5.46999e-125	98.6188	98.881
LINC00861	B_GC.1	0.00924063	-0.393842	2.60972e+07	0.371404	1.00226e-53	2.89774e-52	0.828729	26.4381
RPS6	B_GC.1	3.39169	-0.39626	17355968	0.247002	4.6783e-122	2.71455e-120	99.1713	99.2118
RPL29	B_GC.1	3.24875	-0.400733	1.54895e+07	0.22044	1.37121e-148	9.44302e-147	99.3094	98.9016
S100A11	B_GC.1	0.231937	-0.405771	2.68649e+07	0.38233	2.979e-35	6.23655e-34	20.3039	39.5815
TC2N	B_GC.1	0.0199705	-0.405843	25332739	0.360524	1.7998e-58	5.55817e-57	1.79558	29.4283
ICAM3	B_GC.1	0.555891	-0.407166	24663081	0.350994	1.45009e-45	3.68432e-44	44.7514	64.2814
RPL10	B_GC.1	4.16335	-0.407898	13801878	0.196422	7.49386e-175	6.17516e-173	99.5856	99.6857
SUN2	B_GC.1	0.260763	-0.408828	25134977	0.35771	1.3661e-46	3.52433e-45	23.895	47.0289
RPS20	B_GC.1	1.56751	-0.409577	22165068	0.315443	6.74885e-66	2.30023e-64	87.2928	90.5258
PAXX	B_GC.1	0.185538	-0.410367	2.45595e+07	0.34952	1.55653e-53	4.47326e-52	18.232	44.0481
ARHGAP15	B_GC.1	0.331624	-0.415623	2.48288e+07	0.353353	2.641e-47	6.90904e-46	28.7293	52.0582
TUBA1A	B_GC.1	0.274513	-0.417733	2.57641e+07	0.366663	9.09125e-42	2.17167e-40	23.4807	45.4587
INPP4B	B_GC.1	0.00661819	-0.41945	25336871	0.360583	8.64317e-60	2.6915e-58	0.690608	28.4309
SELPLG	B_GC.1	0.0169166	-0.419574	2.49586e+07	0.3552	1.27139e-61	4.10393e-60	1.79558	30.3494
RPL37	B_GC.1	3.26829	-0.420478	1.47598e+07	0.210055	1.11219e-159	8.3634e-158	98.895	98.9336
CD96	B_GC.1	0.0135766	-0.422247	24905519	0.354444	1.69235e-62	5.55361e-61	1.24309	30.167
RNASET2	B_GC.1	0.480216	-0.423021	2.45857e+07	0.349892	4.1182e-47	1.07316e-45	40.0552	59.9425
RPS4X	B_GC.1	3.32382	-0.423146	19662483	0.279828	6.53262e-93	2.96871e-91	98.4807	99.0953
MT-CO3	B_GC.1	3.63117	-0.428459	2.40807e+07	0.342706	2.53891e-48	6.74189e-47	95.0276	99.3715
GPX4	B_GC.1	0.604579	-0.429051	2.44443e+07	0.34788	4.45131e-47	1.15727e-45	47.7901	66.2154
FLNA	B_GC.1	0.0490935	-0.429575	2.45733e+07	0.349716	7.55631e-62	2.45565e-60	4.28177	33.8166
RPS3A	B_GC.1	3.45483	-0.431061	15598788	0.221995	5.79709e-147	3.95973e-145	99.3094	99.2417
SLFN5	B_GC.1	0.0730588	-0.432338	25434420	0.361971	3.86451e-53	1.10587e-51	6.76796	33.0881
HSPA1A	B_GC.1	0.0545228	-0.432398	27650519	0.39351	4.05516e-39	9.18312e-38	3.72928	24.7494
RPL37A	B_GC.1	2.37827	-0.439979	1.81803e+07	0.258734	3.52376e-111	1.8729e-109	96.4088	97.6219
TNFAIP3	B_GC.1	0.204926	-0.441947	27397000	0.389902	7.8652e-33	1.559e-31	17.1271	35.8227
ANKRD12	B_GC.1	0.563454	-0.442216	24453363	0.348009	2.05252e-47	5.38212e-46	45.9945	63.8569
FLT3LG	B_GC.1	0.0372647	-0.443761	24569593	0.349664	9.21119e-63	3.02867e-61	3.8674	33.0572
MPHOSPH8	B_GC.1	0.364308	-0.446028	23995330	0.341491	1.53155e-53	4.40524e-52	31.6298	55.8839
ANXA6	B_GC.1	0.462928	-0.449257	2.41356e+07	0.343487	7.20375e-51	1.99011e-49	37.1547	60.7472
CD6	B_GC.1	0.0185162	-0.45544	2.43693e+07	0.346813	2.07131e-66	7.08852e-65	1.65746	32.032
HSPB1	B_GC.1	0.185787	-0.45788	2.42216e+07	0.344711	1.24632e-56	3.71878e-55	16.2983	44.486
TMSB10	B_GC.1	2.89829	-0.459664	21345223	0.303776	3.45055e-74	1.30615e-72	98.2044	98.6069
PLAC8	B_GC.1	0.0152411	-0.46127	23468535	0.333994	2.48809e-74	9.46095e-73	1.38122	34.3833
RPL36A	B_GC.1	0.850115	-0.462756	2.32794e+07	0.331302	4.56289e-56	1.35545e-54	62.2928	76.0626
RPL35	B_GC.1	2.5143	-0.464934	1.6569e+07	0.235803	6.36784e-133	3.977e-131	97.7901	98.0464
TPT1	B_GC.1	3.48711	-0.470445	15359746	0.218593	1.56416e-150	1.09747e-148	99.5856	99.4014
NDFIP1	B_GC.1	0.108042	-0.473712	2.34476e+07	0.333696	3.78788e-67	1.31102e-65	10.4972	41.3362
PFDN5	B_GC.1	1.96839	-0.476577	18097632	0.257558	2.9898e-112	1.60435e-110	94.337	96.3515
RPL18	B_GC.1	3.17722	-0.47889	1.31881e+07	0.187687	6.13946e-185	5.4762e-183	98.7569	99.0407
FOSB	B_GC.1	0.244028	-0.491768	2.57489e+07	0.366447	3.47924e-43	8.4863e-42	20.0276	42.7107
PLP2	B_GC.1	0.157632	-0.499039	23110191	0.328894	1.17666e-67	4.115e-66	15.4696	45.47
LEF1	B_GC.1	0.0155279	-0.499272	24236087	0.344917	9.55097e-68	3.34713e-66	1.65746	32.236
RPS15A	B_GC.1	3.3782	-0.501248	12319526	0.175326	1.06358e-199	1.01049e-197	99.5856	99.1757
MT-ND5	B_GC.1	2.25231	-0.5016	2.23647e+07	0.318284	6.89175e-64	2.29986e-62	91.5746	97.794
ITM2A	B_GC.1	0.0198056	-0.505982	2.35664e+07	0.335387	3.92271e-73	1.46178e-71	1.65746	34.3709
C12orf57	B_GC.1	0.803487	-0.506522	23802269	0.338743	1.05159e-51	2.94884e-50	57.0442	72.8798
FYN	B_GC.1	0.090842	-0.508111	2.3526e+07	0.334811	9.08596e-68	3.19084e-66	8.83978	39.6526
CD247	B_GC.1	0.0398927	-0.510886	2.34846e+07	0.334223	4.90518e-72	1.80046e-70	3.59116	36.0607
ZAP70	B_GC.1	0.0324358	-0.512356	2.34084e+07	0.333138	3.03748e-73	1.13442e-71	3.31492	35.8227
PDE4B	B_GC.1	0.0796686	-0.515961	2.31824e+07	0.329921	1.27132e-71	4.65984e-70	7.0442	39.7741
RPL23A	B_GC.1	2.79561	-0.517529	14748592	0.209895	7.45319e-160	5.6172e-158	97.5138	98.542
PIK3IP1	B_GC.1	0.0811859	-0.517772	2.27621e+07	0.32394	3.47009e-75	1.32854e-73	7.87293	41.195
RNF213	B_GC.1	0.16062	-0.518144	2.28345e+07	0.324971	4.33383e-70	1.5612e-68	14.0884	46.3417
FTL	B_GC.1	2.04102	-0.520306	19765339	0.281292	1.02471e-91	4.58222e-90	93.3702	95.1305
RPL11	B_GC.1	3.58508	-0.526572	1.07057e+07	0.152359	1.20895e-228	1.3606e-226	99.5856	99.526
RPL27A	B_GC.1	1.70478	-0.526903	1.95347e+07	0.27801	1.88774e-94	8.75672e-93	88.3978	93.144
DNAJB1	B_GC.1	0.451411	-0.528376	25524797	0.363258	7.55559e-41	1.77079e-39	34.5304	53.7634
RPS19	B_GC.1	3.39112	-0.531454	13379513	0.190411	9.21314e-182	8.08875e-180	99.4475	99.4178
JUND	B_GC.1	1.71809	-0.532488	24504467	0.348737	7.48845e-45	1.87144e-43	83.4254	91.0049
EML4	B_GC.1	0.294965	-0.532736	22023041	0.313422	3.08113e-73	1.14944e-71	27.0718	56.4465
CELF2	B_GC.1	0.161647	-0.536138	2.1733e+07	0.309294	1.95704e-80	7.9558e-79	13.9503	49.5327
RPSA	B_GC.1	2.62223	-0.538591	1.60868e+07	0.22894	8.21509e-140	5.38121e-138	97.6519	98.3803
TRBC1	B_GC.1	0.0254229	-0.543408	24220493	0.344695	3.72076e-67	1.28912e-65	2.20994	32.8315
MT-ATP6	B_GC.1	3.1098	-0.552016	21599594	0.307396	1.52028e-71	5.56021e-70	94.337	99.1664
RPL39	B_GC.1	3.35116	-0.554316	11843825	0.168556	5.00962e-208	5.04542e-206	98.6188	98.8738
LCP2	B_GC.1	0.0491382	-0.56151	22285100	0.317152	4.29672e-82	1.76597e-80	4.97238	40.144
ANXA1	B_GC.1	0.0263281	-0.566732	2.43637e+07	0.346734	4.71911e-66	1.61007e-64	2.07182	32.3565
NOP53	B_GC.1	1.09166	-0.567583	1.92565e+07	0.274051	5.32241e-98	2.55369e-96	75.4144	86.2961
HLA-F	B_GC.1	0.428956	-0.57523	2.12546e+07	0.302486	1.7306e-78	6.91786e-77	35.7735	65.0006
RPS27A	B_GC.1	3.48405	-0.588841	9479405	0.134907	5.86591e-252	7.17996e-250	99.1713	99.3251
KIAA1551	B_GC.1	0.377819	-0.596999	2.14043e+07	0.304617	5.08374e-78	2.01535e-76	32.7348	61.4046
HSPA1B	B_GC.1	0.135093	-0.601115	25051458	0.356521	1.63821e-53	4.69591e-52	10.221	37.0818
SUB1	B_GC.1	0.395296	-0.601946	2.05459e+07	0.292401	1.68468e-86	7.20671e-85	32.3204	65.0562
RPL32	B_GC.1	3.67182	-0.612807	9.16909e+06	0.13049	4.87501e-258	6.21665e-256	99.1713	99.2097
NR4A2	B_GC.1	0.0455597	-0.615749	2.32906e+07	0.331461	1.72385e-73	6.48144e-72	4.00552	36.8232
RPL35A	B_GC.1	2.9452	-0.616325	9.99792e+06	0.142286	5.81808e-242	6.79884e-240	98.2044	98.7708
CD48	B_GC.1	0.812019	-0.630738	19372538	0.275701	4.09235e-97	1.94404e-95	60.6354	80.1511
SPOCK2	B_GC.1	0.0197657	-0.63111	20913494	0.297632	5.93061e-98	2.84144e-96	1.9337	41.8596
HSP90B1	B_GC.1	0.31906	-0.63718	20593631	0.293079	1.64413e-87	7.08753e-86	24.8619	60.8966
HCST	B_GC.1	0.407197	-0.638744	2.31196e+07	0.329028	6.99253e-62	2.27464e-60	33.4254	56.1672
DDIT4	B_GC.1	0.29699	-0.642516	2.24699e+07	0.319782	9.09721e-70	3.27363e-68	25	53.5542
AHNAK	B_GC.1	0.045171	-0.644336	2.14688e+07	0.305535	1.29887e-90	5.76211e-89	3.72928	41.8338
RARRES3	B_GC.1	0.0262498	-0.645866	2.02965e+07	0.288851	1.2074e-103	6.0529e-102	2.76243	44.1233
MT-ND4L	B_GC.1	2.42837	-0.647285	1.8095e+07	0.25752	2.79433e-112	1.50427e-110	91.989	98.6358
RPL30	B_GC.1	3.63055	-0.648407	7813713	0.111201	1.88586e-285	2.81101e-283	99.5856	99.4096
RPL13A	B_GC.1	2.36291	-0.651588	13023428	0.185344	1.07796e-187	9.74462e-186	96.4088	98.2793
RPL27	B_GC.1	1.97507	-0.654994	1.4479e+07	0.206059	4.61102e-164	3.57973e-162	92.8177	96.4792
TRAF3IP3	B_GC.1	0.3541	-0.657048	1.96492e+07	0.279638	1.16177e-97	5.55036e-96	32.3204	63.897
RPS27	B_GC.1	3.6404	-0.660094	8512008	0.121139	3.73647e-271	5.11485e-269	99.0331	99.4436
LEPROTL1	B_GC.1	0.0540095	-0.660119	2.05126e+07	0.291926	1.9828e-99	9.60969e-98	5.1105	45.2742
RPS28	B_GC.1	3.2081	-0.66206	9159084	0.130348	3.0952e-258	3.96209e-256	98.6188	99.0953
ZFP36	B_GC.1	0.853189	-0.67049	22153220	0.315275	6.19439e-67	2.13074e-65	60.6354	75.4577
RPL3	B_GC.1	3.04009	-0.673548	1.08784e+07	0.154816	1.87713e-225	2.05735e-223	98.895	99.2932
RPS18	B_GC.1	3.59988	-0.675002	1.09534e+07	0.155884	4.49951e-224	4.8995e-222	99.1713	99.3282
RPL41	B_GC.1	3.99814	-0.678014	6.13106e+06	0.0872546	0	0	99.4475	99.696
ARL6IP5	B_GC.1	0.531305	-0.678443	1.86502e+07	0.265422	3.87546e-107	2.00579e-105	44.337	73.8349
LY6E	B_GC.1	0.0782462	-0.678579	1.92882e+07	0.274501	5.27246e-111	2.79348e-109	6.07735	50.322
MT-ND4	B_GC.1	2.25867	-0.68281	17586266	0.25028	5.76015e-119	3.26876e-117	90.884	98.2092
RPS3	B_GC.1	3.28062	-0.700344	8.56864e+06	0.121945	5.19664e-270	7.05606e-268	99.4475	99.3241
RPS25	B_GC.1	2.94678	-0.709476	8.76319e+06	0.124714	4.21282e-266	5.65159e-264	98.4807	99.0304
CD3G	B_GC.1	0.023075	-0.714935	20389245	0.290171	3.27903e-103	1.63893e-101	2.07182	43.4175
RPL36	B_GC.1	2.63551	-0.715945	9966441	0.141838	1.45731e-242	1.70892e-240	97.2376	98.6471
BTG1	B_GC.1	2.41712	-0.720115	1.71369e+07	0.243884	4.9122e-125	2.91069e-123	93.6464	98.2041
KLF6	B_GC.1	0.868828	-0.733195	22507209	0.320313	1.03915e-63	3.46086e-62	54.2818	73.2723
EEF1B2	B_GC.1	2.13054	-0.743327	13841523	0.196986	3.2498e-174	2.65187e-172	94.1989	97.0439
LAT	B_GC.1	0.0259799	-0.747175	1.99958e+07	0.284572	4.42559e-107	2.28698e-105	2.62431	44.7374
MT-CYB	B_GC.1	3.12328	-0.750243	1.47948e+07	0.210553	3.86873e-159	2.90267e-157	94.7514	99.286
SLC2A3	B_GC.1	0.223237	-0.751505	20123966	0.286395	5.71728e-96	2.69685e-94	17.2652	55.5738
HLA-B	B_GC.1	3.04774	-0.751573	1.47974e+07	0.210591	4.24885e-159	3.18075e-157	96.2707	99.6909
RPS14	B_GC.1	3.27882	-0.764902	7418346	0.105575	1.03927e-293	1.58431e-291	98.2044	99.1273
CD2	B_GC.1	0.0361943	-0.771789	20184114	0.287251	1.48285e-104	7.47848e-103	2.76243	44.6715
RPL13	B_GC.1	3.72836	-0.772993	6120181	0.0870997	0	0	99.5856	99.6476
TCF7	B_GC.1	0.0383749	-0.777989	1.94194e+07	0.276368	1.83595e-112	9.91534e-111	3.1768	47.0949
GIMAP4	B_GC.1	0.0139006	-0.782286	1.9895e+07	0.283137	3.95801e-109	2.06766e-107	1.10497	44.213
RPL34	B_GC.1	3.20218	-0.783606	7066873	0.100573	3.76283e-301	5.95273e-299	98.895	99.1767
SRGN	B_GC.1	0.329406	-0.791461	2.05335e+07	0.292224	6.16868e-89	2.68682e-87	29.0055	59.2573
HLA-E	B_GC.1	1.82341	-0.795635	1.46132e+07	0.207968	5.85872e-162	4.48926e-160	87.2928	97.9795
RPS21	B_GC.1	2.48869	-0.807547	8469374	0.120532	5.12398e-272	7.04296e-270	97.3757	98.7028
ARL4C	B_GC.1	0.0388656	-0.818885	18308991	0.260565	5.03624e-125	2.97893e-123	3.03867	50.2231
CD7	B_GC.1	0.0202144	-0.831637	20508479	0.291868	2.62993e-102	1.30092e-100	1.65746	42.8137
RPS12	B_GC.1	3.68411	-0.859641	6.59656e+06	0.0938793	0	0	99.7238	99.4457
GPR183	B_GC.1	0.0686593	-0.861491	18262407	0.259903	7.4053e-124	4.32681e-122	5.66298	52.0427
MT-ND1	B_GC.1	2.19394	-0.864733	13492855	0.192024	6.78493e-180	5.83469e-178	90.884	98.608
SELL	B_GC.1	0.42122	-0.869038	17271717	0.245803	3.14024e-126	1.87731e-124	32.1823	71.2827
CD44	B_GC.1	0.149269	-0.869586	1.55317e+07	0.221041	5.65425e-155	4.11349e-153	12.0166	64.5956
FCMR	B_GC.1	0.329933	-0.869909	1.65999e+07	0.236242	2.43285e-136	1.54532e-134	26.3812	69.7083
RPL38	B_GC.1	1.43522	-0.895919	1.19274e+07	0.169745	1.39845e-206	1.39587e-204	83.011	94.8307
RPL9	B_GC.1	2.40588	-0.896195	7.45587e+06	0.106109	6.38255e-293	9.68589e-291	97.3757	98.5905
CCR7	B_GC.1	0.0418925	-0.900514	1.6722e+07	0.23798	3.74105e-144	2.51438e-142	3.31492	54.8927
TSC22D3	B_GC.1	0.945423	-0.922679	1.88246e+07	0.267904	9.04926e-104	4.55013e-102	58.8398	80.8177
RPS29	B_GC.1	1.68582	-0.942589	9956871	0.141702	9.35114e-243	1.10819e-240	88.8122	96.5472
GIMAP7	B_GC.1	0.0432327	-0.955786	1.85844e+07	0.264485	4.87578e-122	2.82425e-120	2.90055	49.2607
TOMM7	B_GC.1	1.09061	-0.956974	1.23749e+07	0.176114	7.57881e-199	7.18017e-197	72.5138	92.0394
PNRC1	B_GC.1	1.03875	-0.977711	13079089	0.186136	7.28435e-187	6.53216e-185	68.7845	91.8993
MT-ND3	B_GC.1	1.95591	-0.997906	12181353	0.17336	4.21214e-202	4.0362e-200	88.9503	98.1402
TRBC2	B_GC.1	0.0900778	-1.01151	14015153	0.199457	2.8118e-179	2.40567e-177	7.87293	65.0201
IL7R	B_GC.1	0.0426953	-1.01232	19536720	0.278038	2.81279e-111	1.49738e-109	3.45304	46.6735
EMP3	B_GC.1	0.159914	-1.01499	1.38252e+07	0.196754	3.72678e-180	3.21307e-178	14.0884	68.6903
ITM2B	B_GC.1	0.612871	-1.02505	13462008	0.191585	3.83424e-181	3.34007e-179	47.7901	84.2148
FYB1	B_GC.1	0.042116	-1.03234	1.71722e+07	0.244388	6.79057e-139	4.40507e-137	3.03867	53.2286
IFITM2	B_GC.1	0.318695	-1.03908	1.40203e+07	0.199531	3.70898e-174	3.01922e-172	24.7238	74.9539
S100A4	B_GC.1	0.0598261	-1.05506	17742231	0.2525	8.49175e-131	5.22562e-129	4.97238	52.7423
HLA-C	B_GC.1	2.0985	-1.09558	9139751	0.130073	1.28632e-258	1.65289e-256	90.884	99.2025
S100A6	B_GC.1	0.0681595	-1.10747	13372245	0.190308	6.28713e-190	5.76114e-188	5.66298	65.455
CD3D	B_GC.1	0.0421262	-1.11014	1.71964e+07	0.244732	1.22283e-138	7.91724e-137	3.59116	53.1132
JUN	B_GC.1	0.776273	-1.12011	17799676	0.253317	1.79316e-117	1.00735e-115	46.4088	77.6153
MT-ND2	B_GC.1	1.34475	-1.15468	10862498	0.15459	9.27441e-226	1.01982e-223	77.6243	96.1938
MALAT1	B_GC.1	4.2765	-1.16453	16076326	0.228791	5.79768e-140	3.80514e-138	88.8122	98.9501
DUSP1	B_GC.1	0.60143	-1.20882	1.67674e+07	0.238627	2.61168e-132	1.62506e-130	37.1547	74.7365
B2M	B_GC.1	3.29416	-1.3034	3.19437e+06	0.0454608	0	0	97.9282	99.9011
CD3E	B_GC.1	0.0493225	-1.31329	1.59439e+07	0.226906	1.16562e-154	8.44333e-153	3.8674	56.6515
FXYD5	B_GC.1	0.682763	-1.31999	8.60309e+06	0.122435	1.56448e-269	2.11571e-267	54.0055	90.9637
IL32	B_GC.1	0.08674	-1.37374	1.70727e+07	0.242972	1.4245e-138	9.2052e-137	6.62983	55.1019
CXCR4	B_GC.1	0.906089	-1.37725	14620919	0.208078	1.81543e-162	1.39647e-160	50.8287	84.4652
CD69	B_GC.1	0.345332	-1.37923	13531934	0.192581	2.79895e-182	2.47681e-180	23.7569	74.7684
HLA-A	B_GC.1	1.95277	-1.40884	6604758	0.093996	0	0	87.9834	99.3035
IFITM1	B_GC.1	0.206624	-1.46506	11715731	0.166733	7.54632e-214	7.83555e-212	15.1934	74.8457
SARAF	B_GC.1	0.284537	-1.51501	7.3484e+06	0.104579	8.22794e-296	1.26582e-293	23.6188	87.5882
JUNB	B_GC.1	0.791944	-1.522	12266769	0.174575	3.14596e-201	3.00596e-199	54.1436	85.6779
ZFP36L2	B_GC.1	0.429167	-1.56931	8.63857e+06	0.12294	3.13938e-269	4.22845e-267	32.5967	87.1112
KLF2	B_GC.1	0.197067	-1.57517	1.2198e+07	0.173596	4.05908e-206	4.03957e-204	12.2928	72.8107
VIM	B_GC.1	0.342498	-1.74398	7.81358e+06	0.111199	3.73879e-286	5.62294e-284	24.3094	86.9556
TXNIP	B_GC.1	0.311159	-1.90678	6449469	0.091786	0	0	22.6519	89.4037
TUBA1B	B_GC.2	3.61281	2.68448	2.86838e+07	0.980873	2.48437e-194	4.78854e-192	98.6667	60.3958
STMN1	B_GC.2	2.82209	2.64781	28387128	0.970729	0	0	95.3333	13.3662
HMGB2	B_GC.2	2.88283	2.50412	28480144	0.97391	2.45923e-272	5.80828e-270	97	29.2079
TUBB	B_GC.2	3.37956	2.4929	28739747	0.982787	5.41912e-197	1.06284e-194	99	59.2632
H2AFZ	B_GC.2	3.16532	2.42102	2.87856e+07	0.984356	1.19649e-207	2.41733e-205	99	51.9989
HMGN2	B_GC.2	3.43689	2.40603	2.89147e+07	0.988769	1.29439e-195	2.50932e-193	99.6667	66.5993
GAPDH	B_GC.2	4.26876	2.16315	2.89798e+07	0.990996	2.71969e-190	5.12433e-188	100	91.3415
HMGB1	B_GC.2	3.65778	2.11506	28718025	0.982044	3.71202e-184	6.84032e-182	99.6667	83.6946
HIST1H4C	B_GC.2	2.61399	1.82198	2.38426e+07	0.815323	3.734e-88	3.42161e-86	83.6667	53.6003
TUBB4B	B_GC.2	1.99075	1.74337	2.59145e+07	0.886174	1.07738e-236	2.39292e-234	83.3333	20.2212
H2AFV	B_GC.2	2.27275	1.70206	2.69176e+07	0.920477	1.60899e-171	2.7673e-169	92.6667	42.7742
HMGA1	B_GC.2	2.13994	1.67478	26497079	0.906097	3.04307e-175	5.28801e-173	89.6667	36.2609
SLC25A5	B_GC.2	2.45085	1.62385	2.73299e+07	0.934578	8.27665e-163	1.31556e-160	96	56.2112
MARCKSL1	B_GC.2	2.11789	1.60581	2.51395e+07	0.859673	1.50655e-142	2.14096e-140	84.3333	34.3076
GSTP1	B_GC.2	2.23099	1.59151	2.55465e+07	0.873589	1.68853e-135	2.28347e-133	88.3333	42.9937
TCL1A	B_GC.2	1.85739	1.5331	23935786	0.818511	8.32214e-214	1.71232e-211	76.6667	14.2567
PRDX1	B_GC.2	2.23574	1.5133	2.60383e+07	0.890407	2.71343e-136	3.68433e-134	91.3333	51.3834
RAN	B_GC.2	2.59488	1.5129	2.72869e+07	0.933105	1.60137e-152	2.36594e-150	95.6667	69.837
DBI	B_GC.2	2.06673	1.49688	26169277	0.894887	4.50575e-152	6.62781e-150	90.6667	42.4736
PTTG1	B_GC.2	1.59788	1.49626	2.51884e+07	0.861345	0	0	76	8.27375
HMGN1	B_GC.2	2.47023	1.45705	26448908	0.90445	8.62978e-135	1.1577e-132	93.3333	66.1787
UBE2C	B_GC.2	1.41581	1.41264	2.46897e+07	0.84429	0	0	69	0.228772
MYBL2	B_GC.2	1.39249	1.36325	25419302	0.869241	0	0	75	2.53188
UBE2S	B_GC.2	1.60864	1.36076	24432360	0.835491	6.78283e-180	1.22302e-177	76	20.135
PKM	B_GC.2	2.26463	1.33909	2.57565e+07	0.880771	2.75966e-122	3.36558e-120	91.6667	60.9539
HLA-DRA	B_GC.2	3.17409	1.31624	18335630	0.627007	2.97032e-16	6.4721e-15	95.6667	48.7284
TYMS	B_GC.2	1.29557	1.29082	24385904	0.833903	0	0	67	0.349826
ACTG1	B_GC.2	4.17607	1.28698	2.76392e+07	0.945154	1.09911e-156	1.71451e-154	99.6667	97.6538
LRMP	B_GC.2	1.4964	1.27493	24119632	0.824797	1.02441e-189	1.91936e-187	73.6667	17.3354
PPIA	B_GC.2	3.46647	1.2664	2.79046e+07	0.954228	4.37579e-163	7.02178e-161	100	94.0848
ARPC2	B_GC.2	2.71014	1.26587	26235315	0.897145	5.5218e-126	6.83359e-124	96.3333	80.8509
PFN1	B_GC.2	4.01074	1.25815	27544121	0.941902	1.96238e-154	2.97803e-152	100	97.7195
CFL1	B_GC.2	3.58241	1.2468	2.7558e+07	0.942376	8.97122e-155	1.37387e-152	99.6667	95.4646
H3F3A	B_GC.2	3.19178	1.24176	2.65037e+07	0.906323	5.62344e-131	7.19843e-129	97.6667	90.7999
DUT	B_GC.2	1.78069	1.23538	23775941	0.813044	5.70501e-98	5.74578e-96	79.3333	41.1123
CKS2	B_GC.2	1.35076	1.22517	24120617	0.824831	9.5597e-285	2.32328e-282	70.6667	10.6558
UBE2J1	B_GC.2	1.5299	1.20033	2.42949e+07	0.830792	3.57385e-146	5.2113e-144	78.3333	25.6973
JPT1	B_GC.2	1.47976	1.18624	2.37565e+07	0.812381	9.10929e-137	1.25723e-134	73.6667	24.0908
LDHA	B_GC.2	1.78218	1.17454	2.38624e+07	0.816002	8.23696e-97	8.22176e-95	83.3333	43.6329
HMCES	B_GC.2	1.38829	1.17179	2.33954e+07	0.800031	5.16422e-164	8.36704e-162	68.6667	17.1087
ANP32B	B_GC.2	2.16813	1.15674	25084760	0.857801	3.97649e-106	4.28822e-104	91.6667	65.6309
TPI1	B_GC.2	1.9354	1.14974	23875498	0.816449	4.8334e-88	4.40496e-86	84.3333	54.8191
KPNA2	B_GC.2	1.2172	1.13504	23273661	0.795868	0	0	63.3333	7.26223
POU2AF1	B_GC.2	1.48992	1.13131	2.38586e+07	0.815873	1.8686e-133	2.48687e-131	78	25.7004
CD74	B_GC.2	4.46299	1.12991	1.80273e+07	0.616463	2.94481e-12	5.14122e-11	99.3333	90.1443
CDC20	B_GC.2	1.12184	1.11946	23083355	0.789361	0	0	58	0.185685
COX5A	B_GC.2	1.68788	1.11839	24224146	0.828371	7.45027e-105	7.95756e-103	83	43.2389
NUSAP1	B_GC.2	1.12953	1.11729	23979584	0.820008	0	0	64.6667	1.04332
PARP1	B_GC.2	1.75251	1.11683	2.4127e+07	0.825049	1.50607e-99	1.53062e-97	83.6667	46.216
YBX1	B_GC.2	2.44595	1.11195	2.49587e+07	0.85349	1.12599e-100	1.15485e-98	93.3333	77.329
SERF2	B_GC.2	3.19064	1.09451	25894752	0.8855	4.92549e-118	5.89968e-116	98.3333	93.617
H2AFX	B_GC.2	1.23995	1.08185	23705645	0.810641	6.51628e-220	1.38318e-217	70	13.0072
HIST1H1B	B_GC.2	1.09941	1.07448	22081133	0.755089	0	0	52.3333	2.02407
HNRNPA2B1	B_GC.2	2.92519	1.06362	2.60815e+07	0.891886	5.74903e-122	6.98591e-120	99	90.9999
MRPL51	B_GC.2	1.43925	1.0615	2.35467e+07	0.805204	2.31512e-110	2.57956e-108	75.3333	30.8288
ATP5MC3	B_GC.2	1.87817	1.06005	23968133	0.819617	2.95004e-88	2.71064e-86	85.3333	57.6126
DEK	B_GC.2	1.6782	1.05833	2.3829e+07	0.814859	1.82245e-94	1.77163e-92	82.6667	45.2384
ACTB	B_GC.2	5.14919	1.05681	2.74768e+07	0.939601	7.53773e-153	1.12356e-150	100	99.8554
PTMA	B_GC.2	4.24858	1.05494	2.79128e+07	0.954508	2.99098e-163	4.82268e-161	100	99.1588
RANBP1	B_GC.2	1.42463	1.0497	23075684	0.789098	1.65716e-99	1.67909e-97	72	30.7016
EZR	B_GC.2	2.06638	1.04855	2.32592e+07	0.795373	3.3613e-74	2.55048e-72	89.3333	61.395
ACTR3	B_GC.2	2.02183	1.04001	2.43432e+07	0.832443	2.35049e-92	2.21434e-90	90	64.2613
LCP1	B_GC.2	2.19503	1.03722	2.34731e+07	0.80269	2.02174e-75	1.54807e-73	90	70.2022
CCNB1	B_GC.2	1.04287	1.02663	22820624	0.780376	0	0	57	1.43213
COX8A	B_GC.2	1.82177	1.01773	2.40217e+07	0.821448	7.32499e-90	6.84305e-88	86.3333	56.439
MCM7	B_GC.2	1.1096	1.01519	2.30097e+07	0.786841	9.51129e-286	2.34551e-283	62	8.03061
ALYREF	B_GC.2	1.36065	1.01477	2.35545e+07	0.805472	7.88353e-116	9.27711e-114	75	28.7134
H2AFY	B_GC.2	1.35529	1.00472	23356878	0.798714	9.32749e-113	1.06042e-110	75	27.9922
LMNB1	B_GC.2	1.0941	0.999498	23601561	0.807081	0	0	66.6667	8.15167
HNRNPA3	B_GC.2	1.89174	0.997228	2.35324e+07	0.804715	2.90702e-79	2.37216e-77	85.6667	60.2973
TK1	B_GC.2	0.992793	0.983968	2.29328e+07	0.784211	0	0	57.3333	0.779671
ARPC5	B_GC.2	1.79785	0.975685	23233006	0.794478	9.33008e-76	7.20996e-74	85	56.362
BASP1	B_GC.2	1.3648	0.975073	22479805	0.768722	5.33938e-95	5.22076e-93	71	26.556
ODC1	B_GC.2	1.37285	0.974345	2.27628e+07	0.778397	8.66409e-93	8.255e-91	72.3333	30.5098
CCNB2	B_GC.2	0.970565	0.968231	2.23025e+07	0.762658	0	0	52.6667	0.17953
MKI67	B_GC.2	0.970637	0.962308	22788706	0.779285	0	0	56.3333	0.604245
CDK1	B_GC.2	0.966083	0.961603	22819663	0.780343	0	0	56.3333	0.361111
ATP5MF	B_GC.2	1.61373	0.95631	2.33741e+07	0.799304	1.66979e-82	1.43594e-80	81.3333	49.0362
TUBA1C	B_GC.2	1.07796	0.955481	22557240	0.77137	3.98997e-204	8.0129e-202	61	10.3984
GNG5	B_GC.2	1.69315	0.952273	2.29219e+07	0.783839	4.56024e-72	3.31042e-70	80.6667	53.0556
TCEA1	B_GC.2	1.61438	0.931689	2.24914e+07	0.769117	5.98863e-67	4.08225e-65	77.3333	49.2383
CKS1B	B_GC.2	1.02407	0.931462	2.31271e+07	0.790858	2.71101e-290	6.7852e-288	63.6667	8.1332
ARPC3	B_GC.2	2.54141	0.928948	24178959	0.826826	1.09571e-85	9.67048e-84	95	84.2445
EIF5A	B_GC.2	1.60956	0.928617	22559437	0.771445	6.55985e-68	4.55495e-66	79	49.5276
SRSF3	B_GC.2	1.70496	0.924146	2.31307e+07	0.790979	1.22071e-74	9.28348e-73	83.3333	55.012
PRDX3	B_GC.2	1.20429	0.923972	2.27146e+07	0.776751	4.35089e-109	4.80001e-107	69	23.703
CALM2	B_GC.2	2.15076	0.921536	23308919	0.797074	6.1678e-72	4.4581e-70	91.3333	75.0454
CDKN3	B_GC.2	0.925009	0.917742	2.26461e+07	0.774408	0	0	55.3333	0.613478
SNRPD1	B_GC.2	1.3025	0.91408	22917902	0.783703	7.09233e-94	6.87465e-92	73.6667	31.7408
ERH	B_GC.2	1.54235	0.912547	2.30767e+07	0.789134	6.96556e-78	5.56216e-76	80.3333	47.9334
ENO1	B_GC.2	1.73458	0.907101	22271003	0.761581	6.18414e-60	3.83371e-58	80.6667	57.0278
PLK1	B_GC.2	0.909392	0.905099	2.14577e+07	0.733771	0	0	47	0.349826
CHCHD2	B_GC.2	2.25427	0.904164	24125033	0.824982	3.93714e-85	3.42971e-83	91.6667	79.5367
RGS13	B_GC.2	0.917782	0.903046	21812617	0.745906	0	0	50	0.891492
MYL6	B_GC.2	2.68942	0.902388	24300061	0.830967	1.28009e-87	1.15098e-85	95.3333	88.4978
MBD2	B_GC.2	1.21489	0.901392	22779453	0.778968	6.66775e-105	7.1445e-103	70.6667	25.5917
CALM3	B_GC.2	1.50603	0.899274	22323221	0.763367	9.00792e-68	6.22902e-66	76.6667	43.7201
CBX3	B_GC.2	1.43736	0.892968	2.26754e+07	0.775411	4.79649e-76	3.73236e-74	76	41.3472
PPP1CA	B_GC.2	1.73828	0.890885	2.33958e+07	0.800046	2.20585e-77	1.7448e-75	85.6667	59.0837
POMP	B_GC.2	1.31988	0.889841	2.2624e+07	0.773651	2.07339e-83	1.79683e-81	73.3333	34.2922
MS4A1	B_GC.2	2.11141	0.885856	19249004	0.658241	1.46599e-25	4.63395e-24	83.3333	43.7262
FABP5	B_GC.2	1.01995	0.885026	2.18866e+07	0.748437	2.94791e-169	4.94335e-167	57.3333	10.5635
HNRNPD	B_GC.2	1.65559	0.882323	2.29896e+07	0.786156	3.8752e-72	2.81923e-70	83.6667	55.2469
TOP2A	B_GC.2	0.888852	0.88133	22109897	0.756072	0	0	51.6667	0.584753
DDX39A	B_GC.2	1.34321	0.878642	22707656	0.776513	2.35238e-82	2.01775e-80	74.6667	36.267
HLA-DPA1	B_GC.2	2.46646	0.868262	18626179	0.636943	1.35893e-17	3.13666e-16	91.3333	57.3797
ANP32E	B_GC.2	1.18831	0.867191	22339290	0.763917	5.25833e-93	5.02432e-91	68.6667	26.0267
SLC25A3	B_GC.2	1.80259	0.865277	2.30044e+07	0.786659	1.61216e-69	1.13351e-67	85.3333	62.9646
RBBP4	B_GC.2	1.28643	0.859942	2.20891e+07	0.755361	2.05921e-73	1.54501e-71	70.3333	33.8849
CENPM	B_GC.2	0.928113	0.858412	2.2311e+07	0.762949	0	0	56.6667	5.85779
CDCA7	B_GC.2	0.876883	0.857593	2.29693e+07	0.78546	0	0	58.3333	1.57781
STAG3	B_GC.2	0.963079	0.846832	21613355	0.739092	8.85588e-184	1.623e-181	54.3333	8.82157
TUBB2A	B_GC.2	0.876009	0.837777	22116871	0.756311	0	0	53.6667	3.23256
ATP5F1B	B_GC.2	1.73551	0.835056	2.29069e+07	0.783326	3.55105e-68	2.47599e-66	84.6667	62.2065
SNRPG	B_GC.2	1.42688	0.834057	2.22922e+07	0.762306	4.07422e-66	2.7438e-64	76	45.2917
CORO1A	B_GC.2	3.06261	0.833563	2.45797e+07	0.840529	1.60026e-92	1.51182e-90	98	94.3012
YWHAQ	B_GC.2	1.27144	0.833158	2.23645e+07	0.764779	7.21262e-78	5.74577e-76	74	34.5415
ATP5PF	B_GC.2	1.48134	0.821509	22079455	0.755031	2.04916e-60	1.28458e-58	78	49.0372
SRSF9	B_GC.2	1.4898	0.819899	2.24982e+07	0.769351	1.21772e-66	8.23382e-65	78.6667	49.982
DNMT1	B_GC.2	1.14664	0.815764	21509652	0.735546	5.96862e-75	4.54945e-73	63.3333	25.803
RHOA	B_GC.2	2.11858	0.814432	23315430	0.797297	9.4705e-72	6.83058e-70	92	77.487
CARHSP1	B_GC.2	0.982871	0.808335	21946372	0.75048	3.96401e-131	5.13301e-129	60	14.5573
UQCRH	B_GC.2	1.77514	0.801982	22196404	0.75903	7.91831e-57	4.69195e-55	85	64.1546
SNRPB	B_GC.2	1.43611	0.799734	22128169	0.756697	8.57716e-62	5.50021e-60	77.3333	47.9221
ATP5MG	B_GC.2	2.42607	0.799582	2.34394e+07	0.801537	3.59797e-73	2.6875e-71	94.3333	85.2334
AURKB	B_GC.2	0.801379	0.798874	22103095	0.75584	0	0	51.3333	0.211332
HNRNPAB	B_GC.2	1.08522	0.795693	2.15341e+07	0.736381	6.68858e-80	5.5388e-78	62.6667	23.8056
RBX1	B_GC.2	1.33127	0.794767	2.19695e+07	0.751272	1.05074e-63	6.86935e-62	74.3333	41.2333
CDCA3	B_GC.2	0.797145	0.794154	2.20496e+07	0.754009	0	0	51	0.257497
PRDX6	B_GC.2	1.21853	0.793929	2.17999e+07	0.745472	5.48622e-68	3.81736e-66	69.3333	33.8808
SUMO2	B_GC.2	2.06386	0.79359	2.33665e+07	0.799043	1.28227e-72	9.36922e-71	90.6667	77.0818
CENPF	B_GC.2	0.81242	0.79186	2.07715e+07	0.710305	0	0	43.3333	1.60858
PCNA	B_GC.2	0.902524	0.791128	21624498	0.739474	1.76896e-171	3.02691e-169	54.3333	9.58072
DYNLL1	B_GC.2	1.40508	0.787879	21379502	0.731096	1.5048e-52	8.46778e-51	74	43.8155
CD79A	B_GC.2	2.00276	0.781238	18728774	0.640451	1.90684e-20	5.00012e-19	81.3333	43.878
SET	B_GC.2	1.68437	0.779464	22152927	0.757544	6.60926e-57	3.92321e-55	82.3333	61.2093
NASP	B_GC.2	1.1307	0.776612	21588584	0.738245	1.53744e-71	1.1065e-69	65	28.5421
NUCKS1	B_GC.2	1.46067	0.773334	2.15336e+07	0.736365	5.34626e-52	2.98341e-50	76	49.384
BANF1	B_GC.2	1.35524	0.772473	21988331	0.751915	1.26714e-61	8.09471e-60	75.3333	44.5213
SNRPD3	B_GC.2	1.36446	0.771867	21884186	0.748354	2.16419e-59	1.32692e-57	74	45.4097
SMC4	B_GC.2	0.873833	0.769801	21847738	0.747107	1.77457e-202	3.52163e-200	56	8.5056
RPA3	B_GC.2	1.04006	0.76146	21335757	0.7296	5.2255e-77	4.12359e-75	61	23.1624
PSMB3	B_GC.2	1.33262	0.754574	2.18024e+07	0.745557	1.40685e-58	8.53217e-57	74	44.629
TPX2	B_GC.2	0.757422	0.751562	21340257	0.729754	0	0	46.3333	0.477036
HIST1H1E	B_GC.2	1.22275	0.74689	1.95575e+07	0.668789	2.55533e-33	9.93055e-32	56.6667	33.4982
KIFC1	B_GC.2	0.750415	0.746071	2.19848e+07	0.751795	0	0	50.6667	0.373421
BIRC5	B_GC.2	0.745677	0.743775	2.19137e+07	0.749362	0	0	50	0.140546
TMPO	B_GC.2	1.13312	0.74374	21067133	0.720414	8.42944e-59	5.13079e-57	64.3333	30.5816
EAF2	B_GC.2	1.00067	0.741887	21382906	0.731212	7.5825e-88	6.8545e-86	61.6667	19.7677
MCM5	B_GC.2	0.949681	0.740294	21080432	0.720869	1.57593e-87	1.4132e-85	56	17.7098
HIST1H3B	B_GC.2	0.744115	0.739706	2.08186e+07	0.711915	0	0	42.6667	0.354956
TPM4	B_GC.2	1.13992	0.73685	21323781	0.72919	9.12345e-63	5.91842e-61	67.6667	31.0791
COX6A1	B_GC.2	1.77497	0.734372	2.20189e+07	0.752961	1.77368e-53	1.01511e-51	84.6667	68.5362
BIK	B_GC.2	0.750127	0.73246	21224143	0.725783	0	0	46.3333	1.52754
ANAPC11	B_GC.2	1.14456	0.730559	2.14263e+07	0.732695	3.35007e-62	2.15652e-60	68.3333	33.0601
POLD4	B_GC.2	1.52661	0.724631	20912190	0.715115	3.75443e-42	1.80654e-40	78	53.0905
OAZ1	B_GC.2	2.47024	0.722835	2.32216e+07	0.794087	1.3215e-69	9.31102e-68	93.6667	87.4832
HNRNPA1	B_GC.2	2.71805	0.722325	2.38538e+07	0.815706	8.12129e-80	6.68721e-78	96.6667	92.0443
CDK2AP2	B_GC.2	1.08472	0.719717	20985567	0.717625	5.63677e-60	3.50085e-58	62.6667	28.5647
VPREB3	B_GC.2	1.3179	0.719282	20141915	0.688775	2.3366e-41	1.09448e-39	67.3333	33.3145
ILF2	B_GC.2	1.13401	0.718246	21499571	0.735202	9.77613e-63	6.32957e-61	68.6667	33.7321
CDCA8	B_GC.2	0.725518	0.718213	21032775	0.719239	0	0	44.3333	0.607323
ATP5PB	B_GC.2	1.39657	0.715566	21680529	0.74139	9.05998e-54	5.2119e-52	78	50.2395
ATP5IF1	B_GC.2	1.50252	0.712683	2.15069e+07	0.735452	2.88452e-49	1.54292e-47	77.3333	55.7875
DAZAP1	B_GC.2	1.04835	0.712607	2.14015e+07	0.73185	7.87576e-70	5.56079e-68	65	27.3429
DHFR	B_GC.2	0.761631	0.712212	21269385	0.72733	0	0	48.6667	4.30973
YWHAH	B_GC.2	0.977806	0.711837	2.1115e+07	0.72205	4.44263e-76	3.46504e-74	60.3333	21.5487
ASF1B	B_GC.2	0.721649	0.711578	2.1682e+07	0.741439	0	0	49	0.876104
PGAM1	B_GC.2	1.19189	0.710284	2.10133e+07	0.718572	8.17459e-51	4.5092e-49	67.6667	38.0028
RFTN1	B_GC.2	0.994493	0.708067	21198529	0.724907	1.37924e-77	1.09354e-75	62.3333	21.6974
GDI2	B_GC.2	1.35921	0.705715	2.12126e+07	0.725389	3.49938e-48	1.84822e-46	74.3333	47.6338
VDAC1	B_GC.2	1.01045	0.70044	21137673	0.722826	1.30745e-67	8.98553e-66	62.6667	25.6184
ZWINT	B_GC.2	0.709591	0.697556	21468497	0.734139	0	0	47.6667	1.0187
HLA-DPB1	B_GC.2	2.2204	0.694977	1.80455e+07	0.617085	3.35621e-13	6.2257e-12	90.6667	58.3994
RBBP7	B_GC.2	0.963602	0.69227	2.06743e+07	0.70698	1.03841e-63	6.80196e-62	57	22.7838
MIF	B_GC.2	1.96493	0.692156	2.11757e+07	0.724126	1.09158e-41	5.18549e-40	85.3333	75.4855
BCAS4	B_GC.2	0.997782	0.689739	20881081	0.714052	1.69377e-64	1.12486e-62	60	24.5207
BUB3	B_GC.2	1.23303	0.687775	20963321	0.716864	1.16314e-47	6.09521e-46	70.3333	41.6744
UCP2	B_GC.2	1.62532	0.68414	20317384	0.694775	1.73641e-33	6.80325e-32	78.6667	59.9988
FEN1	B_GC.2	0.730862	0.682165	2.11671e+07	0.723832	3.17185e-305	8.18287e-303	48	4.36308
ELL3	B_GC.2	0.712707	0.681184	21186389	0.724492	0	0	47	2.49597
SLBP	B_GC.2	0.942824	0.680413	20351124	0.695929	2.37812e-59	1.45543e-57	54.3333	21.7108
C12orf75	B_GC.2	0.823664	0.679361	2.10995e+07	0.72152	3.06107e-127	3.83068e-125	53.6667	11.3278
LSM3	B_GC.2	1.0179	0.67929	21027119	0.719045	1.05584e-61	6.75778e-60	63.6667	27.8927
SNRPE	B_GC.2	1.04765	0.678985	21026678	0.71903	1.23852e-58	7.52488e-57	64.6667	30.1374
DCK	B_GC.2	1.0102	0.677647	20515694	0.701557	1.4451e-53	8.28473e-52	58.6667	27.1008
LSM5	B_GC.2	1.06192	0.677537	2.09145e+07	0.715194	1.14024e-55	6.72078e-54	64.6667	30.9827
NPM1	B_GC.2	2.69623	0.677488	22120375	0.756431	2.73504e-53	1.56265e-51	94.3333	91.5467
CCDC167	B_GC.2	0.861806	0.676115	2.11413e+07	0.722951	7.4203e-99	7.49584e-97	57	15.5565
PSMB2	B_GC.2	0.957305	0.675919	2.10837e+07	0.72098	3.41665e-70	2.42257e-68	61	23.7502
YWHAE	B_GC.2	0.97333	0.67565	21157819	0.723515	5.8892e-70	4.16692e-68	62.6667	24.613
CLTA	B_GC.2	1.1357	0.673052	2.10087e+07	0.718417	9.82662e-52	5.4745e-50	68	36.7102
SNRNP25	B_GC.2	0.788354	0.670256	21083742	0.720982	8.12378e-137	1.12585e-134	52	10.3583
SEC61B	B_GC.2	1.38014	0.669058	21116645	0.722107	1.15859e-45	5.90529e-44	78	50.6017
SRP9	B_GC.2	1.34295	0.666418	2.11981e+07	0.724892	6.70873e-47	3.45618e-45	76	50.2631
TFDP1	B_GC.2	0.79165	0.666208	21256288	0.726882	1.16052e-136	1.59514e-134	54	11.0098
PSMA7	B_GC.2	1.5605	0.66115	2.09579e+07	0.716678	1.00213e-40	4.57892e-39	78	61.6166
MAD2L1	B_GC.2	0.711679	0.660244	21537440	0.736496	0	0	51	4.46875
TOP1	B_GC.2	1.07003	0.65974	2.04448e+07	0.699132	5.76095e-47	2.97247e-45	62.3333	32.0117
HLA-DRB5	B_GC.2	1.9494	0.65888	1.8249e+07	0.624045	1.43292e-15	3.02246e-14	80	48.8125
SRSF2	B_GC.2	1.46566	0.652673	20938410	0.716012	1.2069e-41	5.70097e-40	76	56.1917
KIF22	B_GC.2	0.810114	0.652021	2.07639e+07	0.710045	6.8568e-101	7.07579e-99	52.3333	13.1775
HIST1H1C	B_GC.2	0.889315	0.651447	1.965e+07	0.671955	4.94112e-52	2.76192e-50	49	18.5059
RAC1	B_GC.2	1.23031	0.650633	20708528	0.708151	2.15814e-43	1.0551e-41	69.3333	42.9486
GGA2	B_GC.2	0.965148	0.649241	2.06963e+07	0.707734	4.12171e-60	2.5694e-58	60.6667	24.9495
GRHPR	B_GC.2	0.859622	0.647474	20662210	0.706567	1.10656e-75	8.53148e-74	54.3333	18.0494
NDUFB3	B_GC.2	1.03796	0.647159	2.07976e+07	0.711195	8.90542e-53	5.0622e-51	65.3333	31.8362
RMI2	B_GC.2	0.673276	0.645707	21008959	0.718424	0	0	45.6667	2.42621
LMO2	B_GC.2	0.724672	0.644679	2.05221e+07	0.701775	1.05609e-177	1.86416e-175	45.6667	6.31328
HMGB3	B_GC.2	0.648675	0.643382	2.10448e+07	0.719649	0	0	44.3333	0.507812
ALDOA	B_GC.2	1.27206	0.642853	20442165	0.699042	1.80685e-38	7.92133e-37	70.3333	46.2335
GCSAM	B_GC.2	0.750126	0.641401	2.05322e+07	0.70212	1.67493e-129	2.11977e-127	47.6667	9.02982
TACC3	B_GC.2	0.830508	0.640677	20552356	0.70281	7.0993e-82	6.04305e-80	53	15.6293
SNRPC	B_GC.2	1.00439	0.639868	20853217	0.713099	2.28767e-55	1.34603e-53	64.3333	30.3343
FAM107B	B_GC.2	1.31539	0.638168	1.99619e+07	0.682618	3.95991e-32	1.4872e-30	67	47.9867
DTYMK	B_GC.2	0.719961	0.637707	2.11708e+07	0.723957	2.84316e-192	5.38723e-190	50.6667	7.25812
HDAC1	B_GC.2	1.0973	0.636716	2.06708e+07	0.706862	5.0474e-47	2.60832e-45	66	36.1203
COX6C	B_GC.2	1.71819	0.63406	2.13822e+07	0.731188	8.33784e-45	4.17365e-43	84.6667	69.7683
SWAP70	B_GC.2	1.11685	0.632591	20059636	0.685961	2.78868e-41	1.3026e-39	64.3333	31.8824
MCM3	B_GC.2	0.793235	0.626827	20250872	0.692501	7.3015e-80	6.03147e-78	49	14.23
HNRNPC	B_GC.2	1.63362	0.623532	20970541	0.717111	3.91706e-40	1.77049e-38	80.3333	66.3531
ATP5F1A	B_GC.2	1.32723	0.62213	20800371	0.711292	2.94155e-41	1.37019e-39	74.6667	51.3342
PARK7	B_GC.2	1.3837	0.621375	2.07564e+07	0.709788	7.37571e-40	3.3159e-38	77.3333	54.2569
NDUFA4	B_GC.2	1.73397	0.620483	21378650	0.731066	1.26217e-44	6.29922e-43	83	70.9408
TKT	B_GC.2	1.01049	0.618714	20493549	0.700799	4.66648e-48	2.4569e-46	62.3333	31.6567
CCNA2	B_GC.2	0.619629	0.617045	2.08814e+07	0.714062	0	0	43	0.208254
ELOB	B_GC.2	1.50515	0.616601	20887282	0.714264	6.11446e-40	2.75627e-38	79	61.1765
ATP5F1C	B_GC.2	1.09114	0.612405	20448062	0.699244	1.37727e-42	6.66533e-41	67	37.9002
NAA38	B_GC.2	0.913863	0.610581	2.06408e+07	0.705835	6.35616e-59	3.87587e-57	59.6667	25.0295
MOB1A	B_GC.2	1.10303	0.60877	20475390	0.700179	7.34796e-43	3.56121e-41	68.3333	38.0756
YWHAB	B_GC.2	1.97823	0.607609	21253144	0.726775	2.08565e-42	1.00646e-40	90.6667	79.1017
SAE1	B_GC.2	0.775333	0.607443	2.05344e+07	0.702198	3.93039e-87	3.51514e-85	52	14.3767
RTRAF	B_GC.2	1.22752	0.607303	2.07392e+07	0.709201	6.33156e-42	3.0249e-40	73.3333	47.1927
LSM8	B_GC.2	1.15115	0.60514	20227377	0.691697	1.78443e-37	7.64319e-36	68.6667	42.0079
GCHFR	B_GC.2	0.729085	0.602772	20486711	0.700566	1.70572e-111	1.93266e-109	49	10.5358
PSMB1	B_GC.2	1.28921	0.601785	20657820	0.706417	1.94413e-39	8.69363e-38	72.6667	51.3988
CENPU	B_GC.2	0.611801	0.601351	2.094e+07	0.716065	0	0	44	0.910984
CENPW	B_GC.2	0.616207	0.600736	20930139	0.715729	0	0	44.3333	1.41572
PLIN3	B_GC.2	0.747157	0.598074	20260111	0.692817	2.51503e-85	2.20233e-83	49	13.1867
UBE2I	B_GC.2	1.28354	0.596028	20426775	0.698516	1.18034e-36	4.94211e-35	73.3333	51.2223
SF3B6	B_GC.2	1.0543	0.595937	20283278	0.693609	4.52595e-41	2.09367e-39	64.3333	36.6527
COX7B	B_GC.2	1.13836	0.59464	20251252	0.692514	6.12592e-38	2.65441e-36	66.6667	41.6632
CCT5	B_GC.2	0.955887	0.593019	2.02344e+07	0.691939	5.31966e-46	2.72799e-44	60.6667	29.5803
PSMD8	B_GC.2	1.07921	0.592717	2.03718e+07	0.696635	4.15907e-41	1.92662e-39	66.6667	38.6112
ACY3	B_GC.2	0.607147	0.592227	2.04604e+07	0.699666	0	0	41	1.19002
UQCR10	B_GC.2	1.36693	0.591917	2.04738e+07	0.700125	3.35667e-36	1.38812e-34	74.6667	55.2346
S100A10	B_GC.2	1.43829	0.590847	1.91571e+07	0.655097	8.35986e-23	2.40457e-21	69	52.5396
COX6B1	B_GC.2	1.7523	0.590837	2.09403e+07	0.716076	4.34844e-39	1.93419e-37	85	72.6253
NCF1	B_GC.2	1.56086	0.589776	1.94623e+07	0.665534	2.98072e-25	9.36025e-24	76.3333	55.5075
RAD21	B_GC.2	1.19266	0.585809	1.97512e+07	0.675413	1.43769e-30	5.17909e-29	67	45.2055
ANP32A	B_GC.2	1.13482	0.585144	20308413	0.694469	2.63484e-38	1.14614e-36	68.3333	42.4746
CDT1	B_GC.2	0.589026	0.583245	2.05053e+07	0.701201	0	0	40.6667	0.516019
MDH1	B_GC.2	1.01961	0.580641	2.01944e+07	0.690569	9.75283e-41	4.46845e-39	64.3333	35.2565
RALY	B_GC.2	1.11786	0.580534	20156531	0.689275	1.24349e-36	5.19354e-35	68.3333	41.8827
METAP2	B_GC.2	0.857969	0.575825	20029459	0.684929	1.04941e-50	5.76969e-49	55.3333	23.1131
TALDO1	B_GC.2	1.00365	0.575582	20339282	0.695524	3.35406e-43	1.63027e-41	64.6667	34.6841
FERMT3	B_GC.2	1.03633	0.574058	19897392	0.680413	2.63913e-36	1.09273e-34	61.6667	35.9213
CLIC4	B_GC.2	0.694931	0.571514	2.05134e+07	0.701478	2.29973e-111	2.59691e-109	49.3333	10.6589
TPGS2	B_GC.2	0.696758	0.569279	20487963	0.700608	1.59857e-107	1.74067e-105	49.6667	10.9934
GINS2	B_GC.2	0.57974	0.568391	20345711	0.695744	0	0	40	1.00742
HNRNPL	B_GC.2	1.24971	0.565984	20055316	0.685814	1.31068e-32	4.97822e-31	72.3333	50.1041
GNAS	B_GC.2	2.16103	0.565906	21367392	0.730681	1.43398e-43	7.04139e-42	93.3333	85.3145
NDUFAB1	B_GC.2	0.950364	0.565555	2.00173e+07	0.684515	6.85404e-41	3.15756e-39	60.3333	31.6146
SPI1	B_GC.2	0.845257	0.565434	19958446	0.682501	3.19438e-52	1.78853e-50	54.3333	21.4348
NUTF2	B_GC.2	0.888996	0.565212	20150663	0.689074	2.91975e-47	1.51583e-45	58.6667	27.1777
CCND3	B_GC.2	1.25662	0.56453	19696284	0.673536	4.53392e-29	1.59057e-27	69.6667	48.3899
HSPD1	B_GC.2	1.18874	0.563384	1.91687e+07	0.655494	2.63518e-24	7.94771e-23	62.6667	45.5
MND1	B_GC.2	0.565874	0.563164	2.03912e+07	0.6973	0	0	39.6667	0.245186
BCL2L12	B_GC.2	0.659452	0.56299	20531247	0.702089	2.63871e-133	3.48414e-131	47.6667	8.73437
COTL1	B_GC.2	1.64372	0.56275	19964666	0.682714	5.71552e-29	1.99677e-27	79.3333	65.8381
TRAPPC1	B_GC.2	1.28538	0.562747	20160989	0.689427	3.29643e-33	1.2781e-31	72.3333	52.5211
NUDT21	B_GC.2	0.816112	0.561007	1.99811e+07	0.683275	1.28083e-52	7.23173e-51	53.6667	21.4543
ROMO1	B_GC.2	0.969981	0.560587	20059368	0.685952	9.99865e-41	4.57483e-39	62.6667	32.5944
MZT2B	B_GC.2	1.58596	0.558362	20512814	0.701458	1.04823e-34	4.20016e-33	81.3333	67.1287
PSMB6	B_GC.2	1.00157	0.557073	20178793	0.690036	5.94546e-40	2.6837e-38	64.3333	36.1347
HNRNPF	B_GC.2	1.46777	0.556538	20165255	0.689573	1.67499e-31	6.20043e-30	77.3333	62.1449
CBX5	B_GC.2	0.770758	0.555898	2.00533e+07	0.685744	2.43377e-62	1.56969e-60	51.3333	17.7642
UBE2A	B_GC.2	0.785076	0.554974	20211271	0.691147	5.18506e-61	3.28727e-59	54	19.6282
RPL22L1	B_GC.2	1.28335	0.553664	1.95057e+07	0.667019	1.29262e-26	4.23359e-25	68.3333	50.3575
NUDT1	B_GC.2	0.748216	0.553431	19995504	0.683768	1.20155e-64	8.02742e-63	50.3333	16.5239
PHF19	B_GC.2	0.634533	0.552967	20340279	0.695558	2.36115e-156	3.66612e-154	45	6.79648
CCT8	B_GC.2	1.00695	0.552605	20057366	0.685884	3.37347e-38	1.46554e-36	63	36.3091
HSPB11	B_GC.2	0.77573	0.55122	19925623	0.681379	6.42159e-57	3.81857e-55	51.3333	18.825
LSM4	B_GC.2	0.877595	0.547867	19958475	0.682502	4.91273e-44	2.42655e-42	57.3333	27.2905
HNRNPM	B_GC.2	1.10271	0.547098	1.98912e+07	0.6802	3.11841e-33	1.21048e-31	66	42.2223
IRF8	B_GC.2	1.02252	0.546399	19525999	0.667713	1.03815e-34	4.16476e-33	61.3333	30.6934
HNRNPK	B_GC.2	1.73412	0.546029	2.05984e+07	0.704385	4.39668e-35	1.77872e-33	83.6667	73.5815
TCF3	B_GC.2	0.715251	0.543652	20191429	0.690468	2.03894e-76	1.60521e-74	50.3333	14.6383
IGLL5	B_GC.2	0.675407	0.542126	18406126	0.629418	1.82517e-59	1.12111e-57	33	8.15987
SEM1	B_GC.2	1.11575	0.540899	1.9692e+07	0.673389	2.57977e-30	9.25351e-29	65.6667	43.9078
CAPZB	B_GC.2	1.50554	0.540619	2.01323e+07	0.688447	6.57039e-31	2.39519e-29	81	64.0469
SMARCB1	B_GC.2	0.925691	0.536397	19609078	0.670554	6.81886e-36	2.78891e-34	57.6667	30.6298
MTHFD2	B_GC.2	0.629418	0.535522	19907237	0.68075	2.65394e-114	3.05869e-112	43	8.12089
SNRPF	B_GC.2	1.01079	0.534074	1.96831e+07	0.673085	1.03152e-32	3.93575e-31	61.6667	37.5914
HLA-DMA	B_GC.2	1.31859	0.532915	18902810	0.646402	5.41507e-22	1.5109e-20	70.3333	44.2802
UBE2T	B_GC.2	0.560074	0.53014	20081485	0.686708	0	0	39.6667	2.69294
NANS	B_GC.2	0.625227	0.529489	19663472	0.672414	9.8691e-102	1.02157e-99	41.3333	8.34761
NDUFA2	B_GC.2	0.960511	0.528576	1.96611e+07	0.672333	3.77463e-34	1.49638e-32	61.3333	34.3384
PSMA4	B_GC.2	0.789272	0.527463	19582068	0.66963	9.44287e-45	4.71975e-43	52	21.84
TXNL4A	B_GC.2	0.969209	0.526844	1.97335e+07	0.67481	2.05839e-34	8.18911e-33	60.6667	35.515
UQCRQ	B_GC.2	1.03067	0.523723	19669226	0.672611	9.6076e-32	3.56832e-30	63	39.3724
MPC2	B_GC.2	0.786322	0.522401	19766509	0.675938	2.19192e-47	1.1415e-45	52.3333	22.2329
SHCBP1	B_GC.2	0.525801	0.520946	2.00251e+07	0.68478	0	0	37.3333	0.428819
ACTR2	B_GC.2	1.2483	0.515217	19442658	0.664863	1.25532e-25	3.97179e-24	70	52.1415
MAGOH	B_GC.2	0.925615	0.513612	1.96224e+07	0.671008	5.36289e-34	2.1185e-32	59.6667	33.7536
IMP4	B_GC.2	0.755784	0.513398	19616265	0.6708	5.97625e-48	3.14156e-46	50.6667	20.255
MCM4	B_GC.2	0.533565	0.513391	1.96657e+07	0.672489	0	0	36	1.76144
CD79B	B_GC.2	1.2384	0.513356	1.84444e+07	0.630728	3.17456e-18	7.57243e-17	61.3333	42.3915
UBE2N	B_GC.2	0.978325	0.512358	19676367	0.672855	7.11794e-33	2.73137e-31	62.3333	37.0846
HOPX	B_GC.2	0.662167	0.511087	18953362	0.648131	4.57012e-63	2.97617e-61	39.3333	10.2937
SNRPA	B_GC.2	0.838074	0.509624	19645781	0.671809	8.76968e-40	3.93205e-38	55.3333	26.7263
NDUFS6	B_GC.2	0.860534	0.509121	19394403	0.663213	2.81714e-34	1.11945e-32	55	28.8796
COX17	B_GC.2	0.905633	0.50811	19427384	0.664341	8.94162e-33	3.41554e-31	59	31.6454
MZB1	B_GC.2	0.638239	0.508	19292908	0.659742	4.06907e-78	3.257e-76	40.3333	9.52019
CAPZA1	B_GC.2	1.00281	0.506229	1.9608e+07	0.670517	2.57599e-31	9.50424e-30	63.3333	38.6696
RRM1	B_GC.2	0.596165	0.506077	1.98287e+07	0.678065	2.66282e-115	3.1117e-113	42.3333	7.78132
SIVA1	B_GC.2	0.891416	0.503557	1.93597e+07	0.662025	7.2133e-32	2.688e-30	56.3333	31.7131
TPM3	B_GC.2	1.73673	0.503206	2.01258e+07	0.688223	5.51889e-30	1.96698e-28	84.6667	74.0164
LYPLA1	B_GC.2	0.76295	0.502497	19729367	0.674667	3.38821e-47	1.75632e-45	53.6667	21.9272
ITGAE	B_GC.2	0.683587	0.501963	1.9455e+07	0.665285	4.67233e-56	2.75881e-54	45.6667	15.2846
PPP4C	B_GC.2	0.958891	0.500871	1.94904e+07	0.666495	9.06485e-31	3.28312e-29	60	36.7697
PSIP1	B_GC.2	1.17432	0.50038	1.92488e+07	0.658234	1.94485e-24	5.91353e-23	67	48.4391
GOT2	B_GC.2	0.609709	0.500024	1.95202e+07	0.667514	6.28606e-85	5.46171e-83	41.6667	9.61765
NCAPD2	B_GC.2	0.587958	0.498992	1.95012e+07	0.666864	2.17037e-103	2.28181e-101	40	7.62744
POLR2L	B_GC.2	1.09699	0.497952	1.95715e+07	0.669268	1.10009e-28	3.81935e-27	66	44.8465
SMS	B_GC.2	0.687481	0.497365	1.96911e+07	0.673357	4.8472e-59	2.96112e-57	48.3333	16.0694
WDR1	B_GC.2	1.18367	0.496576	1.95129e+07	0.667265	7.00931e-27	2.31833e-25	71.3333	49.4547
UQCRFS1	B_GC.2	0.932558	0.496475	19485994	0.666345	1.8281e-31	6.75972e-30	61.6667	35.2278
PPP1CC	B_GC.2	1.00404	0.496335	1.94145e+07	0.663899	7.1065e-29	2.47753e-27	62.3333	39.1405
GTSE1	B_GC.2	0.496019	0.49432	19622757	0.671022	0	0	34.3333	0.146701
CCT7	B_GC.2	0.997464	0.494308	1.9328e+07	0.660943	1.04383e-27	3.53973e-26	62.6667	39.6668
PSMC3	B_GC.2	0.718684	0.493074	1.97204e+07	0.674359	1.53287e-51	8.5115e-50	51.3333	19.3994
SMC2	B_GC.2	0.566262	0.488402	19692375	0.673402	7.46457e-127	9.30657e-125	40.6667	6.60156
PPM1G	B_GC.2	0.889322	0.487912	19546622	0.668418	4.11089e-34	1.62776e-32	58.3333	31.987
JCHAIN	B_GC.2	0.63726	0.487032	1.90356e+07	0.650944	1.90285e-73	1.4309e-71	39	9.00418
XRCC6	B_GC.2	1.22784	0.48672	1.95386e+07	0.668143	3.17129e-26	1.02663e-24	70.3333	54.1687
DEF8	B_GC.2	0.577471	0.483768	19554286	0.66868	1.17632e-103	1.24453e-101	40.6667	7.78748
SERBP1	B_GC.2	1.28861	0.483185	19500140	0.666829	1.91431e-25	6.02836e-24	71.6667	56.7129
HSBP1	B_GC.2	0.717161	0.482653	1.94531e+07	0.66522	1.68302e-45	8.56528e-44	50	19.9493
RPLP0	B_GC.2	3.67375	0.481131	21844907	0.747011	1.51285e-49	8.15722e-48	99.6667	98.5607
SHMT2	B_GC.2	0.731471	0.479911	1.93183e+07	0.660611	1.00831e-41	4.79668e-40	50	20.8357
SLIRP	B_GC.2	0.7244	0.476075	19334884	0.661178	1.44255e-41	6.79499e-40	50.6667	21.1322
RBM8A	B_GC.2	1.15463	0.475553	1.92223e+07	0.657328	7.98499e-24	2.36364e-22	69	50.2242
RPS27L	B_GC.2	1.09063	0.474146	1.8815e+07	0.643401	3.48749e-21	9.49378e-20	63.6667	44.2145
ENY2	B_GC.2	0.879197	0.472915	19267588	0.658876	3.56564e-30	1.27625e-28	57.6667	32.6374
DLGAP5	B_GC.2	0.473906	0.472794	1.93378e+07	0.661278	0	0	32.3333	0.0810448
LBR	B_GC.2	0.818215	0.472158	1.87256e+07	0.640342	5.87607e-27	1.95304e-25	49	26.9705
NCL	B_GC.2	1.67951	0.472035	1.93229e+07	0.660768	2.39885e-22	6.76642e-21	78.3333	73.3732
IDH2	B_GC.2	0.756946	0.470164	1.92097e+07	0.656897	1.47927e-36	6.14767e-35	50.3333	23.5153
GNB1	B_GC.2	0.948506	0.469201	19263508	0.658737	7.00727e-28	2.39561e-26	61.3333	37.3421
CCT2	B_GC.2	0.873391	0.469107	18796440	0.642765	8.48632e-25	2.63044e-23	53.6667	32.3943
HLA-DRB1	B_GC.2	1.95966	0.46872	1.68936e+07	0.577696	8.53908e-07	9.42982e-06	78.6667	52.6042
LDHB	B_GC.2	1.90067	0.467671	1.88989e+07	0.64627	1.06289e-18	2.58877e-17	88.3333	75.4045
ATP5MPL	B_GC.2	1.04537	0.467055	1.91315e+07	0.654224	2.54077e-24	7.66986e-23	63	43.9406
POLR2G	B_GC.2	0.862894	0.466572	1.91223e+07	0.653908	1.21724e-28	4.21733e-27	57	32.2199
CD81	B_GC.2	1.43589	0.46588	19077982	0.652393	7.13035e-21	1.90245e-19	72.3333	62.8753
SRP14	B_GC.2	1.8981	0.46557	2.02227e+07	0.691537	1.20703e-30	4.36221e-29	88.3333	82.0604
TXNDC17	B_GC.2	0.659784	0.464877	19267153	0.658862	1.14523e-48	6.07731e-47	46.3333	16.5793
AURKA	B_GC.2	0.471193	0.464419	19078436	0.652408	0	0	31	0.591935
TBCA	B_GC.2	1.08125	0.463464	19085304	0.652643	2.47265e-23	7.22368e-22	66.3333	46.1411
IMPDH2	B_GC.2	0.863511	0.463372	19023551	0.650531	1.06098e-27	3.59427e-26	54.6667	31.7839
TOMM5	B_GC.2	0.779042	0.461474	19274306	0.659106	1.21121e-34	4.84165e-33	54.3333	26.4073
CENPA	B_GC.2	0.462132	0.461029	19093465	0.652922	0	0	30.6667	0.0892518
RFC2	B_GC.2	0.546915	0.460384	19495626	0.666674	4.73686e-102	4.91842e-100	40	7.7208
ARHGDIB	B_GC.2	2.73063	0.458792	20747945	0.709499	3.90536e-36	1.61105e-34	95.6667	94.8911
CCT6A	B_GC.2	0.888499	0.45879	1.89753e+07	0.648881	6.72011e-26	2.15467e-24	56.6667	34.3784
NDUFV2	B_GC.2	1.00171	0.457641	19063325	0.651891	4.04958e-24	1.21263e-22	62.6667	42.1289
HMGN3	B_GC.2	0.883637	0.457214	1.88422e+07	0.644329	6.11892e-25	1.90545e-23	56.3333	33.1976
FDPS	B_GC.2	0.714342	0.457129	19145692	0.654708	1.03974e-37	4.4821e-36	48.6667	21.6964
UCHL1	B_GC.2	0.459836	0.457031	1.92686e+07	0.658913	0	0	32	0.251341
HMMR	B_GC.2	0.459402	0.45661	18781639	0.642259	0	0	28.6667	0.248264
POLR2E	B_GC.2	0.910254	0.456124	1.92049e+07	0.656732	1.30076e-27	4.38881e-26	60.3333	36.3922
AP2S1	B_GC.2	0.797565	0.45485	19378319	0.662663	1.74071e-34	6.94172e-33	57	28.3226
C1QBP	B_GC.2	1.02055	0.454124	1.86923e+07	0.639204	3.37292e-20	8.72847e-19	60	43.5416
MTCH2	B_GC.2	0.607944	0.454084	1.93918e+07	0.663124	1.22048e-60	7.67963e-59	44.3333	13.4545
FKBP1A	B_GC.2	0.893024	0.453556	18830221	0.64392	3.68723e-24	1.10709e-22	56.3333	34.7508
CCT3	B_GC.2	0.936575	0.4521	1.8855e+07	0.644767	3.02438e-23	8.82014e-22	58	38.01
HLA-DQA1	B_GC.2	1.56064	0.451424	1.73957e+07	0.594866	5.31778e-10	7.9513e-09	72.6667	45.3666
SNX5	B_GC.2	0.788543	0.451224	18977389	0.648953	7.08871e-30	2.52111e-28	52.3333	27.3449
PAICS	B_GC.2	0.547243	0.449836	19241478	0.657984	2.09259e-83	1.80879e-81	39	8.61947
EIF4A3	B_GC.2	0.707405	0.449821	1.91398e+07	0.654505	7.3209e-38	3.16403e-36	49	21.5015
SUMO1	B_GC.2	0.861079	0.449527	1.91318e+07	0.654234	7.14749e-28	2.43858e-26	57.6667	33.9567
DNAJC9	B_GC.2	0.614014	0.449477	1.93786e+07	0.662672	2.9836e-58	1.79971e-56	45	14.0351
SNRPD2	B_GC.2	1.91552	0.446315	1.9863e+07	0.679238	4.76652e-27	1.58591e-25	87.6667	81.8162
SMARCA4	B_GC.2	0.626722	0.44607	1.91449e+07	0.654681	1.36118e-49	7.36308e-48	44.3333	15.1831
MRPL27	B_GC.2	0.590707	0.44527	1.94146e+07	0.663903	1.31224e-64	8.74945e-63	44.3333	12.604
KIF2C	B_GC.2	0.446209	0.444538	19427052	0.664329	0	0	33	0.148753
AC023590.1	B_GC.2	0.455011	0.444232	19278610	0.659253	0	0	32.6667	0.853535
NEIL1	B_GC.2	0.523056	0.443557	1.84432e+07	0.630686	2.69043e-78	2.16382e-76	31.6667	6.12042
BRK1	B_GC.2	1.18655	0.443045	1.90571e+07	0.651679	1.21957e-21	3.36643e-20	71.3333	54.1779
EWSR1	B_GC.2	1.1647	0.4414	19021989	0.650478	1.43036e-21	3.94179e-20	69	52.4667
NCAPH	B_GC.2	0.446634	0.440855	19427764	0.664354	0	0	33.3333	0.494476
EIF3I	B_GC.2	0.946707	0.439517	1.88336e+07	0.644036	1.95489e-22	5.54681e-21	59.3333	39.9581
CDV3	B_GC.2	0.959316	0.438566	1.87001e+07	0.639469	2.98287e-21	8.13992e-20	59	39.5293
SYK	B_GC.2	0.711328	0.438345	1.90112e+07	0.650108	1.46728e-36	6.11299e-35	49	20.9188
SFPQ	B_GC.2	1.33965	0.43687	1.88938e+07	0.646093	1.50638e-19	3.81002e-18	73	60.0501
SKA2	B_GC.2	0.527851	0.435768	1.92202e+07	0.657255	4.15601e-88	3.79794e-86	38.6667	8.01728
HSP90AA1	B_GC.2	2.26827	0.43571	19570374	0.66923	3.39853e-24	1.02316e-22	88	87.7438
PSMA5	B_GC.2	0.894538	0.432783	18734431	0.640644	1.32545e-22	3.78e-21	57.6667	36.2475
RAP1B	B_GC.2	1.09538	0.432657	18717817	0.640076	2.01343e-19	5.06195e-18	65.3333	48.8997
CTSH	B_GC.2	0.831282	0.431256	1.86927e+07	0.639218	8.30899e-26	2.6565e-24	54	28.1615
SSRP1	B_GC.2	0.664192	0.431049	19134571	0.654328	2.7459e-40	1.24449e-38	48	19.7134
MRPL37	B_GC.2	0.603966	0.430207	1.89222e+07	0.647066	1.77282e-45	9.00859e-44	42.3333	14.9902
C19orf48	B_GC.2	0.559567	0.430199	19183141	0.655989	4.24987e-64	2.81129e-62	41.3333	11.3565
RUVBL2	B_GC.2	0.560339	0.430146	1.92483e+07	0.658215	1.3306e-65	8.9251e-64	42	11.4129
MDH2	B_GC.2	0.962392	0.4296	18685589	0.638974	1.4653e-20	3.86042e-19	59.3333	41.6816
NDUFB2	B_GC.2	1.10393	0.42942	18940213	0.647681	2.64807e-21	7.24396e-20	66.6667	49.5163
PRKCD	B_GC.2	0.569554	0.428066	1.89449e+07	0.647843	4.79736e-54	2.76926e-52	40.3333	12.2973
KNL1	B_GC.2	0.438895	0.428006	1.92223e+07	0.657328	0	0	32.3333	0.915088
AK2	B_GC.2	0.6654	0.426882	19110515	0.653505	3.12405e-39	1.39328e-37	48.6667	20.1473
MYBL1	B_GC.2	0.481945	0.426309	1.88266e+07	0.643795	1.94122e-136	2.64653e-134	32.6667	4.08609
PRMT1	B_GC.2	0.875537	0.424854	18517942	0.633241	1.40142e-20	3.69794e-19	55.6667	35.8402
HDGF	B_GC.2	0.624562	0.42379	18960838	0.648387	5.07779e-42	2.43632e-40	44.6667	16.9209
COX5B	B_GC.2	1.36024	0.423492	1.92449e+07	0.658101	2.83553e-22	7.97801e-21	76.6667	63.6694
PA2G4	B_GC.2	0.85409	0.421553	1.82612e+07	0.624461	8.99836e-19	2.19801e-17	52.6667	33.7741
PHB2	B_GC.2	1.14765	0.421304	1.90291e+07	0.650723	1.32736e-21	3.66093e-20	67.3333	52.6883
HNRNPR	B_GC.2	0.974408	0.420716	1.86435e+07	0.637535	3.97589e-20	1.02493e-18	59.6667	41.8622
FCRLA	B_GC.2	0.824733	0.42064	1.82873e+07	0.625354	1.02976e-21	2.84952e-20	49.6667	27.2003
SH2B2	B_GC.2	0.520574	0.420621	19028212	0.650691	1.18871e-75	9.14378e-74	38	8.67487
OGG1	B_GC.2	0.526574	0.420353	19253218	0.658385	2.56561e-80	2.12984e-78	40	9.04726
MRPL52	B_GC.2	0.806912	0.4184	18652568	0.637845	1.31888e-23	3.89371e-22	54.3333	31.5305
ZBTB8OS	B_GC.2	0.62508	0.41722	18834463	0.644065	1.30071e-38	5.73233e-37	44.3333	17.5447
PRKDC	B_GC.2	0.788167	0.417198	1.82468e+07	0.623971	2.49952e-20	6.51352e-19	48.6667	29.2161
NCAPG	B_GC.2	0.420734	0.41719	1.91612e+07	0.655239	0	0	31.3333	0.304687
TUFM	B_GC.2	0.96387	0.417168	1.8582e+07	0.635432	1.98743e-19	5.00034e-18	60	42.4746
RACGAP1	B_GC.2	0.43447	0.415939	1.8888e+07	0.645897	0	0	30.6667	1.62397
AHCY	B_GC.2	0.545619	0.415445	1.88778e+07	0.645548	7.24329e-55	4.23215e-53	39.3333	11.652
UBE2L3	B_GC.2	0.842671	0.414739	18463688	0.631386	1.4335e-20	3.77963e-19	54.3333	34.2563
CD38	B_GC.2	0.520069	0.414344	1.88005e+07	0.642904	1.66764e-70	1.18999e-68	36.3333	8.35992
AURKAIP1	B_GC.2	0.848377	0.414057	18711865	0.639873	9.93413e-23	2.84518e-21	57.6667	35.236
TERF2	B_GC.2	0.554082	0.413744	18486551	0.632168	2.47581e-44	1.23195e-42	36.6667	12.0469
SNX3	B_GC.2	1.17236	0.413681	18736147	0.640703	6.8923e-19	1.69219e-17	68	53.8096
PKMYT1	B_GC.2	0.414845	0.413481	19089930	0.652801	0	0	30.6667	0.113873
EZH2	B_GC.2	0.448423	0.413265	1.89467e+07	0.647902	2.20219e-192	4.19642e-190	32.3333	2.99353
MRPS6	B_GC.2	0.714084	0.411976	1.87256e+07	0.640341	1.03068e-28	3.58578e-27	49.3333	24.5566
ELOC	B_GC.2	0.795132	0.41176	18603128	0.636154	5.19316e-23	1.50665e-21	53.3333	31.668
UBB	B_GC.2	1.92365	0.410992	19087042	0.652702	4.49855e-20	1.15788e-18	87.6667	81.8521
EIF4H	B_GC.2	0.84958	0.410182	18733104	0.640599	4.34499e-23	1.26385e-21	57.3333	34.8616
GLRX3	B_GC.2	0.582071	0.410058	1.8892e+07	0.646034	7.49451e-45	3.75711e-43	42	14.9974
DTX1	B_GC.2	0.490706	0.407423	1.88945e+07	0.646118	5.75272e-87	5.13125e-85	35.6667	6.92984
PRPSAP2	B_GC.2	0.596845	0.407041	1.87271e+07	0.640395	1.28954e-39	5.77419e-38	42	15.9432
RPL39L	B_GC.2	0.452479	0.406822	18770845	0.64189	5.44138e-133	7.12863e-131	32	4.08507
CYC1	B_GC.2	0.738018	0.405726	1.85695e+07	0.635004	1.14166e-24	3.51921e-23	49.3333	27.6404
CLSPN	B_GC.2	0.408716	0.404271	19054558	0.651592	0	0	30.6667	0.370344
CCT4	B_GC.2	0.95288	0.402964	1.84404e+07	0.630589	3.57012e-18	8.49785e-17	59.3333	42.4746
CPNE3	B_GC.2	0.706719	0.400938	1.84828e+07	0.632039	1.57935e-25	4.98289e-24	48	24.6704
GMNN	B_GC.2	0.425966	0.40058	18999557	0.649711	5.75843e-258	1.33191e-255	32	2.24053
CKAP2	B_GC.2	0.507735	0.400205	18351464	0.627549	2.04584e-52	1.14738e-50	33.6667	9.13036
VPS29	B_GC.2	0.776975	0.399423	1.86803e+07	0.638792	2.02898e-24	6.16377e-23	54.3333	30.4605
NDUFA12	B_GC.2	0.89895	0.39875	18340200	0.627163	4.72275e-18	1.11543e-16	56.6667	39.0215
HPRT1	B_GC.2	0.568204	0.398526	18822635	0.643661	2.72329e-44	1.35309e-42	41.6667	14.6496
COMMD4	B_GC.2	0.543726	0.398503	18792258	0.642622	1.95174e-49	1.049e-47	40	12.5937
SEC61G	B_GC.2	0.925339	0.398399	1.8498e+07	0.63256	4.30797e-19	1.06236e-17	60.3333	40.5993
SEC14L1	B_GC.2	0.558255	0.397845	1.83688e+07	0.628142	1.32419e-37	5.69366e-36	37.3333	13.6945
NUF2	B_GC.2	0.406943	0.397834	1.87097e+07	0.639798	0	0	28.6667	0.781723
GLRX5	B_GC.2	0.618076	0.397197	18570061	0.635024	3.58784e-32	1.34898e-30	43.3333	18.9655
UHRF1	B_GC.2	0.39859	0.396556	18936074	0.64754	0	0	29.6667	0.167219
AC084033.3	B_GC.2	0.454096	0.396518	1.85487e+07	0.634295	7.33053e-100	7.49547e-98	31.3333	4.96425
KHDRBS1	B_GC.2	1.20563	0.395612	18583924	0.635498	2.67158e-17	6.07867e-16	70.3333	56.9806
MCM6	B_GC.2	0.458154	0.395177	18945756	0.647871	4.15126e-110	4.59489e-108	34.6667	5.47719
PPP1R14B	B_GC.2	0.675688	0.394996	1.83062e+07	0.626001	4.67334e-25	1.45664e-23	43.6667	22.3499
CDK4	B_GC.2	0.606515	0.393198	18447976	0.630849	4.99074e-31	1.82729e-29	42	18.392
PSMA6	B_GC.2	0.68195	0.39243	18461797	0.631321	1.53745e-25	4.85527e-24	47	24.2919
UBE2G1	B_GC.2	0.616249	0.392426	1.87671e+07	0.641762	3.53773e-35	1.43469e-33	45.3333	19.0394
DCAF12	B_GC.2	0.443253	0.39135	1.88907e+07	0.645989	5.58173e-131	7.17242e-129	33.3333	4.41027
PPA1	B_GC.2	0.849643	0.391185	17988674	0.615143	7.29602e-16	1.55955e-14	51.6667	35.4319
GMDS	B_GC.2	0.500161	0.391142	18283379	0.62522	2.00979e-49	1.07847e-47	33.3333	9.38067
TMEM106C	B_GC.2	0.499673	0.391043	1.85955e+07	0.635892	1.35944e-57	8.17076e-56	35.6667	9.42889
KLHL6	B_GC.2	0.549582	0.389401	1.8537e+07	0.633894	2.91309e-41	1.35882e-39	39	13.5406
STX7	B_GC.2	0.686745	0.389055	18589815	0.635699	4.64668e-28	1.60001e-26	48	23.1757
LSM14A	B_GC.2	0.906086	0.387934	18408560	0.629501	2.01519e-18	4.85876e-17	58.6667	40.033
SYNE2	B_GC.2	0.767078	0.387914	1.78766e+07	0.611312	5.03401e-18	1.18644e-16	45.6667	25.8892
LSM10	B_GC.2	0.725673	0.385794	18438532	0.630526	5.69021e-23	1.64942e-21	50.3333	28.0005
TMA7	B_GC.2	2.02577	0.384695	19406389	0.663623	9.77612e-23	2.80232e-21	90.3333	86.5168
DNAJC8	B_GC.2	0.873725	0.383824	1.84102e+07	0.629557	5.81153e-19	1.42999e-17	57.3333	37.9054
NONO	B_GC.2	0.873328	0.383563	18279025	0.625071	1.08853e-17	2.52643e-16	57	38.2706
PCBP1	B_GC.2	1.74918	0.383489	19206203	0.656777	4.04293e-21	1.09436e-19	86.6667	79.7101
PPP2R1A	B_GC.2	0.945906	0.383242	1.84468e+07	0.63081	5.4221e-18	1.27343e-16	61	43.6811
ATP5MC1	B_GC.2	0.771292	0.382539	1.81285e+07	0.619924	3.61798e-18	8.60566e-17	49.3333	31.7952
NDUFB10	B_GC.2	0.891375	0.381702	1.84127e+07	0.629642	2.03784e-18	4.90984e-17	59.6667	40.2105
PPP2CA	B_GC.2	0.605242	0.381618	1.86657e+07	0.638295	1.50325e-33	5.9035e-32	45	19.0486
RCC2	B_GC.2	0.476087	0.380619	18712343	0.639889	9.6836e-68	6.68248e-66	35.6667	8.34761
PCLAF	B_GC.2	0.38288	0.380505	18930487	0.647349	0	0	29.6667	0.20928
ATP5MD	B_GC.2	1.04305	0.380478	1.83105e+07	0.626147	4.28671e-16	9.26936e-15	64	48.5284
PRDX5	B_GC.2	0.93879	0.379817	18366043	0.628047	1.94547e-17	4.46899e-16	61.3333	42.966
TCP1	B_GC.2	0.699164	0.37939	18477288	0.631851	2.37361e-24	7.17174e-23	49.6667	26.356
NUDC	B_GC.2	0.76441	0.377856	18323204	0.626582	3.92644e-20	1.01296e-18	51	31.6044
PRELID1	B_GC.2	0.963439	0.37772	18101856	0.619013	4.82407e-15	9.80544e-14	56.6667	44.4402
PDIA6	B_GC.2	0.801605	0.377424	1.82476e+07	0.623996	7.63313e-19	1.86998e-17	53.3333	33.1514
SRI	B_GC.2	0.826363	0.377302	18167884	0.621271	2.64288e-17	6.01744e-16	53	35.8956
SPC25	B_GC.2	0.377989	0.377287	1.88051e+07	0.64306	0	0	28.6667	0.0564236
ELAVL1	B_GC.2	0.60986	0.377056	18564278	0.634826	5.05503e-31	1.84881e-29	44.6667	19.8354
FKBP3	B_GC.2	0.577901	0.377046	18559457	0.634661	6.39673e-35	2.58163e-33	42.3333	16.9219
DBNL	B_GC.2	0.874419	0.376575	18362649	0.627931	2.18393e-18	5.24675e-17	58	38.4624
MRPS36	B_GC.2	0.621908	0.375792	18486893	0.63218	5.15501e-29	1.80657e-27	45	20.6469
HNRNPH3	B_GC.2	0.837729	0.37528	1.81826e+07	0.621776	2.32485e-17	5.30776e-16	54.6667	36.1798
TIMM8B	B_GC.2	0.56229	0.37519	1.84511e+07	0.630955	1.05615e-34	4.22687e-33	40.6667	15.9402
CACYBP	B_GC.2	0.775523	0.374004	18135303	0.620157	2.77579e-18	6.64487e-17	51	31.6413
PHGDH	B_GC.2	0.394633	0.373869	18563916	0.634814	1.88517e-248	4.33046e-246	28.6667	1.87429
NDUFAF3	B_GC.2	0.870499	0.373726	18196861	0.622262	7.18664e-17	1.61437e-15	57.3333	38.723
BUB1	B_GC.2	0.380777	0.373547	18628818	0.637033	0	0	28	0.63297
TRIM28	B_GC.2	0.771434	0.373164	18272565	0.62485	1.83901e-19	4.64084e-18	52.6667	32.0558
COX7A2	B_GC.2	1.23858	0.373007	18490720	0.632311	2.75097e-16	6.00664e-15	71.3333	60.4071
HNRNPU	B_GC.2	1.38114	0.372636	18423448	0.63001	1.73814e-15	3.61848e-14	73.3333	65.1323
MZT1	B_GC.2	0.539128	0.372033	1.84433e+07	0.630689	3.38137e-37	1.44097e-35	39	14.5378
SSBP2	B_GC.2	0.594561	0.371984	18329838	0.626809	3.00373e-30	1.07627e-28	41.6667	17.5908
CENPH	B_GC.2	0.41974	0.371938	1.88175e+07	0.643485	4.73439e-131	6.107e-129	32.6667	4.24921
HSD17B10	B_GC.2	0.607227	0.371727	1.84952e+07	0.632465	1.63041e-29	5.76194e-28	44.3333	20.2848
STOML2	B_GC.2	0.586471	0.370671	18530086	0.633657	9.82478e-32	3.64495e-30	43.3333	18.825
CHCHD10	B_GC.2	1.10572	0.37021	17971426	0.614553	2.66455e-13	4.95638e-12	64.3333	50.8058
ORC6	B_GC.2	0.38591	0.369655	18666675	0.638328	0	0	29	1.43829
UBL5	B_GC.2	1.38849	0.369588	18652757	0.637852	4.2057e-17	9.50477e-16	75	67.2487
AICDA	B_GC.2	0.373136	0.369502	1.81885e+07	0.621976	0	0	24.6667	0.294428
RAB11A	B_GC.2	0.74618	0.369461	18377581	0.628442	4.09552e-21	1.10771e-19	52.6667	30.5354
MCM2	B_GC.2	0.398826	0.369459	1.86537e+07	0.637885	1.85244e-188	3.4515e-186	30	2.64267
UQCRC1	B_GC.2	0.67994	0.367239	18479375	0.631923	2.20744e-24	6.69984e-23	48.3333	26.3488
EIF2S2	B_GC.2	0.793787	0.367118	1.8162e+07	0.621071	4.98173e-18	1.17495e-16	53	33.1801
PTPN18	B_GC.2	0.550504	0.366992	18138634	0.620271	2.04699e-30	7.35821e-29	37.6667	15.3616
DCTN3	B_GC.2	0.697152	0.36689	1.79841e+07	0.614986	1.69403e-18	4.09325e-17	46	27.2649
BRI3BP	B_GC.2	0.467991	0.3661	1.84635e+07	0.631381	4.97885e-57	2.97118e-55	34.3333	8.84722
SNU13	B_GC.2	1.14115	0.365191	18236199	0.623607	9.56914e-15	1.916e-13	68.3333	55.8491
BCL7A	B_GC.2	0.419753	0.363597	1.86164e+07	0.636609	2.43004e-113	2.77206e-111	31.6667	4.48311
UBE2E1	B_GC.2	0.597707	0.362604	1.82576e+07	0.624338	2.6152e-26	8.49067e-25	42.6667	20.175
MSH6	B_GC.2	0.437871	0.360763	1.86211e+07	0.63677	7.69467e-79	6.21841e-77	33.6667	6.69902
MRPL4	B_GC.2	0.620543	0.360514	18213434	0.622828	4.86984e-24	1.45436e-22	44	22.155
SNRPA1	B_GC.2	0.682711	0.360184	18268561	0.624714	6.47256e-22	1.79848e-20	48.3333	26.4339
AHSA1	B_GC.2	0.637919	0.358698	18294351	0.625595	3.83751e-24	1.15016e-22	46	23.3604
PLCG2	B_GC.2	0.632904	0.358321	1.82959e+07	0.625647	9.91023e-26	3.1564e-24	45.6667	21.3671
BCL6	B_GC.2	0.482711	0.358131	18328155	0.626751	3.55718e-49	1.89969e-47	34.6667	9.69254
AP2M1	B_GC.2	0.758846	0.356043	18202182	0.622444	1.30708e-18	3.16741e-17	53	32.5513
HLA-DQB1	B_GC.2	1.59241	0.355929	1.66902e+07	0.570738	5.79143e-06	5.81014e-05	73.6667	49.7461
BZW1	B_GC.2	0.833811	0.355478	1.80699e+07	0.61792	3.39803e-16	7.37624e-15	55.3333	36.9297
SEC13	B_GC.2	0.644585	0.355219	18244585	0.623894	1.13746e-22	3.25497e-21	47	24.6715
MAZ	B_GC.2	0.694428	0.354864	18278515	0.625054	1.48618e-21	4.08889e-20	50	27.3223
LSM6	B_GC.2	0.758355	0.354817	1.81567e+07	0.620889	4.51835e-18	1.06866e-16	51.6667	32.8929
MRPS15	B_GC.2	0.581815	0.354002	18307332	0.626039	1.10088e-27	3.72191e-26	42.6667	19.4887
PGK1	B_GC.2	1.23563	0.353219	1.83461e+07	0.627366	3.65514e-15	7.48845e-14	70.6667	61.0154
MKNK2	B_GC.2	0.795692	0.352505	17881208	0.611468	3.36489e-15	6.91069e-14	51.6667	34.4297
NHP2	B_GC.2	0.799991	0.350178	1.7791e+07	0.608382	3.32322e-14	6.46861e-13	51.3333	35.5386
CKAP2L	B_GC.2	0.351071	0.349931	18410257	0.629559	0	0	26	0.0913036
ASB13	B_GC.2	0.371536	0.348775	18536628	0.63388	1.16565e-231	2.55514e-229	28.6667	1.99124
NAA50	B_GC.2	0.510975	0.348588	1.83562e+07	0.627711	6.32367e-37	2.65436e-35	38.3333	13.8925
CUL3	B_GC.2	0.604333	0.348406	18107423	0.619203	1.81054e-23	5.32647e-22	43	21.1876
CPNE5	B_GC.2	0.457719	0.348374	1.8332e+07	0.626882	2.46193e-51	1.36476e-49	34	9.24321
BTF3	B_GC.2	2.45837	0.347499	1.9419e+07	0.664054	8.40239e-23	2.41473e-21	96	93.3902
MIS18BP1	B_GC.2	0.621916	0.347335	1.81077e+07	0.619212	7.47336e-23	2.15699e-21	44.3333	21.996
KIF11	B_GC.2	0.352776	0.346649	18352344	0.627579	0	0	26	0.513967
NDUFC1	B_GC.2	0.766533	0.34562	17904827	0.612275	1.11594e-15	2.37026e-14	52.3333	33.3371
CYB5R3	B_GC.2	0.654685	0.345193	1.81264e+07	0.619853	8.95715e-21	2.3785e-19	46.6667	25.646
KCNK12	B_GC.2	0.363408	0.34483	1.81587e+07	0.620957	1.2226e-232	2.69761e-230	25.6667	1.60448
ATP5F1E	B_GC.2	2.31205	0.344496	1.9263e+07	0.658719	1.87846e-21	5.15547e-20	94	91.3457
RAD23B	B_GC.2	0.61865	0.343541	18299694	0.625778	1.81664e-24	5.53877e-23	46	23.0054
HJURP	B_GC.2	0.342973	0.342292	18415035	0.629722	0	0	26	0.0564236
ANAPC15	B_GC.2	0.5049	0.34128	1.81388e+07	0.620277	5.05439e-33	1.94397e-31	36.6667	13.8566
NOP10	B_GC.2	0.87169	0.340626	17795582	0.60854	2.56794e-13	4.78731e-12	57.3333	40.5173
CEP55	B_GC.2	0.342886	0.340067	18391462	0.628916	0	0	26	0.215435
TXN2	B_GC.2	0.639141	0.339822	18130052	0.619977	3.7148e-21	1.00962e-19	47	25.0244
ATP6V0D1	B_GC.2	0.59902	0.339575	1.80519e+07	0.617306	3.64402e-22	1.02185e-20	43	22.0196
RUVBL1	B_GC.2	0.46367	0.339269	18181931	0.621751	1.55128e-41	7.2969e-40	34.3333	10.7954
RAB8A	B_GC.2	0.637143	0.339217	1.80971e+07	0.618849	7.63724e-21	2.03284e-19	46.6667	24.93
MRPL22	B_GC.2	0.523684	0.339069	18461164	0.6313	8.90267e-35	3.57578e-33	41.6667	15.9956
NDUFB4	B_GC.2	0.931134	0.339017	1.80449e+07	0.617064	1.62075e-14	3.21637e-13	59.3333	45.0373
CUX1	B_GC.2	0.509294	0.338856	17874115	0.611225	5.83338e-28	2.00246e-26	35.3333	14.1859
NDC80	B_GC.2	0.351018	0.338154	18463415	0.631377	0	0	27.3333	1.10898
VRK1	B_GC.2	0.458113	0.337909	1.85761e+07	0.635229	1.01911e-52	5.78325e-51	37	10.3337
KIF23	B_GC.2	0.337958	0.336573	1.81152e+07	0.619471	0	0	24	0.109769
CSTB	B_GC.2	1.02174	0.336547	1.76149e+07	0.60236	4.57335e-11	7.38829e-10	61.3333	48.9674
NUGGC	B_GC.2	0.349981	0.336193	1.80634e+07	0.617697	6.1469e-284	1.47253e-281	24.6667	1.22285
LIG1	B_GC.2	0.455738	0.33607	18168937	0.621307	6.85751e-44	3.3772e-42	33.6667	10.0331
POLR2K	B_GC.2	0.643694	0.33598	1.79265e+07	0.613016	1.31608e-18	3.18691e-17	46.3333	25.7291
BOLA3	B_GC.2	0.487097	0.335556	18119799	0.619626	1.80904e-34	7.20565e-33	36	12.9774
PHB	B_GC.2	0.672697	0.335555	1.78431e+07	0.610165	8.36281e-17	1.87106e-15	45.6667	28.0466
GNB2	B_GC.2	1.02041	0.334725	17869542	0.611069	1.41375e-12	2.52473e-11	63.6667	50.9915
NDUFA1	B_GC.2	1.08054	0.334679	18018851	0.616174	2.46608e-13	4.60765e-12	68.3333	54.1369
UFD1	B_GC.2	0.555934	0.333703	1.81518e+07	0.620722	2.12608e-26	6.92948e-25	41.6667	18.6352
HAT1	B_GC.2	0.500593	0.333612	1.81561e+07	0.620867	1.2035e-32	4.58669e-31	37.3333	14.2177
MCTS1	B_GC.2	0.582985	0.333505	1.80613e+07	0.617626	6.60346e-23	1.9092e-21	43.3333	21.1701
PAIP2	B_GC.2	0.90316	0.333269	17999659	0.615518	2.34656e-14	4.61848e-13	60.3333	43.7642
VNN2	B_GC.2	0.393825	0.330958	1.84869e+07	0.63218	4.13658e-89	3.83239e-87	31.6667	5.43615
PTGES3	B_GC.2	1.22251	0.330947	1.80837e+07	0.618391	2.73038e-13	5.07603e-12	70.6667	61.2945
SUMO3	B_GC.2	0.606799	0.330895	18167994	0.621275	6.07794e-23	1.75878e-21	45.6667	22.8875
SMC1A	B_GC.2	0.58461	0.330753	1.7831e+07	0.609749	1.7407e-20	4.56805e-19	40.3333	20.69
TRMT112	B_GC.2	1.28063	0.330743	18333213	0.626924	7.06082e-15	1.42482e-13	73.6667	64.2367
CDCA5	B_GC.2	0.333292	0.330734	1.84892e+07	0.632258	0	0	26.6667	0.223643
NDUFB6	B_GC.2	0.653034	0.32926	17981191	0.614887	1.131e-18	2.75065e-17	47	26.7981
HAUS1	B_GC.2	0.455806	0.329248	1.81461e+07	0.620527	6.59912e-40	2.97076e-38	34.3333	11.0641
SELENOT	B_GC.2	0.831957	0.329159	17711772	0.605674	7.80423e-13	1.41099e-11	53.6667	39.6586
CDC123	B_GC.2	0.59744	0.328582	18122588	0.619722	2.11102e-22	5.96959e-21	45	22.8864
SPAG5	B_GC.2	0.335969	0.328436	18140075	0.62032	0	0	24.6667	0.639125
SF3B5	B_GC.2	0.919684	0.328086	1.79381e+07	0.613415	1.20784e-13	2.30425e-12	57.3333	45.6087
XRCC5	B_GC.2	1.07307	0.327914	1.79446e+07	0.613635	7.38813e-13	1.33864e-11	64.6667	53.6968
LAT2	B_GC.2	0.670946	0.327729	1.79585e+07	0.614112	2.96221e-19	7.38087e-18	47.3333	25.091
MYO1E	B_GC.2	0.403086	0.326537	1.78485e+07	0.610349	2.27837e-58	1.37679e-56	27.6667	5.89678
LAP3	B_GC.2	0.479693	0.326378	1.79055e+07	0.612299	7.71287e-31	2.80558e-29	34	12.8471
ATOX1	B_GC.2	0.51436	0.325327	17814121	0.609173	1.21253e-24	3.72739e-23	36.3333	15.9391
COPE	B_GC.2	0.807136	0.325314	17857258	0.610649	3.04044e-14	5.94926e-13	55.6667	37.9228
SELENOH	B_GC.2	1.28068	0.324612	18028195	0.616494	8.53436e-13	1.53885e-11	71.3333	63.6581
PSMD9	B_GC.2	0.492363	0.324531	18214855	0.622877	6.29552e-33	2.41855e-31	38.3333	14.625
YWHAZ	B_GC.2	1.7636	0.324461	18314761	0.626293	3.1194e-14	6.09665e-13	86.3333	80.6847
CAP1	B_GC.2	1.25261	0.324416	17938052	0.613411	2.79599e-12	4.8865e-11	70.6667	62.0382
RRP7A	B_GC.2	0.57212	0.324398	1.80162e+07	0.616082	1.24975e-22	3.56716e-21	42	20.8111
VAMP8	B_GC.2	1.0123	0.324369	1.78292e+07	0.60969	2.25398e-12	3.96611e-11	62.3333	50.2036
ABRACL	B_GC.2	0.997283	0.324326	17575871	0.601026	4.71575e-11	7.61101e-10	61	46.3668
PHF6	B_GC.2	0.478174	0.32432	1.79344e+07	0.613287	8.72698e-31	3.16417e-29	34.6667	13.1385
HSP90AB1	B_GC.2	2.13541	0.324293	1.75972e+07	0.601755	1.04491e-09	1.51707e-08	84	87.1406
DDT	B_GC.2	0.73242	0.324058	17768966	0.607629	1.01597e-14	2.02939e-13	50	32.5944
PTBP1	B_GC.2	0.660897	0.324018	1.79152e+07	0.61263	9.12764e-18	2.12881e-16	47	27.3685
RRAS2	B_GC.2	0.493425	0.323975	18053313	0.617353	4.87767e-31	1.78784e-29	37	14.1233
MRPL16	B_GC.2	0.568646	0.323898	1.79737e+07	0.614631	3.44245e-22	9.66134e-21	42	20.7033
CHCHD1	B_GC.2	0.504058	0.323668	1.81616e+07	0.621056	2.07306e-30	7.44392e-29	39	15.6037
MRPL13	B_GC.2	0.475526	0.323433	18060941	0.617614	7.71154e-33	2.95239e-31	35.6667	13.24
RBMX	B_GC.2	0.976187	0.322141	1.76612e+07	0.603946	1.9713e-11	3.28759e-10	61.6667	48.2493
NAP1L1	B_GC.2	1.27596	0.321611	17944124	0.613619	2.67773e-12	4.68715e-11	71.3333	62.464
VDAC2	B_GC.2	0.81445	0.321057	1.7909e+07	0.612417	1.62673e-14	3.22633e-13	54.3333	38.6409
TIMM10	B_GC.2	0.542878	0.321002	17969016	0.61447	6.99849e-24	2.07346e-22	40	18.6598
CENPE	B_GC.2	0.32799	0.320313	1.76566e+07	0.603787	0	0	21.3333	0.616556
PTP4A2	B_GC.2	0.958252	0.319685	1.76667e+07	0.604133	1.28772e-11	2.1757e-10	62	46.7146
WDR34	B_GC.2	0.391354	0.318678	18292919	0.625547	6.79262e-68	4.70684e-66	31.3333	6.57694
ILK	B_GC.2	0.567622	0.31864	18119765	0.619625	5.78105e-24	1.72036e-22	44	20.7659
FANCI	B_GC.2	0.336106	0.318523	18159333	0.620978	4.11334e-239	9.19688e-237	25.6667	1.55832
RBM17	B_GC.2	0.699572	0.318425	1.77618e+07	0.607384	3.08525e-15	6.35194e-14	48.6667	30.5087
SSNA1	B_GC.2	0.684544	0.318422	1.77071e+07	0.605515	7.65022e-15	1.54098e-13	47	30.241
UGP2	B_GC.2	0.607298	0.318326	1.78282e+07	0.609653	1.35523e-18	3.27935e-17	43.3333	23.7143
MRPL41	B_GC.2	0.662468	0.317646	17804348	0.608839	1.92044e-16	4.22899e-15	47.6667	28.0292
ASPM	B_GC.2	0.320975	0.317162	17554981	0.600312	0	0	20.3333	0.28417
ARPC1B	B_GC.2	0.696667	0.316686	17811277	0.609076	1.11246e-15	2.36437e-14	49.3333	30.4831
PDAP1	B_GC.2	0.622723	0.316533	17912841	0.612549	1.24637e-18	3.02466e-17	46	25.3865
FIBP	B_GC.2	0.562939	0.315358	17842024	0.610128	2.1353e-20	5.58609e-19	41	21.0009
SS18L2	B_GC.2	0.672878	0.314941	1.77226e+07	0.606044	3.48161e-15	7.14604e-14	47.3333	29.5547
BLOC1S6	B_GC.2	0.506873	0.314174	1.78421e+07	0.610129	1.09203e-24	3.36932e-23	37	16.2387
MFAP1	B_GC.2	0.439224	0.312142	17979425	0.614826	3.51262e-37	1.495e-35	33.3333	10.7831
CDKN2C	B_GC.2	0.333483	0.312128	1.815e+07	0.620658	2.88754e-193	5.53385e-191	26	1.94713
MXD3	B_GC.2	0.321991	0.311688	18050874	0.61727	0	0	24.3333	0.931502
SSBP1	B_GC.2	0.901527	0.311316	17474559	0.597562	1.66045e-10	2.58055e-09	57	45.2989
MTMR14	B_GC.2	0.52642	0.311178	17914147	0.612594	1.65051e-23	4.86422e-22	39.3333	18.2874
GHITM	B_GC.2	0.842764	0.310979	17776920	0.607901	5.71872e-13	1.04406e-11	56.3333	41.9135
PXK	B_GC.2	0.502736	0.31065	1.79948e+07	0.615351	2.14312e-27	7.1948e-26	38	15.8776
TIFA	B_GC.2	0.479589	0.310581	17848793	0.610359	2.84053e-27	9.49807e-26	35.6667	14.3685
CLPTM1L	B_GC.2	0.498113	0.310519	17975817	0.614703	7.7981e-27	2.57668e-25	38	16.0858
ARF5	B_GC.2	0.89409	0.310457	17602132	0.601924	2.20572e-11	3.66578e-10	58.3333	44.8475
CENPN	B_GC.2	0.324388	0.310067	18335852	0.627015	0	0	26.6667	1.28235
WDR76	B_GC.2	0.341784	0.309352	1.81258e+07	0.619831	1.17121e-136	1.60326e-134	26.6667	2.78219
CLIC1	B_GC.2	1.73556	0.307889	17852956	0.610501	2.92943e-11	4.81133e-10	84.3333	79.1356
DCTPP1	B_GC.2	0.475122	0.307381	1.78601e+07	0.610745	6.32119e-27	2.09279e-25	35.3333	14.7266
HAUS8	B_GC.2	0.34977	0.306777	18170932	0.621375	1.15168e-104	1.22619e-102	28	3.80808
KIF20B	B_GC.2	0.419812	0.306418	17730114	0.606301	2.1256e-36	8.82284e-35	30	9.30168
BLOC1S1	B_GC.2	0.571338	0.30609	17945483	0.613666	6.3679e-21	1.70308e-19	43.6667	21.996
MRPS16	B_GC.2	0.49295	0.305881	17934068	0.613275	4.17352e-26	1.34588e-24	37.6667	16.171
ETFA	B_GC.2	0.568885	0.305745	1.77146e+07	0.605771	4.13505e-18	9.8008e-17	41	22.3878
BUB1B	B_GC.2	0.307239	0.305398	1.80103e+07	0.615883	0	0	23.3333	0.166193
SGO2	B_GC.2	0.329739	0.305329	17704516	0.605425	1.27546e-140	1.79733e-138	23	2.06715
SSB	B_GC.2	0.83762	0.304971	17460004	0.597064	5.488e-11	8.81497e-10	53.3333	40.1859
FDFT1	B_GC.2	0.719515	0.304747	1.74678e+07	0.59733	3.50579e-12	6.09524e-11	48.6667	33.2099
FBXO5	B_GC.2	0.331596	0.304589	17806419	0.60891	4.26706e-130	5.42078e-128	24	2.40364
CDCA2	B_GC.2	0.306391	0.304358	1.78143e+07	0.609179	0	0	22	0.1744
COPS3	B_GC.2	0.493685	0.304026	17819286	0.60935	4.23053e-24	1.26569e-22	37.3333	16.4695
LPP	B_GC.2	0.506595	0.303673	1.72012e+07	0.588214	2.97186e-16	6.4721e-15	32.3333	16.4572
TUBB2B	B_GC.2	0.310292	0.303183	1.77654e+07	0.607508	0	0	22	0.499605
CSK	B_GC.2	1.22675	0.302848	17777118	0.607908	2.96985e-11	4.87532e-10	72	62.0659
LAMTOR5	B_GC.2	0.791036	0.302509	1.75902e+07	0.601517	3.93068e-12	6.82335e-11	52.3333	38.5116
UBE2M	B_GC.2	0.612731	0.302405	1.77245e+07	0.60611	1.99107e-16	4.37879e-15	44.6667	26.119
CCDC88A	B_GC.2	0.364942	0.301757	1.7758e+07	0.607254	4.96575e-64	3.27193e-62	26.3333	5.00939
MYL6B	B_GC.2	0.354736	0.301413	18130828	0.620004	2.31184e-81	1.95301e-79	28.6667	4.88936
TADA3	B_GC.2	0.56971	0.30122	17598421	0.601797	6.27177e-17	1.41075e-15	40.6667	22.3119
SIAH2	B_GC.2	0.543772	0.301015	1.76702e+07	0.604252	1.88363e-19	4.74628e-18	38.6667	19.4979
BUD31	B_GC.2	0.581216	0.301007	1.77623e+07	0.607401	6.20256e-18	1.45571e-16	43	23.6528
IL6ST	B_GC.2	0.011885	-0.30005	11453937	0.39168	7.42409e-19	1.8201e-17	1	22.6166
TTC3	B_GC.2	0.171551	-0.30033	1.13292e+07	0.387415	3.11405e-15	6.40337e-14	14.3333	35.5479
ADAM28	B_GC.2	0.0704733	-0.300985	11645871	0.398243	2.17284e-15	4.48999e-14	6	25.8184
PRRC2C	B_GC.2	0.741558	-0.301153	11801392	0.403562	3.91971e-09	5.43669e-08	48.6667	66.7121
CCNH	B_GC.2	0.247562	-0.302217	1.1577e+07	0.395889	1.47528e-12	2.62901e-11	21	39.3929
RGS14	B_GC.2	0.0485798	-0.302698	11116422	0.380138	1.12187e-19	2.8504e-18	4.33333	28.0169
NPC2	B_GC.2	0.174912	-0.302948	1.13774e+07	0.389063	9.40178e-15	1.88361e-13	15	35.908
BIRC3	B_GC.2	0.345674	-0.304457	11925948	0.407821	8.03143e-10	1.17726e-08	26.3333	42.3351
EPB41	B_GC.2	0.146994	-0.306392	11307365	0.386668	9.21408e-16	1.96454e-14	12.3333	34.1557
SMAP2	B_GC.2	0.522938	-0.307184	11595754	0.39653	9.52588e-11	1.50698e-09	38.3333	56.3764
CYLD	B_GC.2	0.137667	-0.308104	1.12249e+07	0.383848	1.38325e-16	3.06821e-15	11	33.7731
BBX	B_GC.2	0.139033	-0.309829	1.12208e+07	0.383707	1.57017e-16	3.47135e-15	12.6667	34.0993
SPSB3	B_GC.2	0.180685	-0.310382	1.11472e+07	0.381191	3.43871e-16	7.45973e-15	16.3333	38.0438
TMEM259	B_GC.2	0.229437	-0.311818	11209826	0.383332	4.5378e-15	9.23475e-14	20.6667	41.0928
ARID5B	B_GC.2	0.218911	-0.312025	1.14596e+07	0.391873	7.58415e-14	1.45847e-12	16.3333	37.1082
DUSP2	B_GC.2	0.334334	-0.312815	12396579	0.423915	8.93069e-08	1.09794e-06	21.3333	35.1406
PARP15	B_GC.2	0.0136246	-0.312978	1.11432e+07	0.381055	7.43769e-21	1.9813e-19	1.66667	25.1034
RPL41	B_GC.2	4.35836	-0.313745	7016751	0.239946	1.00757e-54	5.86665e-53	100	99.6933
CLK1	B_GC.2	0.137767	-0.314073	11107060	0.379818	2.55805e-17	5.83618e-16	11.3333	34.9159
CCL5	B_GC.2	0.100782	-0.314404	13126156	0.448863	1.61635e-06	1.72366e-05	6.33333	16.0612
SIRPG	B_GC.2	0.0198788	-0.314623	11373005	0.388912	4.33009e-19	1.06703e-17	1.66667	23.7564
BOD1L1	B_GC.2	0.326381	-0.315499	1.1308e+07	0.38669	1.43171e-13	2.72203e-12	24.3333	46.1175
FNBP4	B_GC.2	0.205804	-0.316423	11174777	0.382134	1.21797e-15	2.5788e-14	18.6667	39.5622
NKTR	B_GC.2	0.204849	-0.317151	1.12984e+07	0.386361	6.96854e-15	1.40705e-13	17.3333	38.329
ITGB1	B_GC.2	0.155213	-0.317168	11697239	0.4	4.25129e-13	7.85564e-12	14	31.8916
ETS1	B_GC.2	0.604766	-0.317341	11632410	0.397783	2.31058e-10	3.55632e-09	43.3333	59.4633
CD40LG	B_GC.2	0.027028	-0.318622	11584739	0.396153	2.08622e-17	4.78574e-16	2	22.7069
IL10RA	B_GC.2	0.10461	-0.319112	1.13761e+07	0.389017	4.12886e-16	8.93378e-15	10.3333	30.8206
CD46	B_GC.2	0.0812513	-0.319203	11005774	0.376355	1.87686e-19	4.73279e-18	7.33333	31.274
SYTL1	B_GC.2	0.17567	-0.319781	1.11316e+07	0.380656	1.81581e-16	4.00649e-15	14.3333	37.414
CDC42SE1	B_GC.2	0.226509	-0.320585	11141875	0.381009	1.21594e-15	2.57614e-14	20	40.9502
TBRG1	B_GC.2	0.152338	-0.321582	1.09419e+07	0.37417	2.91705e-18	6.97306e-17	12.6667	36.9297
PRPF38B	B_GC.2	0.297189	-0.322298	1.11583e+07	0.381569	8.03586e-15	1.61575e-13	23.3333	45.1542
GLG1	B_GC.2	0.0915887	-0.322655	1.10932e+07	0.379346	2.1206e-18	5.10557e-17	9	31.8342
IL27RA	B_GC.2	0.0719287	-0.322867	1.10696e+07	0.378537	1.98584e-19	5.00007e-18	5.33333	29.7127
ADD3	B_GC.2	0.244412	-0.323314	11234922	0.384191	8.23571e-15	1.65395e-13	21.6667	41.4375
OGT	B_GC.2	0.0801723	-0.324409	11066795	0.378441	5.19362e-19	1.27888e-17	7.33333	30.8493
RBBP6	B_GC.2	0.218266	-0.326391	1.10892e+07	0.379207	4.50394e-16	9.7328e-15	18.6667	40.9512
ZC3HAV1	B_GC.2	0.117943	-0.327192	11097028	0.379475	8.06839e-18	1.88701e-16	10.6667	33.5094
VPS13C	B_GC.2	0.170263	-0.327385	11048331	0.37781	3.63781e-17	8.23799e-16	14.3333	37.5053
CTSC	B_GC.2	0.0999284	-0.329817	11259645	0.385036	3.18711e-17	7.23203e-16	8.66667	30.6831
AL138963.3	B_GC.2	0.384683	-0.330048	11616577	0.397242	1.5748e-11	2.64608e-10	26.3333	45.0999
WSB1	B_GC.2	0.281899	-0.331413	1.10899e+07	0.379232	2.09723e-15	4.34177e-14	22.3333	44.8065
CEMIP2	B_GC.2	0.0377911	-0.331549	11220686	0.383704	2.48486e-19	6.21455e-18	3.66667	26.4298
RPL37	B_GC.2	3.35455	-0.332128	8052159	0.275352	2.75928e-41	1.29066e-39	99	98.9331
SELENOM	B_GC.2	0.0488686	-0.33219	1.0761e+07	0.367986	1.98779e-22	5.62586e-21	4	30.2153
ZNF331	B_GC.2	0.0197746	-0.333621	11419286	0.390495	1.15133e-18	2.79603e-17	2	23.623
ITGA4	B_GC.2	0.144162	-0.333641	1.11441e+07	0.381086	4.64746e-17	1.04819e-15	11.6667	34.6523
BCL2	B_GC.2	0.0273542	-0.33392	1.09401e+07	0.374109	8.2019e-22	2.27335e-20	2.66667	27.4875
YPEL5	B_GC.2	0.256129	-0.335126	1.13898e+07	0.389486	8.54503e-14	1.64137e-12	20	40.3675
TSPYL2	B_GC.2	0.073083	-0.335625	11179802	0.382306	2.30679e-18	5.53399e-17	7	29.6388
CTSS	B_GC.2	0.235285	-0.335765	1.1017e+07	0.376739	1.93124e-16	4.24999e-15	19.6667	42.1556
LCK	B_GC.2	0.515006	-0.33625	1.16148e+07	0.39718	6.44304e-11	1.03144e-09	37.3333	51.9815
TENT5C	B_GC.2	0.0139981	-0.336354	11253462	0.384825	3.80874e-20	9.83352e-19	1.33333	24.2016
TAF1D	B_GC.2	0.398305	-0.33675	11119023	0.380227	2.58316e-14	5.07523e-13	29.6667	51.7548
AKAP9	B_GC.2	0.168271	-0.337411	1.10612e+07	0.378251	3.67442e-17	8.31529e-16	13.3333	37.0641
MAML2	B_GC.2	0.0261779	-0.339492	10949719	0.374438	8.09088e-22	2.24443e-20	2.33333	27.2731
C19orf66	B_GC.2	0.0759401	-0.340238	1.08251e+07	0.370177	6.98177e-21	1.86429e-19	7.66667	32.2774
NOSIP	B_GC.2	0.419053	-0.340242	1.17662e+07	0.402358	2.24786e-10	3.46456e-09	32.6667	46.9526
RHOB	B_GC.2	0.0645867	-0.340435	1.15486e+07	0.394918	3.05787e-16	6.65077e-15	5.66667	25.9887
ITK	B_GC.2	0.0243671	-0.342586	1.1116e+07	0.380125	5.7951e-21	1.55485e-19	1.33333	25.4511
PIM2	B_GC.2	0.165334	-0.342632	11141623	0.381	8.89502e-17	1.98881e-15	13	35.792
TNFAIP8	B_GC.2	0.471882	-0.342664	11108325	0.379861	5.93805e-14	1.14652e-12	35.6667	56.7211
RBMS1	B_GC.2	0.0565983	-0.342756	10896249	0.372609	5.9681e-21	1.59998e-19	5.66667	30.3128
ARHGAP4	B_GC.2	0.207594	-0.342851	10886290	0.372269	8.87833e-18	2.07355e-16	17.6667	41.0107
DHRS7	B_GC.2	0.151065	-0.343312	10748279	0.367549	1.09246e-19	2.77778e-18	12.6667	38.2613
ASH1L	B_GC.2	0.119607	-0.344506	1.08282e+07	0.370282	9.54065e-20	2.43385e-18	10.3333	35.4607
PSME1	B_GC.2	0.97582	-0.344547	1.17366e+07	0.401346	2.7739e-09	3.89415e-08	56.6667	77.487
RPL13A	B_GC.2	2.66507	-0.345665	9.47071e+06	0.323862	4.96971e-26	1.59803e-24	96.6667	98.2704
RNF149	B_GC.2	0.0667564	-0.345887	1.08314e+07	0.370391	4.17012e-21	1.12698e-19	6.33333	31.5521
LITAF	B_GC.2	0.190913	-0.347705	10829792	0.370337	1.86744e-18	4.50576e-17	14.6667	40.2085
SIGIRR	B_GC.2	0.128893	-0.348507	10855179	0.371205	2.19735e-19	5.51195e-18	11.3333	35.8033
TMBIM6	B_GC.2	0.728031	-0.348571	11195430	0.38284	1.08909e-12	1.95606e-11	49.3333	69.7354
SLC38A1	B_GC.2	0.247865	-0.348758	1.10124e+07	0.37658	2.57506e-16	5.63355e-15	21.6667	43.0522
AAK1	B_GC.2	0.00419338	-0.351704	11022063	0.376912	3.26235e-22	9.16354e-21	0.666667	25.1187
PBXIP1	B_GC.2	0.0837713	-0.352387	10918295	0.373363	4.54827e-20	1.16889e-18	7.33333	31.9501
PHF1	B_GC.2	0.0374475	-0.353439	10553076	0.360874	2.36153e-24	7.14812e-23	3.66667	30.9745
ANKRD11	B_GC.2	0.20492	-0.353736	10921718	0.37348	1.65287e-17	3.80205e-16	17.3333	40.8384
MACF1	B_GC.2	0.166422	-0.355611	10939840	0.3741	4.66709e-18	1.10306e-16	13.6667	37.7853
RIPOR2	B_GC.2	0.505611	-0.356723	11168908	0.381933	1.53097e-13	2.90581e-12	37	56.519
DGKA	B_GC.2	0.149272	-0.356759	10874950	0.371881	6.98009e-19	1.7125e-17	12.3333	36.902
LINC00926	B_GC.2	0.0565756	-0.35698	11322195	0.387175	3.81025e-18	9.05016e-17	4.66667	26.7427
TMC6	B_GC.2	0.148656	-0.357685	1.06705e+07	0.364891	2.52227e-20	6.5677e-19	13.3333	38.6091
AC016831.7	B_GC.2	0.07115	-0.357889	10808819	0.369619	4.78564e-21	1.28916e-19	8	32.2815
MTRNR2L8	B_GC.2	0.484754	-0.358017	13247100	0.452999	0.00033297	0.00253972	19	27.3264
PAXX	B_GC.2	0.235039	-0.358928	1.07782e+07	0.368572	3.99792e-18	9.48248e-17	19.3333	43.9324
DPP7	B_GC.2	0.268062	-0.3598	10688620	0.365509	2.12563e-18	5.11401e-17	22.3333	46.6828
TMEM59	B_GC.2	0.328454	-0.36073	1.07089e+07	0.366203	1.28737e-17	2.97764e-16	26	50.7422
GZMM	B_GC.2	0.0207411	-0.361544	1.1174e+07	0.382106	1.63416e-20	4.29517e-19	1.66667	25.1085
ADGRE5	B_GC.2	0.0332194	-0.362273	1.07237e+07	0.366708	2.40335e-23	7.02733e-22	2.66667	29.171
TNRC6B	B_GC.2	0.122091	-0.363785	1.0661e+07	0.364564	5.52989e-21	1.48488e-19	11	36.6866
[truncated: 18,978 more rows]

## Sheet: Table S3
feature	group	avgExpr	logFC	statistic	auc	pval	padj	pct_in	pct_out
CD19-AB	B_CD11c	2.80659	1.69615	5.48466e+07	0.925339	2.90125e-288	3.97471e-286	100	92.6559
CD20-AB	B_CD11c	2.00314	1.21282	5.36123e+07	0.904515	6.85067e-261	3.12847e-259	99.8361	93.9383
CD54-AB	B_CD11c	1.77338	0.962862	5.15392e+07	0.869538	4.75182e-218	9.3e-217	100	95.4316
CD71-AB	B_CD11c	1.63993	0.863908	54279065	0.915764	2.01476e-275	1.38011e-273	100	98.7125
HLA-DR-AB	B_CD11c	1.72772	0.861079	51054823	0.861367	1.35363e-208	2.31809e-207	100	96.399
CD39-AB	B_CD11c	1.34486	0.847048	5.19743e+07	0.876879	7.48241e-228	2.05018e-226	99.5082	82.6423
CD45RA-AB	B_CD11c	1.94781	0.700563	45291040	0.764124	2.24743e-112	2.19927e-111	99.8361	97.0597
CD82-AB	B_CD11c	2.64894	0.663756	46742873	0.788618	8.50894e-134	1.16573e-132	100	99.9877
CD62L-AB	B_CD11c	1.24716	0.488721	3.74544e+07	0.631908	2.1355e-29	7.3141e-29	94.0984	89.3277
HLA-A-B-C-AB	B_CD11c	1.3974	0.47806	46017520	0.77638	7.40907e-123	9.22766e-122	99.3443	98.2998
CD11c-AB	B_CD11c	0.543395	0.461442	4.84651e+07	0.817674	1.09715e-246	3.75773e-245	79.1803	29.3783
CD22-AB	B_CD11c	0.684363	0.458565	5.06428e+07	0.854416	2.35819e-219	5.38453e-218	96.8852	55.6403
CD40-AB	B_CD11c	0.984787	0.432349	4.58552e+07	0.773642	8.96811e-121	9.81938e-120	99.3443	86.2772
CD35-AB	B_CD11c	1.33596	0.41476	3.95025e+07	0.666463	8.11949e-46	3.27167e-45	98.8525	88.386
Ig-light-chain-k-AB	B_CD11c	1.56732	0.409352	4.06319e+07	0.685517	2.17348e-56	1.02678e-55	100	99.8281
CD20-AB	B_GC.1	2.4912	1.70594	67102580	0.954974	0	0	100	93.9301
HLA-DR-AB	B_GC.1	2.42611	1.56569	66653061	0.948577	0	0	100	96.3948
CD38-AB	B_GC.1	1.9716	1.25389	67222992	0.956688	0	0	100	97.5941
CD19-AB	B_GC.1	2.30621	1.19403	58429861	0.831548	3.09459e-208	4.23959e-207	100	92.6473
CD71-AB	B_GC.1	1.80884	1.03509	66408243	0.945093	0	0	99.8619	98.712
CD54-AB	B_GC.1	1.76598	0.956529	6.0025e+07	0.85425	2.32173e-237	3.53419e-236	100	95.4262
CD40-AB	B_GC.1	1.36267	0.813559	6.25367e+07	0.889995	6.36902e-288	1.45426e-286	99.0331	86.2642
CD21-AB	B_GC.1	1.2376	0.582997	5.20669e+07	0.740993	8.52694e-114	7.30119e-113	97.2376	70.3224
CD86-AB	B_GC.1	0.610708	0.490514	6.06046e+07	0.862498	2.10096e-283	4.11187e-282	89.779	49.7852
HLA-DR-AB	B_GC.2	1.8939	1.02503	2.55698e+07	0.874387	2.04519e-111	9.3397e-110	100	96.4104
CD71-AB	B_GC.2	1.60467	0.825795	26229465	0.896945	5.37115e-125	7.35847e-123	100	98.7166
CD54-AB	B_GC.2	1.58656	0.772401	2.2934e+07	0.784254	4.93972e-65	9.66774e-64	98.6667	95.4502
CD19-AB	B_GC.2	1.86772	0.748995	2.11668e+07	0.723823	5.19252e-41	4.74251e-40	99.6667	92.6803
CD20-AB	B_GC.2	1.50844	0.712736	2.27813e+07	0.77903	9.71731e-63	1.66409e-61	98.6667	93.9606
CD38-AB	B_GC.2	1.29552	0.570277	2.31345e+07	0.79111	4.11339e-68	9.39223e-67	99	97.6076
CD19-AB	B_GC.3	2.01839	0.898475	8.8983e+06	0.753049	5.50937e-22	1.25797e-20	100	92.6927
CD21-AB	B_GC.3	1.23312	0.574908	8.73118e+06	0.738905	3.06561e-20	3.81808e-19	98.3471	70.4872
CD20-AB	B_GC.3	1.36615	0.568965	8.9724e+06	0.759319	5.27471e-23	1.80659e-21	99.1736	93.9686
CD73-AB	B_GC.3	1.62895	0.547386	8179881	0.69225	2.45672e-13	1.52987e-12	98.3471	96.6996
CD35-AB	B_GC.3	1.43071	0.507552	8393729	0.710347	1.08823e-15	8.76982e-15	100	88.437
HLA-DR-AB	B_GC.3	1.35374	0.48233	8861608	0.749943	1.75902e-21	3.44265e-20	100	96.417
CD45RA-AB	B_GC.3	1.67779	0.426699	7741031	0.65511	3.48638e-09	1.64702e-08	100	97.0734
CD19-AB	B_ISG	2.21962	1.10675	5.60733e+07	0.80241	1.18919e-172	1.62919e-170	100	92.6476
CD21-AB	B_ISG	1.30867	0.65457	5.32863e+07	0.762529	6.05173e-134	1.65817e-132	99.0278	70.3102
CD35-AB	B_ISG	1.49105	0.571466	5.06617e+07	0.724971	1.51591e-96	1.59753e-95	99.5833	88.3687
CD73-AB	B_ISG	1.63928	0.56117	4.89277e+07	0.700158	1.04676e-76	7.17031e-76	99.3056	96.6824
CD20-AB	B_ISG	1.35005	0.556262	5.43785e+07	0.778159	2.32839e-146	1.0633e-144	99.8611	93.9314
HLA-DR-AB	B_ISG	1.35966	0.491267	52632505	0.753173	1.43728e-121	2.46134e-120	100	96.3949
CD45RA-AB	B_ISG	1.73367	0.485633	47112782	0.674185	1.53963e-58	8.11266e-58	99.8611	97.0564
IgM-AB	B_ISG	1.60088	0.477404	4.7162e+07	0.674889	5.3624e-59	2.93859e-58	99.1667	98.9274
CD40-AB	B_ISG	0.993885	0.442004	5.48383e+07	0.784738	1.27916e-153	8.76227e-152	99.5833	86.2607
IgD-AB	B_ISG	0.765202	0.43953	4.9457e+07	0.707732	5.67795e-85	4.32155e-84	86.8056	68.7678
IgM-AB	B_MZ	2.20476	1.15177	4.62265e+08	0.804259	0	0	99.8249	98.8677
CD19-AB	B_MZ	2.1754	1.12677	4.6554e+08	0.809957	0	0	99.9682	92.2029
CD35-AB	B_MZ	1.88518	1.02739	4.70573e+08	0.818714	0	0	99.8727	87.6671
CD21-AB	B_MZ	1.54709	0.949153	4.81806e+08	0.838256	0	0	99.6657	68.5207
CD45RA-AB	B_MZ	2.03877	0.841203	4.67368e+08	0.813136	0	0	99.9682	96.8785
CD32-AB	B_MZ	1.30053	0.809952	5.13788e+08	0.8939	0	0	99.6975	82.5969
CD1c-AB	B_MZ	1.17976	0.714883	4.74487e+08	0.825523	0	0	97.7873	81.9192
CD24-AB	B_MZ	1.39354	0.565839	497813746	0.866107	0	0	99.9522	99.1715
CD20-AB	B_MZ	1.29834	0.53481	4.49908e+08	0.78276	0	0	99.9045	93.568
CD54-AB	B_MZ	1.27429	0.489195	444430083	0.773229	0	0	99.8727	95.1571
Ig-light-chain-lambda-AB	B_MZ	1.53057	0.435169	3.77678e+08	0.657092	0	0	99.8727	99.694
CD82-AB	B_MZ	2.39631	0.434933	4.21712e+08	0.733703	0	0	100	99.9869
CD35-AB	B_mem.1	2.08019	1.28227	7.40915e+08	0.875432	0	0	99.9583	87.1988
CD19-AB	B_mem.1	2.25727	1.25992	7.17994e+08	0.848349	0	0	99.9896	91.9085
CD73-AB	B_mem.1	2.03218	1.05334	705648840	0.833763	0	0	99.7499	96.3699
CD21-AB	B_mem.1	1.48337	0.914191	7.09827e+08	0.8387	0	0	99.677	67.3482
CD45RA-AB	B_mem.1	1.86442	0.679499	637376581	0.753096	0	0	99.9792	96.7611
CD20-AB	B_mem.1	1.38529	0.651332	7.00179e+08	0.8273	0	0	99.9062	93.3295
HLA-A-B-C-AB	B_mem.1	1.46656	0.603471	722185249	0.853302	0	0	99.8541	98.1379
CD82-AB	B_mem.1	2.53171	0.601423	677047390	0.799969	0	0	100	99.9864
CD40-AB	B_mem.1	1.06366	0.563881	7.18883e+08	0.8494	0	0	99.8229	84.8932
CD54-AB	B_mem.1	1.2404	0.470012	6.58707e+08	0.778299	0	0	99.9062	94.9761
CD32-AB	B_mem.1	0.924849	0.423837	6.47121e+08	0.764609	0	0	98.4684	82.0876
CD35-AB	B_mem.2	2.25221	1.43599	5.95378e+08	0.898602	0	0	99.9727	87.5182
CD19-AB	B_mem.2	2.22801	1.19663	5.50384e+08	0.830692	0	0	99.959	92.114
CD73-AB	B_mem.2	2.09585	1.09569	560999319	0.846714	0	0	99.8225	96.4489
CD21-AB	B_mem.2	1.50964	0.919609	5.53203e+08	0.834946	0	0	99.6724	68.161
CD45RA-AB	B_mem.2	1.98231	0.789867	529613819	0.799344	0	0	99.9863	96.8414
CD20-AB	B_mem.2	1.42322	0.675968	5.47007e+08	0.825596	0	0	99.9454	93.4916
HLA-A-B-C-AB	B_mem.2	1.47231	0.594523	562230204	0.848571	0	0	99.8771	98.1791
CD62L-AB	B_mem.2	1.27234	0.552219	4.50449e+08	0.67986	0	0	95.8089	88.835
CD82-AB	B_mem.2	2.46637	0.515683	5.0768e+08	0.76624	0	0	100	99.9867
CD1c-AB	B_mem.2	0.956281	0.481554	5.03446e+08	0.759849	0	0	96.6143	81.8312
CD268-AB	B_mem.2	0.895361	0.461429	5.65276e+08	0.853168	0	0	99.372	87.034
CD24-AB	B_mem.2	1.28715	0.45735	5.53167e+08	0.834892	0	0	99.9317	99.1642
CD54-AB	B_mem.2	1.23494	0.452295	5.10536e+08	0.77055	0	0	99.686	95.1179
CD32-AB	B_mem.2	0.94274	0.432526	5.15867e+08	0.778595	0	0	99.2491	82.436
CD19-AB	B_nv	2.10842	1.12828	8.48851e+08	0.812532	0	0	99.9672	91.6651
IgD-AB	B_nv	1.2158	1.01343	1.00587e+09	0.962832	0	0	99.1564	64.5837
IgM-AB	B_nv	1.91642	0.902067	895518050	0.857201	0	0	99.9754	98.7799
HLA-DR-AB	B_nv	1.63483	0.871666	926068856	0.886445	0	0	99.9181	95.9225
CD73-AB	B_nv	1.79321	0.812409	822968268	0.787756	0	0	99.6969	96.2743
CD21-AB	B_nv	1.35581	0.796317	8.49776e+08	0.813417	0	0	99.6068	66.3718
CD35-AB	B_nv	1.42261	0.569993	7.72928e+08	0.739857	0	0	99.615	86.8584
CD20-AB	B_nv	1.27929	0.550088	8.26566e+08	0.7912	0	0	99.8116	93.1423
CD45RA-AB	B_nv	1.72918	0.545699	7.25731e+08	0.694679	0	0	99.9345	96.6693
CD352-AB	B_nv	1.66813	0.44914	8.82418e+08	0.844662	0	0	99.9836	99.8913
CD32-AB	B_nv	0.931927	0.444858	8.19674e+08	0.784603	0	0	98.6977	81.555
CD40-AB	B_nv	0.935363	0.43448	8.27482e+08	0.792077	0	0	99.5249	84.4802
CD38-AB	B_undef.2	2.62706	1.90135	6365007	0.986987	1.00928e-42	1.38272e-40	100	97.6103
CD24-AB	B_undef.2	2.09902	1.23579	6338197	0.98283	5.02519e-42	3.44225e-40	100	99.2212
CD19-AB	B_undef.2	2.34546	1.22526	5.33473e+06	0.827228	3.33323e-20	5.70816e-19	98.4848	92.6979
CD81-AB	B_undef.2	1.4853	0.736346	6053994	0.93876	5.27609e-35	2.40941e-33	100	99.0441
IgM-AB	B_undef.2	1.72923	0.602651	4464710	0.692318	6.28612e-08	3.58832e-07	100	98.9285
CD29-AB	B_undef.2	1.56638	0.406381	4917257	0.762492	1.52847e-13	1.745e-12	100	99.6786
CD5-AB	CD4_ISG	2.58535	0.943525	1.80963e+08	0.749233	0	0	99.9211	98.2109
CD49f-AB	CD4_ISG	1.97612	0.732075	1.85202e+08	0.766782	0	0	99.9606	99.2083
CD45RO-AB	CD4_ISG	2.0682	0.646901	1.90199e+08	0.787472	0	0	100	99.9139
CD2-AB	CD4_ISG	1.89198	0.564848	1.56091e+08	0.646256	5.68698e-140	2.9966e-139	99.6845	92.331
CD224-AB	CD4_ISG	1.77657	0.53306	192136319	0.795493	0	0	100	99.8782
CD4-AB	CD4_ISG	1.78961	0.531304	1.5951e+08	0.660411	6.75951e-168	3.70421e-167	99.2114	97.6397
CD278-AB	CD4_ISG	1.46546	0.461365	177221423	0.733741	0	0	100	98.9878
CD3-AB	CD4_ISG	1.77302	0.412926	1.54129e+08	0.638131	5.12565e-125	2.42143e-124	99.9211	98.3054
CD4-AB	CD4_MT1	2.29917	1.0479	158304037	0.850587	0	0	99.794	97.6376
CD5-AB	CD4_MT1	2.54126	0.892694	1.37139e+08	0.736867	1.1742e-280	2.68108e-279	100	98.2199
CD3-AB	CD4_MT1	2.20834	0.854511	1.47543e+08	0.792769	0	0	100	98.3138
CD2-AB	CD4_MT1	2.02442	0.69647	1.29427e+08	0.695427	8.4462e-192	8.26521e-191	100	92.3702
CD49f-AB	CD4_MT1	1.887	0.636604	137583953	0.739255	2.67132e-286	9.14926e-285	100	99.2122
TCR-a-b-AB	CD4_MT1	1.22795	0.496006	1.45226e+08	0.780316	0	0	99.897	94.9257
CD279-AB	CD4_dys	2.92775	1.67372	39368406	0.995846	2.17334e-261	2.97748e-259	100	99.9497
CD278-AB	CD4_dys	2.64718	1.63793	3.76724e+07	0.952945	1.81765e-218	1.24509e-216	100	99.01
CD69-AB	CD4_dys	2.25976	1.33049	35950737	0.909394	7.26285e-179	1.99002e-177	100	96.3367
CD45RO-AB	CD4_dys	2.58901	1.15573	3.6285e+07	0.91785	3.09649e-186	1.06055e-184	100	99.9158
CD57-AB	CD4_dys	1.51859	0.911037	2.7807e+07	0.703393	1.45014e-45	1.24169e-44	98.2759	95.6486
CD11a-AB	CD4_dys	1.89119	0.692615	33161940	0.83885	3.64509e-123	8.32294e-122	100	99.1024
TIGIT-AB	CD4_dys	1.34294	0.682667	3.67202e+07	0.928859	4.55241e-196	2.07894e-194	100	98.0477
CD4-AB	CD4_dys	1.93546	0.666144	2.7724e+07	0.701293	1.15905e-44	9.3406e-44	100	97.6708
CD2-AB	CD4_dys	1.98873	0.649642	2.69133e+07	0.680788	2.2408e-36	1.61573e-35	100	92.4906
CD5-AB	CD4_dys	2.23633	0.572408	25370471	0.64176	5.38392e-23	2.37935e-22	99.7537	98.249
CD95-AB	CD4_dys	1.52919	0.555627	3.14383e+07	0.79525	5.60161e-94	8.52689e-93	100	98.9987
CD18-AB	CD4_dys	1.21392	0.507277	3.21604e+07	0.813515	9.96723e-106	1.95073e-104	99.7537	95.511
CD5-AB	CD4_mem,act.1	2.5783	0.922479	79358722	0.738936	1.1606e-165	3.97507e-164	100	98.2352
CD278-AB	CD4_mem,act.1	1.76791	0.760493	8.37365e+07	0.779699	3.08933e-226	4.23238e-224	99.82	99.0048
CD2-AB	CD4_mem,act.1	2.07125	0.737849	7.66387e+07	0.713609	7.29873e-133	1.24991e-131	100	92.4358
CD45RO-AB	CD4_mem,act.1	2.05872	0.627778	8.18748e+07	0.762364	2.57921e-199	1.17784e-197	100	99.9152
CD4-AB	CD4_mem,act.1	1.87498	0.609822	73269402	0.682236	3.38197e-97	2.72547e-96	99.82	97.6558
CD3-AB	CD4_mem,act.1	1.86815	0.503058	71771108	0.668285	3.63482e-83	2.2635e-82	100	98.3283
CD95-AB	CD4_mem,act.1	1.45228	0.481889	7.84329e+07	0.730316	4.55653e-154	1.24849e-152	99.91	98.9924
CD49f-AB	CD4_mem,act.1	1.67848	0.420218	7.24773e+07	0.674861	1.21852e-89	8.34686e-89	99.82	99.221
CD69-AB	CD4_mem,act.2	1.8603	0.94083	1.23255e+08	0.804426	0	0	99.3095	96.3029
CD5-AB	CD4_mem,act.2	2.53253	0.880573	111648674	0.728677	7.49521e-216	2.05369e-214	100	98.2263
CD278-AB	CD4_mem,act.2	1.87654	0.874733	1.30404e+08	0.851082	0	0	99.8745	98.9998
CD2-AB	CD4_mem,act.2	2.12603	0.797235	1.11203e+08	0.725766	1.56978e-210	3.07229e-209	99.9372	92.3989
CD4-AB	CD4_mem,act.2	2.01163	0.751792	1.11296e+08	0.726374	1.43245e-211	3.27075e-210	99.8117	97.6451
CD3-AB	CD4_mem,act.2	2.05809	0.698665	112543186	0.734515	6.63958e-227	2.27405e-225	99.9372	98.3209
CD49f-AB	CD4_mem,act.2	1.68265	0.426558	104894811	0.684598	2.25731e-141	1.47263e-140	100	99.215
CD49f-AB	CD4_mem,mig	2.35664	1.22945	8.39828e+08	0.893761	0	0	99.9815	99.1342
CD2-AB	CD4_mem,mig	2.29512	1.07176	7.7329e+08	0.82295	0	0	99.8704	91.6089
CD5-AB	CD4_mem,mig	2.60826	1.05897	730686357	0.77761	0	0	100	98.0385
CD4-AB	CD4_mem,mig	2.0477	0.871964	7.29523e+08	0.776372	0	0	99.565	97.4463
CD45RO-AB	CD4_mem,mig	2.08274	0.724749	7.76565e+08	0.826435	0	0	99.9907	99.9069
CD3-AB	CD4_mem,mig	1.83447	0.521263	6.34956e+08	0.675732	0	0	99.9445	98.1489
CD127-AB	CD4_mem,mig	1.39394	0.518787	7.7503e+08	0.824801	0	0	99.926	99.2733
CD95-AB	CD4_mem,mig	1.43544	0.516663	7.41192e+08	0.788791	0	0	99.8889	98.8928
CD29-AB	CD4_mem,mig	1.56568	0.45576	743035767	0.790753	0	0	99.9074	99.6505
CD28-AB	CD4_mem,mig	1.40051	0.415711	747448380	0.795449	0	0	99.9352	99.4389
CD48-AB	CD4_mem,mig	3.18344	0.409365	683419377	0.727308	0	0	100	99.9943
CD5-AB	CD4_mem,res	2.758	1.16506	4.53956e+08	0.804738	0	0	99.9838	98.1391
CD69-AB	CD4_mem,res	1.89656	1.0264	4.80333e+08	0.851497	0	0	99.3666	96.1493
CD2-AB	CD4_mem,res	2.14444	0.856596	4.24019e+08	0.751668	0	0	99.9513	92.0225
CD4-AB	CD4_mem,res	2.04903	0.829156	4.25329e+08	0.753991	0	0	99.7889	97.5387
CD45RO-AB	CD4_mem,res	2.16624	0.777091	469128772	0.831635	0	0	99.9675	99.9127
CD49a-AB	CD4_mem,res	1.07923	0.619333	4.28051e+08	0.758815	0	0	95.9071	90.6996
CD3-AB	CD4_mem,res	1.92595	0.592452	3.94168e+08	0.69875	0	0	99.9838	98.2373
CD278-AB	CD4_mem,res	1.56641	0.587337	439492386	0.779098	0	0	99.8701	98.9566
CD127-AB	CD4_mem,res	1.3516	0.447283	4.24846e+08	0.753133	0	0	99.7239	99.32
CD11a-AB	CD4_mem,res	1.61209	0.438231	4.18201e+08	0.741353	0	0	99.9675	99.0482
CD3-AB	CD4_nv.1	2.33019	1.07867	8.08274e+08	0.859554	0	0	99.963	98.1464
CD4-AB	CD4_nv.1	2.13223	0.967092	7.53846e+08	0.801673	0	0	99.8705	97.4081
CD5-AB	CD4_nv.1	2.47245	0.906386	690245665	0.734037	0	0	99.9723	98.0417
TCR-a-b-AB	CD4_nv.1	1.32582	0.656638	7.9177e+08	0.842003	0	0	99.5746	94.4586
CD2-AB	CD4_nv.1	1.80029	0.51552	5.8427e+08	0.621337	0	0	99.8705	91.608
CD7-AB	CD4_nv.1	0.779892	0.457189	7.59213e+08	0.80738	0	0	96.7354	60.7723
CD3-AB	CD4_nv.2	2.38487	1.04547	2.37068e+08	0.851095	0	0	100	98.2961
CD4-AB	CD4_nv.2	2.19592	0.95245	224036703	0.80431	0	0	99.966	97.6097
CD5-AB	CD4_nv.2	2.49123	0.850478	201177611	0.722244	0	0	100	98.2012
CD2-AB	CD4_nv.2	2.0093	0.688184	1.93361e+08	0.694181	2.13235e-282	1.62295e-281	99.8979	92.2933
TCR-a-b-AB	CD4_nv.2	1.3517	0.628784	230747877	0.828404	0	0	99.8298	94.8756
CD7-AB	CD4_nv.2	0.967113	0.612241	2.38997e+08	0.858021	0	0	98.3657	63.7084
CD278-AB	CD4_reg	1.92497	0.96018	405066367	0.838239	0	0	99.9617	98.9606
CD5-AB	CD4_reg	2.50772	0.888887	3.5228e+08	0.729004	0	0	100	98.1568
CD4-AB	CD4_reg	2.0766	0.8499	367900016	0.761328	0	0	99.9617	97.5518
CD95-AB	CD4_reg	1.73304	0.799887	401513771	0.830887	0	0	99.9042	98.952
CD2-AB	CD4_reg	2.07597	0.775597	3.49296e+08	0.722829	0	0	99.9425	92.1032
CD45RO-AB	CD4_reg	2.01929	0.613996	3.70973e+08	0.767687	0	0	99.9808	99.9125
CD3-AB	CD4_reg	1.94336	0.604859	340480249	0.704585	0	0	99.9808	98.2551
CD49f-AB	CD4_reg	1.82987	0.598808	348978436	0.722171	0	0	99.9234	99.1886
CD25-AB	CD4_reg	0.924451	0.462496	3.87687e+08	0.802275	0	0	97.9697	93.1274
CD69-AB	CD4_reg	1.34671	0.435148	3.16691e+08	0.655355	0	0	98.0464	96.2563
CD2-AB	CD8_MT1	2.42824	1.08881	1.74846e+07	0.845331	7.89975e-68	1.80378e-66	100	92.5055
CD8-AB	CD8_MT1	1.15058	0.974992	1.85128e+07	0.89504	2.43533e-122	3.3364e-120	91.9811	34.1424
CD195-AB	CD8_MT1	1.65705	0.742304	17458953	0.844089	2.50434e-67	4.90135e-66	100	99.6023
KLRG1-AB	CD8_MT1	1.27257	0.7422	17701737	0.855827	7.04136e-72	1.92933e-70	99.0566	95.1386
CD11a-AB	CD8_MT1	1.92852	0.728649	1.79262e+07	0.866679	3.3161e-76	1.13576e-74	100	99.1042
CD18-AB	CD8_MT1	1.3035	0.596043	18121879	0.87614	4.25675e-80	2.91587e-78	100	95.5189
CD45RO-AB	CD8_MT1	2.01909	0.582272	1.53419e+07	0.741737	3.99823e-34	4.21352e-33	100	99.916
CD5-AB	CD8_MT1	2.24382	0.578773	13414593	0.648556	7.16885e-14	2.80609e-13	100	98.2514
CD314-AB	CD8_MT1	1.18424	0.557128	18091281	0.87466	1.77361e-79	8.09946e-78	99.5283	97.5463
CD3-AB	CD8_MT1	1.79482	0.424936	13193422	0.637863	3.75811e-12	1.39152e-11	100	98.3437
CD195-AB	CD8_TRBV4-1	2.31096	1.40417	63675363	0.98453	0	0	100	99.6005
CD5-AB	CD8_TRBV4-1	2.72765	1.06863	5.19422e+07	0.803114	1.28074e-160	1.5951e-159	99.8498	98.2443
CD45RO-AB	CD8_TRBV4-1	2.46054	1.02947	5.83289e+07	0.901864	9.89256e-281	1.93612e-279	100	99.9156
CD2-AB	CD8_TRBV4-1	2.24317	0.907568	5.06733e+07	0.783496	8.23056e-141	7.51725e-140	99.8498	92.4715
CD8-AB	CD8_TRBV4-1	1.06524	0.893628	5.99008e+07	0.926169	0	0	98.3483	33.8283
CD11a-AB	CD8_TRBV4-1	2.0348	0.839059	58151561	0.899122	6.06941e-277	1.03939e-275	99.6997	99.1021
CD18-AB	CD8_TRBV4-1	1.42268	0.718829	59027156	0.91266	6.3112e-296	1.72927e-294	99.3994	95.5021
KLRG1-AB	CD8_TRBV4-1	1.1932	0.665762	59887328	0.92596	0	0	99.8498	95.1149
CD244-AB	CD8_TRBV4-1	1.37959	0.630222	59987398	0.927507	0	0	100	98.8559
CD69-AB	CD8_TRBV4-1	1.5493	0.618713	51036871	0.789117	2.56938e-146	2.70773e-145	99.2492	96.332
CD314-AB	CD8_TRBV4-1	1.22281	0.598561	5.88624e+07	0.910113	2.73417e-292	6.24302e-291	99.6997	97.5358
CD57-AB	CD8_TRBV4-1	1.09741	0.489411	5.14169e+07	0.794993	3.02156e-152	3.44961e-151	99.0991	95.6359
CD2-AB	CD8_mem,eff.1	2.33663	1.05742	4.38928e+08	0.824651	0	0	99.8617	92.0601
CD8-AB	CD8_mem,eff.1	1.06418	0.942242	4.69754e+08	0.882565	0	0	87.2451	30.9356
CD11a-AB	CD8_mem,eff.1	1.94139	0.786477	463847064	0.871467	0	0	99.9136	99.0553
CD314-AB	CD8_mem,eff.1	1.20817	0.616317	4.63792e+08	0.871364	0	0	99.5852	97.4226
KLRG1-AB	CD8_mem,eff.1	1.07382	0.57592	416660026	0.782813	0	0	98.2544	94.9517
CD18-AB	CD8_mem,eff.1	1.23366	0.557933	453653938	0.852317	0	0	99.7753	95.2615
CD3-AB	CD8_mem,eff.1	1.87178	0.532484	360731791	0.677736	0	0	99.9136	98.2487
CD95-AB	CD8_mem,eff.1	1.46183	0.516528	415864496	0.781318	0	0	99.879	98.9477
CD45RO-AB	CD8_mem,eff.1	1.9074	0.498836	3.84415e+08	0.722232	0	0	99.9827	99.9119
CD195-AB	CD8_mem,eff.1	1.37447	0.486936	402533558	0.756273	0	0	99.8099	99.5902
CD5-AB	CD8_mem,eff.1	2.10723	0.468661	326360704	0.61316	6.32542e-184	1.96951e-183	99.8617	98.1542
CD244-AB	CD8_mem,eff.1	1.16958	0.442078	425028679	0.798536	0	0	99.7408	98.8086
CD2-AB	CD8_mem,eff.2	2.30938	0.971212	28419279	0.801484	4.74913e-88	8.13289e-87	100	92.4938
CD8-AB	CD8_mem,eff.2	1.03592	0.861425	3.10583e+07	0.87591	8.64151e-189	1.18389e-186	90.6593	34.0571
CD11a-AB	CD8_mem,eff.2	2.03903	0.840709	31819161	0.897368	1.87388e-151	1.28361e-149	100	99.1028
CD195-AB	CD8_mem,eff.2	1.71304	0.799663	3.14138e+07	0.885936	5.58932e-143	2.55246e-141	100	99.6017
CD45RO-AB	CD8_mem,eff.2	2.17194	0.736606	28260061	0.796994	1.8136e-85	2.76071e-84	100	99.9158
KLRG1-AB	CD8_mem,eff.2	1.21833	0.688918	31237741	0.88097	2.16542e-139	5.93324e-138	99.7253	95.13
CD57-AB	CD8_mem,eff.2	1.27221	0.663345	28065204	0.791498	2.07018e-82	2.83615e-81	99.1758	95.6464
CD18-AB	CD8_mem,eff.2	1.2992	0.592659	3.07474e+07	0.86714	1.3574e-129	3.09941e-128	100	95.5119
CD244-AB	CD8_mem,eff.2	1.34236	0.590905	31271659	0.881927	4.57472e-140	1.56684e-138	100	98.8595
CD5-AB	CD8_mem,eff.2	2.24028	0.57613	2.30224e+07	0.64928	7.01944e-23	2.67129e-22	100	98.2487
CD314-AB	CD8_mem,eff.2	1.16614	0.539827	3.01365e+07	0.849913	6.85535e-118	1.34169e-116	99.7253	97.5424
CD69-AB	CD8_mem,eff.2	1.38737	0.454263	25094241	0.707711	9.81402e-43	7.90895e-42	98.3516	96.3444
CD95-AB	CD8_mem,eff.2	1.39697	0.422681	26640724	0.751325	9.84594e-62	9.63496e-61	100	98.9991
CD3-AB	CD8_mem,eff.2	1.79009	0.420853	22553925	0.636068	2.80546e-19	9.85509e-19	100	98.3411
CD8-AB	CD8_nv	1.23605	1.08356	2.05762e+08	0.947048	0	0	98.6374	32.7344
CD5-AB	CD8_nv	2.37412	0.724682	1.4773e+08	0.679945	8.83372e-190	4.84088e-189	100	98.2136
CD45RA-AB	CD8_nv	1.95536	0.720507	1.6679e+08	0.767671	0	0	99.7802	97.0126
CD2-AB	CD8_nv	2.02638	0.7009	1.51053e+08	0.695243	3.86046e-223	2.64442e-222	99.9121	92.3457
CD3-AB	CD8_nv	2.03714	0.682208	157840683	0.726482	2.14701e-299	2.94141e-298	99.956	98.3089
CD7-AB	CD8_nv	0.889697	0.528736	1.77245e+08	0.815793	0	0	97.4945	63.9693
CD314-AB	CD8_nv	1.07081	0.453022	1.86965e+08	0.860531	0	0	99.8242	97.4964
CD101-AB	CD8_nv	1.18882	0.423026	1.63067e+08	0.750539	0	0	99.6044	98.8629
CD141-AB	DC_CD141	2.1714	1.20032	25888578	0.983351	3.52483e-166	2.41451e-164	100	99.8472
CD11c-AB	DC_CD141	1.1149	1.03292	2.53427e+07	0.962617	1.71703e-232	2.35233e-230	96.6667	29.5035
CD54-AB	DC_CD141	1.64168	0.827431	21767872	0.82683	4.79013e-77	7.29164e-76	99.6296	95.4485
CD13-AB	DC_CD141	0.919895	0.716207	2.4796e+07	0.941849	2.56979e-142	1.17354e-140	96.6667	71.8215
CLEC12A-AB	DC_CD141	0.800591	0.624378	2.42422e+07	0.920816	8.51487e-132	2.91634e-130	96.2963	65.3779
CD54-AB	DC_LAMP3	2.90069	2.10084	6.9667e+07	0.925527	0	0	99.8711	95.4248
HLA-DR-AB	DC_LAMP3	2.75001	1.89302	70563815	0.937441	0	0	100	96.3928
CD1c-AB	DC_LAMP3	2.02428	1.52559	6.54808e+07	0.869913	3.06722e-278	4.66899e-277	98.067	82.8177
CD274-AB	DC_LAMP3	1.7936	0.925091	6.60251e+07	0.877144	1.03036e-287	2.01657e-286	99.7423	99.6485
CD40-AB	DC_LAMP3	1.41714	0.8689	6.38727e+07	0.84855	1.12641e-246	1.40289e-245	97.6804	86.2682
CD39-AB	DC_LAMP3	1.25974	0.762706	6.2736e+07	0.833449	1.58247e-226	1.44532e-225	97.5515	82.629
CD86-AB	DC_LAMP3	0.843054	0.724982	6.80088e+07	0.903498	0	0	92.1392	49.7448
CD11c-AB	DC_LAMP3	0.795807	0.716663	6.63909e+07	0.882005	0	0	87.5	29.2265
CD71-AB	DC_LAMP3	1.47449	0.698627	6.20955e+07	0.82494	3.98123e-214	3.40893e-213	99.8711	98.7114
CD112-AB	DC_LAMP3	1.45992	0.687617	6.68033e+07	0.887483	1.38606e-303	3.16484e-302	99.8711	99.4505
CD4-AB	DC_LAMP3	1.91676	0.649832	5.35274e+07	0.711112	1.541e-91	7.81915e-91	99.6134	97.665
CD141-AB	DC_LAMP3	1.49703	0.526817	5.81492e+07	0.772513	3.2428e-151	2.01938e-150	99.8711	99.8474
CD155-AB	DC_LAMP3	1.03607	0.51908	6.35963e+07	0.844878	5.96487e-241	6.28605e-240	99.2268	96.498
CD33-AB	DC_LAMP3	0.485828	0.433582	65234559	0.866642	0	0	83.2474	26.8441
CD32-AB	DC_LAMP3	0.945116	0.405719	4.95239e+07	0.657926	2.94466e-52	9.38183e-52	93.1701	83.6198
CD49f-AB	EC	4.31543	3.05448	6483741	0.990403	6.29153e-44	2.87313e-42	100	99.2273
CD49a-AB	EC	2.78768	2.29035	6331786	0.967191	4.67496e-40	6.40469e-39	100	91.0214
CD29-AB	EC	3.10868	1.94974	6414371	0.979806	3.99749e-42	6.8457e-41	100	99.6786
CD141-AB	EC	2.70852	1.73531	6527879	0.997145	4.2784e-45	2.93071e-43	100	99.8475
CD31-AB	EC	2.00803	1.71911	6410885	0.979274	3.16058e-43	1.0825e-41	100	69.3522
CD146-AB	EC	1.80983	1.58571	6.26588e+06	0.957123	4.54301e-39	5.18661e-38	98.5075	73.7642
CD54-AB	EC	2.36706	1.55159	6113691	0.933877	9.18954e-35	7.86854e-34	100	95.457
CD36-AB	EC	1.35568	1.32013	5.82814e+06	0.890259	5.81166e-67	7.96198e-65	83.5821	16.0547
CD39-AB	EC	1.62998	1.12767	5.63202e+06	0.860301	1.32499e-24	7.89234e-24	98.5075	82.7367
CD112-AB	EC	1.90282	1.12583	6419872	0.980647	2.88554e-42	5.64741e-41	100	99.4535
CD81-AB	EC	1.76951	1.02076	6358154	0.971219	1.08222e-40	1.64737e-39	100	99.0441
CD49b-AB	EC	1.07122	0.823248	6291618	0.961056	2.14497e-39	2.67147e-38	100	78.6583
CD123-AB	EC	1.25279	0.803481	6075990	0.928118	6.7578e-34	5.14344e-33	100	93.6117
CD107a-AB	EC	1.40487	0.762557	5.87076e+06	0.896768	2.41077e-29	1.57274e-28	100	97.9777
CD62P-AB	EC	0.889752	0.744945	4.96196e+06	0.757949	4.35143e-14	1.75337e-13	92.5373	60.3623
CD73-AB	EC	1.71435	0.632549	4.67771e+06	0.714529	1.19486e-09	3.4829e-09	100	96.6994
HLA-DR-AB	EC	1.4923	0.620717	4972493	0.759557	1.87642e-13	7.14084e-13	100	96.419
HLA-A-B-C-AB	EC	1.52374	0.60183	5514375	0.84233	2.9165e-22	1.53677e-21	100	98.3052
CD155-AB	EC	1.11126	0.590558	6108301	0.933054	1.23124e-34	9.92231e-34	100	96.5172
CD58-AB	EC	1.66978	0.534799	6060062	0.925685	1.59605e-33	1.15084e-32	100	99.914
CD105-AB	EC	1.06621	0.492269	5.51535e+06	0.842479	2.79814e-22	1.53338e-21	100	97.8794
CD49a-AB	FB-1	2.73395	2.23887	1.50014e+07	0.920285	6.85696e-79	1.17426e-77	99.4012	91.0132
CD29-AB	FB-1	3.38475	2.22828	16258401	0.997395	1.19894e-109	1.64255e-107	100	99.6783
CD81-AB	FB-1	2.88283	2.13703	16210926	0.994482	2.16856e-108	1.48546e-106	100	99.0431
CD54-AB	FB-1	2.41078	1.59697	1.48928e+07	0.913622	2.02024e-76	2.76772e-75	100	95.4523
CD73-AB	FB-1	2.48762	1.40779	13075359	0.802126	1.29957e-41	7.12165e-41	100	96.696
CD47-AB	FB-1	2.50951	1.21151	15096371	0.926108	5.55409e-81	1.08701e-79	100	99.8105
CD13-AB	FB-1	1.264	1.06015	1.42821e+07	0.876153	6.42092e-65	5.86444e-64	96.4072	71.8482
CD95-AB	FB-1	1.75966	0.785132	1.39237e+07	0.854168	1.62029e-56	1.30576e-55	100	99.0011
CD146-AB	FB-1	1.00305	0.779184	1.2815e+07	0.786154	3.66119e-38	1.85772e-37	92.2156	73.7496
CD141-AB	FB-1	1.60066	0.627337	1.42289e+07	0.872892	1.87737e-62	1.6075e-61	100	99.8474
CD58-AB	FB-1	1.63026	0.495761	14656186	0.899105	2.84009e-71	3.24244e-70	100	99.9139
CD44-AB	FB-1	1.54925	0.475521	12804236	0.785494	2.42831e-37	1.14717e-36	98.8024	99.1312
CD155-AB	FB-1	0.962393	0.442041	14468031	0.887562	2.55751e-67	2.5027e-66	100	96.5137
CD49f-AB	FB-2	4.64445	3.38242	2738130	0.965936	3.60589e-18	6.06965e-17	100	99.2276
CD49a-AB	FB-2	3.84706	3.34915	2824614	0.996445	1.98807e-20	6.83727e-19	100	91.0249
CD29-AB	FB-2	3.53504	2.37546	2827112	0.997326	1.75846e-20	6.83727e-19	100	99.6788
CD54-AB	FB-2	3.04052	2.22465	2657823	0.937606	3.28019e-16	3.45681e-15	100	95.4587
CD31-AB	FB-2	2.26722	1.97771	2.65368e+06	0.936142	1.52786e-16	1.74431e-15	96.5517	69.3651
CD141-AB	FB-2	2.87204	1.89821	2771219	0.977609	5.18206e-19	1.0142e-17	100	99.8476
CD146-AB	FB-2	2.10449	1.87985	2774038	0.978603	2.09084e-19	4.77408e-18	100	73.7734
CD81-AB	FB-2	2.22573	1.47672	2825055	0.9966	1.99628e-20	6.83727e-19	100	99.0445
CD39-AB	FB-2	1.59597	1.09321	2.38343e+06	0.840807	1.85276e-10	8.75268e-10	93.1034	82.7444
CD123-AB	FB-2	1.45525	1.00569	2638360	0.93074	9.34632e-16	8.53631e-15	100	93.6142
CD155-AB	FB-2	1.50146	0.980648	2810956	0.991627	4.73202e-20	1.29657e-18	100	96.5186
CD36-AB	FB-2	0.835322	0.799106	2.42372e+06	0.855019	4.24271e-25	5.81251e-23	79.3103	16.0822
HLA-DR-AB	FB-2	1.6572	0.785422	2324127	0.819887	2.42201e-09	1.0055e-08	100	96.4204
CD112-AB	FB-2	1.50816	0.730616	2574647	0.908263	2.63929e-14	1.90306e-13	100	99.4537
CD73-AB	FB-2	1.77877	0.69674	2167779	0.764732	7.89948e-07	2.30261e-06	100	96.7007
HLA-A-B-C-AB	FB-2	1.59394	0.67182	2340549	0.82568	1.24325e-09	5.49435e-09	100	98.3058
CD58-AB	FB-2	1.76809	0.632936	2713198	0.95714	1.50803e-17	2.06599e-16	100	99.9141
CD107a-AB	FB-2	1.24421	0.601555	2398012	0.845952	1.09893e-10	5.3769e-10	100	97.9785
CD49b-AB	FB-2	0.831171	0.582803	2649263	0.934586	3.77872e-16	3.69775e-15	100	78.6666
CD105-AB	FB-2	1.09801	0.523879	2409573	0.85003	6.63211e-11	3.49461e-10	100	97.8803
CD95-AB	FB-2	1.43752	0.461796	2242762	0.791184	5.59993e-08	1.78416e-07	100	99.0025
CD11c-AB	Mac	1.31066	1.22977	2.88517e+07	0.945763	5.76768e-250	7.90172e-248	94.2492	29.4817
CD54-AB	Mac	1.89049	1.07741	2.65245e+07	0.869478	3.57027e-113	1.22282e-111	99.6805	95.4465
CD39-AB	Mac	1.05672	0.555411	2.38716e+07	0.782514	2.74699e-67	3.42125e-66	97.1246	82.7013
CD33-AB	Mac	0.506246	0.452006	26118643	0.856174	8.4919e-170	3.87797e-168	80.8307	27.1198
CD141-AB	Mac	1.3898	0.416742	25475816	0.835102	1.97772e-93	3.87068e-92	100	99.8471
CD11c-AB	Mono	1.46645	1.3859	2.77391e+07	0.942305	1.37956e-237	1.89e-235	93.7086	29.4906
CLEC12A-AB	Mono	1.38393	1.20973	2.52868e+07	0.859002	1.27315e-107	3.48844e-106	92.7152	65.3788
CD54-AB	Mono	1.85004	1.03671	24993535	0.849039	9.90277e-98	1.93811e-96	99.6689	95.447
CD101-AB	Mono	1.49146	0.718046	24826137	0.843352	1.26048e-94	2.15857e-93	99.6689	98.8777
CD33-AB	Mono	0.731499	0.677906	26585608	0.903122	2.12056e-209	1.45258e-207	87.4172	27.1054
CD11b-AB	Mono	0.946012	0.659528	2.35968e+07	0.801593	6.81355e-74	1.03717e-72	93.0464	81.5183
CD1c-AB	Mono	1.11423	0.605295	1.99357e+07	0.677222	1.28014e-26	4.87165e-26	94.702	82.9023
CD36-AB	Mono	0.620445	0.585801	2.28724e+07	0.776982	3.06129e-149	1.04849e-147	64.2384	15.9518
CD328-AB	Mono	0.528864	0.48806	2.50481e+07	0.850892	5.247e-194	2.39613e-192	78.1457	20.6566
CD29-AB	Mono	1.64242	0.483639	2.23874e+07	0.760507	2.92442e-55	2.86176e-54	99.6689	99.6789
CD39-AB	Mono	0.973268	0.471633	2.2428e+07	0.761885	4.17069e-56	4.39527e-55	97.351	82.7022
CD32-AB	Mono	0.987945	0.446707	2.04353e+07	0.694195	1.30894e-31	6.40446e-31	94.3709	83.6625
CD31-AB	Mono	0.691008	0.402147	2.10727e+07	0.715847	1.40952e-39	9.19547e-39	86.0927	69.3214
CD94-AB	NK	1.6783	1.24013	1.10771e+08	0.905186	0	0	98.0284	93.6804
CD56-AB	NK	1.38803	1.13444	1.12162e+08	0.916558	0	0	95.9779	79.6931
CD335-AB	NK	1.14353	0.722243	1.05983e+08	0.866063	0	0	98.1073	92.2411
CD244-AB	NK	1.42778	0.682981	1.08198e+08	0.884161	0	0	99.8423	98.8509
CD7-AB	NK	0.974945	0.609588	9.7285e+07	0.794985	3.58527e-299	4.91183e-298	91.0883	64.4033
CD45RA-AB	NK	1.82742	0.583369	8.71546e+07	0.712202	4.26834e-149	2.65801e-148	99.5268	97.0448
CD161-AB	NK	0.992367	0.457481	9.66191e+07	0.789543	8.5306e-276	1.06245e-274	98.1073	96.2594
CD122-AB	NK	0.934626	0.401987	9.63526e+07	0.787366	1.08859e-271	1.2428e-270	98.7382	96.7827
CD38-AB	Plasma_cells	3.77288	3.05758	36021992	0.988835	2.49746e-234	3.42152e-232	100	97.6027
CD54-AB	Plasma_cells	2.55788	1.74804	33294097	0.913952	1.2242e-168	8.3858e-167	99.4652	95.4447
CD39-AB	Plasma_cells	1.38962	0.889936	3.01652e+07	0.828062	3.4323e-107	6.7175e-106	97.861	82.6894
CD31-AB	Plasma_cells	1.01332	0.725994	3.09714e+07	0.850192	8.8688e-125	2.43005e-123	94.6524	69.2761
CD47-AB	Plasma_cells	1.94968	0.652102	30487756	0.836915	2.23262e-112	5.09781e-111	99.7326	99.8111
CD19-AB	Plasma_cells	1.75771	0.63913	2.52381e+07	0.692807	4.84213e-38	2.45693e-37	98.9305	92.6778
CD319-AB	Plasma_cells	1.55643	0.61065	3.21976e+07	0.883851	2.81619e-145	1.28606e-143	100	98.6951
CD29-AB	Plasma_cells	1.74259	0.584554	25845582	0.709484	1.41442e-44	9.22738e-44	100	99.6776
CD49f-AB	Plasma_cells	1.80447	0.543513	24506575	0.672727	7.4517e-31	2.91681e-30	100	99.2249
CD49d-AB	Plasma_cells	1.23706	0.49945	2.53016e+07	0.694551	1.09461e-38	5.76777e-38	98.9305	97.6643
CD32-AB	Plasma_cells	1.03191	0.491168	2.70184e+07	0.741679	5.49158e-59	5.78728e-58	97.3262	83.6432
CD71-AB	Plasma_cells	1.25363	0.474032	2.80782e+07	0.770771	2.9184e-73	4.44245e-72	99.4652	98.7177
CD224-AB	Plasma_cells	1.67732	0.421593	2.458e+07	0.674743	1.53818e-31	6.19797e-31	99.7326	99.8819
CD57-AB	T/NK	2.3458	1.7403	28422081	0.889211	2.92717e-131	1.33674e-129	98.7805	95.649
GPR56-AB	T/NK	1.14105	0.921293	3.04732e+07	0.953381	4.75281e-180	6.51136e-178	97.8659	75.2394
CD16-AB	T/NK	1.08835	0.878343	2.55646e+07	0.799812	3.59412e-80	6.15493e-79	91.7683	73.1531
CD244-AB	T/NK	1.41323	0.661788	29539870	0.924182	1.61991e-155	1.10964e-153	100	98.8599
CD11a-AB	T/NK	1.80981	0.610409	2.61948e+07	0.81953	4.26446e-89	8.34616e-88	100	99.1031
CD94-AB	T/NK	0.984381	0.531912	2.73736e+07	0.856408	2.10002e-110	7.19259e-109	99.6951	93.7167
CD2-AB	T/NK	1.85715	0.517098	2.086e+07	0.652624	1.1649e-21	3.54648e-21	99.0854	92.4997
CD8-AB	T/NK	0.68947	0.513495	2.35006e+07	0.735238	6.6837e-68	7.63056e-67	69.8171	34.1481
CD314-AB	T/NK	1.08526	0.458474	27069203	0.846885	1.16004e-104	3.1785e-103	100	97.5423
CD45RA-AB	T/NK	1.68825	0.438101	2.10606e+07	0.6589	2.46407e-23	7.67221e-23	99.6951	97.0682
CD278-AB	T_prolif	1.52157	0.505974	5759861	0.662492	1.10929e-07	1.89965e-06	100	99.0132
CD57-AB	T_undef	2.12453	1.51496	9785448	0.878913	1.41286e-44	6.45206e-43	100	95.6544
CD69-AB	T_undef	1.93171	0.99808	9058317	0.813603	4.49634e-31	8.79997e-30	100	96.3476
CD28-AB	T_undef	1.9604	0.930751	10529808	0.94577	5.30074e-61	7.26201e-59	100	99.4932
CD38-AB	T_undef	1.58667	0.860678	8945628	0.803482	3.32002e-29	5.05381e-28	97.3684	97.6122
TIGIT-AB	T_undef	1.30971	0.647357	9685063	0.869896	1.46859e-42	5.02991e-41	100	98.0535
CD5-AB	T_undef	2.30825	0.642704	7515348	0.675016	9.83662e-11	4.2113e-10	100	98.2532
CD31-AB	T_undef	0.911283	0.621905	1.00652e+07	0.904036	7.09283e-52	4.85859e-50	99.1228	69.3384
CD95-AB	T_undef	1.54903	0.573834	8.96876e+06	0.80556	1.39015e-29	2.38063e-28	100	99.0017
CD27-AB	T_undef	0.944536	0.565598	9.64411e+06	0.866218	4.42352e-42	1.21204e-40	98.2456	79.846
CD81-AB	T_undef	1.16864	0.41968	9165813	0.823258	6.55881e-33	1.4976e-31	100	99.0437
CD18-AB	T_undef	1.1206	0.412335	8.50051e+06	0.763502	2.02115e-22	2.51725e-21	99.1228	95.5244
CD123-AB	pDC	2.9242	2.48649	45790899	0.984562	1.73113e-293	1.18582e-291	100	93.5847
CD54-AB	pDC	1.91671	1.10559	40757833	0.876344	7.60045e-178	1.73544e-176	99.5816	95.4398
CD36-AB	pDC	0.819867	0.787263	4.32923e+07	0.930838	0	0	89.749	15.7391
CD303-AB	pDC	1.07899	0.768933	4.24352e+07	0.91241	4.02773e-214	1.83933e-212	98.3264	83.19
CD31-AB	pDC	1.01963	0.733112	4.12161e+07	0.886198	1.25455e-192	4.29684e-191	95.3975	69.2453
CD4-AB	pDC	1.88585	0.616781	3.23838e+07	0.696292	9.35789e-50	3.88494e-49	100	97.669
CD141-AB	pDC	1.57163	0.60017	4.09181e+07	0.87979	4.6187e-181	1.26552e-179	99.5816	99.8489
CLEC12A-AB	pDC	0.740189	0.565015	3.84697e+07	0.827147	1.40236e-140	2.74461e-139	89.5397	65.345
CD71-AB	pDC	1.29867	0.519795	37369291	0.803487	2.40822e-116	3.29926e-115	98.5356	98.7215
CD195-AB	pDC	1.4256	0.511754	3.87724e+07	0.833655	3.28429e-140	5.62434e-139	99.5816	99.6033
CD38-AB	pDC	1.16705	0.442218	3.62611e+07	0.77966	4.33932e-99	4.57298e-98	99.1632	97.6043
CD49d-AB	pDC	1.16637	0.428943	3.71656e+07	0.799106	4.5522e-113	5.66956e-112	98.1172	97.667
CD45RA-AB	pDC	1.65624	0.40661	30200206	0.649342	1.59149e-29	4.63902e-29	100	97.0627
CD19-AB	B.T_mix	1.78286	0.674701	1.24658e+08	0.697261	9.26518e-188	4.2311e-186	99.9464	92.561
CD35-AB	B.T_mix	1.51888	0.606659	1.30134e+08	0.727895	3.47784e-250	4.76464e-248	99.5172	88.2362
CD73-AB	B.T_mix	1.5617	0.488778	1.24253e+08	0.695	1.83753e-183	5.03482e-182	99.7318	96.6428
CD21-AB	B.T_mix	1.09485	0.444397	1.26827e+08	0.709393	1.02606e-216	7.02848e-215	98.1223	69.9853

## Sheet: Table S4
feature	group	avgExpr	logFC	statistic	auc	pval	padj	pct_in	pct_out
CCL5	CD8_mem,eff.1	3.29736	2.26388	2.09167e+07	0.853614	0	0	94.3484	34.5927
GZMK	CD8_mem,eff.1	2.39876	1.66626	19656249	0.802174	0	0	83.4255	28.7131
IL32	CD8_mem,eff.1	3.14071	1.34107	20856610	0.851161	0	0	98.3927	76.4109
CST7	CD8_mem,eff.1	2.04059	1.2442	1.87349e+07	0.764572	0	0	84.065	34.6399
GZMA	CD8_mem,eff.1	1.90792	1.06618	1.74962e+07	0.714022	0	0	77.3419	33.9079
NKG7	CD8_mem,eff.1	2.32596	0.993438	1.60839e+07	0.656388	7.34265e-165	5.13037e-162	83.3391	40.7084
CCL4	CD8_mem,eff.1	1.9192	0.912217	16022928	0.653898	4.25632e-177	3.31973e-174	62.8586	28.8076
S100A4	CD8_mem,eff.1	1.94464	0.794922	16869653	0.688453	4.18989e-235	6.3873e-232	78.0332	58.229
CD74	CD8_mem,eff.1	2.65104	0.791391	1.73839e+07	0.709438	4.06497e-282	8.52069e-279	94.3657	84.1795
CD99	CD8_mem,eff.1	1.7009	0.780687	1.79717e+07	0.733427	0	0	85.655	55.4664
CD3D	CD8_mem,eff.1	2.05273	0.683492	1.60213e+07	0.653831	2.14209e-154	1.28288e-151	91.9115	61.6765
DUSP2	CD8_mem,eff.1	1.83099	0.668388	1.55777e+07	0.635727	7.55197e-126	3.20605e-123	72.4335	50.0354
S100A6	CD8_mem,eff.1	1.82648	0.646131	16974657	0.692738	6.13235e-242	1.02833e-238	85.0328	65.9976
CD3E	CD8_mem,eff.1	2.47052	0.637947	1.6436e+07	0.670755	2.65513e-188	2.28327e-185	97.1483	77.8985
SH3BGRL3	CD8_mem,eff.1	2.60196	0.637192	17661655	0.720775	0	0	96.8545	86.6116
DNAJB1	CD8_mem,eff.1	1.63612	0.621421	1.59723e+07	0.651833	5.1235e-155	3.24211e-152	73.2803	56.5525
AHNAK	CD8_mem,eff.1	1.29088	0.588879	1.62668e+07	0.66385	4.80294e-190	4.23897e-187	69.0633	36.6234
KLF6	CD8_mem,eff.1	1.59916	0.585061	15933139	0.650234	6.7682e-152	3.84732e-149	76.3913	51.9244
KLRG1	CD8_mem,eff.1	0.854964	0.57849	1.62525e+07	0.663268	4.53712e-239	7.246e-236	47.9087	15.8914
HLA-DPA1	CD8_mem,eff.1	0.981162	0.570614	16337867	0.666751	2.31326e-218	2.77079e-215	56.2738	26.1393
RGS1	CD8_mem,eff.1	0.983135	0.562363	15318621	0.625155	2.9294e-138	1.4448e-135	45.2817	22.503
LYAR	CD8_mem,eff.1	0.725944	0.547052	1.64871e+07	0.672839	2.00518e-278	3.95587e-275	45.7829	13.8371
JUN	CD8_mem,eff.1	2.21327	0.520906	1.50596e+07	0.614583	1.1594e-86	2.79741e-84	82.8725	71.4522
HLA-DPB1	CD8_mem,eff.1	1.03289	0.514832	16058506	0.65535	2.54885e-179	2.03531e-176	59.6094	34.8524
HLA-DRB1	CD8_mem,eff.1	0.845497	0.503202	1.56243e+07	0.637629	1.69446e-167	1.20913e-164	46.3533	20.425
MTRNR2L8	CD8_mem,eff.1	1.40031	0.489972	1.37976e+07	0.563084	3.09344e-37	2.52814e-35	39.0252	28.17
UBC	CD8_mem,eff.1	2.55388	0.483167	16775569	0.684613	1.70607e-219	2.11919e-216	97.1137	91.7591
TMSB4X	CD8_mem,eff.1	4.54483	0.480289	18187335	0.742228	0	0	99.9827	98.5596
CD81	CD8_mem,eff.1	1.46571	0.476729	15837614	0.646335	3.14916e-142	1.60025e-139	78.8455	59.268
CLIC1	CD8_mem,eff.1	1.76429	0.474929	15600763	0.636669	2.36282e-122	9.78324e-120	86.3636	68.3353
PPDPF	CD8_mem,eff.1	1.93068	0.468272	1.62328e+07	0.662463	5.77548e-171	4.3044e-168	90.2869	78.5124
CXCR3	CD8_mem,eff.1	0.831361	0.464096	1.58565e+07	0.647106	7.28853e-176	5.55551e-173	51.9357	25.974
ANXA1	CD8_mem,eff.1	1.16369	0.463926	15363582	0.62699	3.91914e-117	1.51081e-114	61.6488	40.3542
RARRES3	CD8_mem,eff.1	1.46485	0.46157	15941061	0.650557	5.55917e-150	3.05645e-147	78.569	62.4793
GZMM	CD8_mem,eff.1	1.43913	0.459965	1.56535e+07	0.638823	9.76558e-129	4.30945e-126	76.737	58.5832
ANXA2	CD8_mem,eff.1	0.667178	0.453779	15821191	0.645665	5.73205e-203	6.00754e-200	43.0003	14.9705
SH2D1A	CD8_mem,eff.1	0.812732	0.450113	1.56291e+07	0.637825	1.59487e-159	1.02863e-156	49.3432	24.1322
COTL1	CD8_mem,eff.1	1.35518	0.431133	15540249	0.6342	9.34502e-122	3.82211e-119	71.9323	57.2137
HLA-DRB5	CD8_mem,eff.1	0.634069	0.423511	15127993	0.617376	1.71515e-150	9.58713e-148	35.4995	12.6328
GAPDH	CD8_mem,eff.1	2.33177	0.422746	15893610	0.648621	4.77884e-143	2.46573e-140	94.5213	87.013
CYTOR	CD8_mem,eff.1	0.551907	0.415495	1.54069e+07	0.628759	2.18597e-191	1.98144e-188	34.4625	9.37426
CXCR4	CD8_mem,eff.1	2.17313	0.414559	1.47344e+07	0.601315	5.75634e-68	1.06661e-65	83.3218	76.222
DUSP1	CD8_mem,eff.1	1.97016	0.411385	1.43894e+07	0.587232	1.64081e-51	2.00107e-49	76.9271	66.5407
HSPA1B	CD8_mem,eff.1	1.01839	0.406975	1.43784e+07	0.586783	1.19207e-63	2.02943e-61	45.6965	31.1216
SRGN	CD8_mem,eff.1	1.98933	0.402996	1.45992e+07	0.595797	5.94526e-61	9.31739e-59	87.4006	70.9091
TIGIT	CD8_mem,eff.1	0.643225	0.402053	15261759	0.622835	2.55548e-153	1.50361e-150	39.0944	14.3093
CYBA	CD8_mem,eff.1	2.07187	0.400682	15786226	0.644238	6.33391e-135	3.03466e-132	93.0868	84.3447
CD2	CD8_mem,eff.1	1.63593	0.400185	15328147	0.625544	6.77031e-104	2.04561e-101	81.991	69.0201
KLRB1	CD8_mem,eff.1	0.272972	-0.402707	1.01731e+07	0.415165	2.62736e-95	6.88409e-93	13.3944	29.5396
ACTN1	CD8_mem,eff.1	0.0674209	-0.408796	8758439	0.357433	1.8164e-299	4.35131e-296	5.54787	33.5301
LINC02446	CD8_mem,eff.1	0.243489	-0.437614	9321686	0.380419	3.23546e-163	2.17022e-160	14.5524	37.5915
TRDC	CD8_mem,eff.1	0.0888858	-0.441319	9.76036e+06	0.398322	9.26585e-195	8.8788e-192	4.51089	24.6753
NOSIP	CD8_mem,eff.1	0.63311	-0.469605	8890817	0.362836	4.03791e-140	2.02125e-137	39.7857	62.1724
LEF1	CD8_mem,eff.1	0.335655	-0.5329	8477337	0.345961	6.9308e-213	7.74817e-210	23.0557	49.941
SELL	CD8_mem,eff.1	0.65261	-0.665406	7959911	0.324845	1.49619e-225	2.0908e-222	37.5216	67.2491
FCER1G	CD8_mem,eff.1	0.0137296	-0.726054	8.26804e+06	0.33742	0	0	0.898721	33.2468
CCR7	CD8_mem,eff.1	0.454397	-0.746312	7.61213e+06	0.310652	4.24197e-287	9.48449e-284	29.0875	59.0319
TYROBP	CD8_mem,eff.1	0.0542531	-0.81226	8544785	0.348714	0	0	2.86899	32.5384
GNLY	CD8_mem,eff.1	0.19089	-0.956389	9500662	0.387723	1.89318e-202	1.92404e-199	6.68856	28.0519
CD7	CD8_mem,eff.1	1.14349	-0.95978	6165841	0.251629	0	0	60.0933	85.3129
PTPRC	CD8_mem,eff.2	3.94455	1.60571	3421869	0.973464	3.32314e-207	2.32191e-204	99.7253	95.8372
GZMK	CD8_mem,eff.2	3.14734	1.50753	2.80458e+06	0.797856	1.27624e-88	3.47987e-86	94.5055	59.0142
AHNAK	CD8_mem,eff.2	2.48452	1.49688	2953568	0.84024	2.50774e-118	8.58211e-116	86.8132	54.168
KIAA1551	CD8_mem,eff.2	2.36919	1.26441	2915878	0.829518	1.1452e-105	3.65787e-103	86.8132	64.6578
MACF1	CD8_mem,eff.2	1.77807	1.15147	2.72956e+06	0.776513	1.05397e-87	2.82785e-85	71.978	42.0938
FYN	CD8_mem,eff.2	2.21875	1.15141	2860038	0.813632	2.9173e-96	8.65845e-94	84.8901	63.7154
RNF213	CD8_mem,eff.2	2.10176	1.12254	2813258	0.800324	1.9709e-89	5.41804e-87	81.5934	61.0438
NR4A2	CD8_mem,eff.2	1.8941	1.03866	2478341	0.705046	3.87733e-49	5.67851e-47	68.4066	42.0731
IKZF3	CD8_mem,eff.2	1.60016	1.0223	2.62481e+06	0.746714	6.16691e-73	1.41662e-70	66.7582	39.1012
CCL4	CD8_mem,eff.2	2.51135	1.01452	2288031	0.650906	5.78842e-26	4.11297e-24	72.8022	47.551
CD69	CD8_mem,eff.2	2.75514	1.00357	2558928	0.727972	3.7052e-50	5.6742e-48	87.9121	75.6343
LCP1	CD8_mem,eff.2	2.29168	0.982829	2780156	0.790907	9.38663e-81	2.36698e-78	83.7912	74.1535
KMT2A	CD8_mem,eff.2	1.72963	0.977222	2647000	0.753027	8.71367e-69	1.89766e-66	71.4286	49.4771
LNPEP	CD8_mem,eff.2	1.52348	0.961878	2.58279e+06	0.734761	8.79667e-66	1.82113e-63	64.2857	39.7121
BTG2	CD8_mem,eff.2	1.83393	0.961615	2445570	0.695723	2.74146e-42	3.35559e-40	66.7582	48.4415
KLF6	CD8_mem,eff.2	2.27179	0.954563	2.5402e+06	0.722643	3.81984e-49	5.61885e-47	79.3956	65.5483
MBNL1	CD8_mem,eff.2	2.18141	0.948653	2783923	0.791979	1.16357e-81	2.95634e-79	84.3407	72.1549
NEAT1	CD8_mem,eff.2	1.71197	0.942989	2499527	0.711073	6.47088e-49	9.35433e-47	66.2088	48.4105
WNK1	CD8_mem,eff.2	1.44114	0.937878	2597800	0.73903	1.01661e-72	2.31938e-70	64.5604	35.0419
GLS	CD8_mem,eff.2	1.49885	0.932955	2.59034e+06	0.736907	6.37427e-67	1.35304e-64	65.1099	39.7225
ARAP2	CD8_mem,eff.2	1.31616	0.918195	2513507	0.71505	4.90298e-68	1.06088e-65	57.4176	27.8347
PRKCH	CD8_mem,eff.2	1.60482	0.91778	2618884	0.745028	3.41926e-66	7.1672e-64	69.2308	46.7226
FOSB	CD8_mem,eff.2	1.74037	0.913566	2.37764e+06	0.676397	7.03331e-36	6.9788e-34	62.0879	44.8069
KLRG1	CD8_mem,eff.2	1.48997	0.91263	2.48244e+06	0.706213	3.37512e-56	5.77525e-54	61.5385	33.354
SLFN5	CD8_mem,eff.2	1.76757	0.911981	2.58328e+06	0.734901	2.76292e-57	4.92887e-55	70.3297	55.0792
SLC38A1	CD8_mem,eff.2	1.58828	0.904147	2.59619e+06	0.738572	8.34442e-63	1.61766e-60	67.5824	46.8572
UTRN	CD8_mem,eff.2	1.44755	0.904094	2518682	0.716522	3.47289e-58	6.36468e-56	61.8132	37.2269
AKAP13	CD8_mem,eff.2	1.58618	0.888762	2.57257e+06	0.731851	2.31078e-59	4.32954e-57	67.5824	46.9608
IQGAP1	CD8_mem,eff.2	1.55132	0.861292	2.56167e+06	0.728752	2.95568e-58	5.47665e-56	67.3077	46.1738
MALAT1	CD8_mem,eff.2	6.33086	0.843272	3.07874e+06	0.87585	2.54549e-131	9.38141e-129	100	99.9172
DTHD1	CD8_mem,eff.2	1.04245	0.839606	2413344	0.686555	1.05255e-87	2.82785e-85	45.8791	13.1614
CCL5	CD8_mem,eff.2	3.14318	0.83281	2114448	0.601525	2.29453e-11	6.48853e-10	96.1538	68.075
AOAH	CD8_mem,eff.2	1.2396	0.818059	2452290	0.697635	1.36965e-57	2.45643e-55	55.7692	28.0211
FUS	CD8_mem,eff.2	2.16225	0.81591	2.69356e+06	0.766273	1.07349e-67	2.30787e-65	84.8901	76.4005
MCL1	CD8_mem,eff.2	1.63073	0.811343	2456955	0.698962	1.14763e-42	1.42027e-40	65.6593	51.4031
EIF4G2	CD8_mem,eff.2	1.53457	0.793869	2531644	0.72021	2.36607e-52	3.79681e-50	66.7582	50.1191
TLN1	CD8_mem,eff.2	1.5053	0.7924	2.49944e+06	0.711048	1.49657e-49	2.23075e-47	65.1099	46.9297
RNF19A	CD8_mem,eff.2	1.12314	0.78536	2.39867e+06	0.682382	5.18026e-55	8.73042e-53	50.5495	23.7651
SYNE2	CD8_mem,eff.2	1.32894	0.77383	2.33412e+06	0.664019	6.93081e-35	6.66033e-33	53.5714	36.0153
SYNE1	CD8_mem,eff.2	1.27226	0.767196	2.40295e+06	0.6836	6.2493e-44	7.96916e-42	56.044	34.9384
CEMIP2	CD8_mem,eff.2	1.15207	0.761774	2329535	0.662713	4.54974e-41	5.37286e-39	48.6264	26.6853
PIK3R1	CD8_mem,eff.2	1.47417	0.760193	2.36655e+06	0.673243	2.27041e-34	2.1389e-32	59.0659	45.8217
PIP4K2A	CD8_mem,eff.2	1.32567	0.744005	2462243	0.700466	6.20389e-48	8.74226e-46	60.4396	40.7476
LYST	CD8_mem,eff.2	1.14631	0.739772	2328827	0.662512	2.05083e-40	2.3636e-38	49.1758	27.2548
HSPA5	CD8_mem,eff.2	1.48965	0.738093	2399484	0.682613	8.10992e-37	8.28825e-35	61.8132	49.3632
GPRIN3	CD8_mem,eff.2	1.12043	0.737734	2388452	0.679474	1.12688e-48	1.62203e-46	51.6484	27.3687
GPR174	CD8_mem,eff.2	1.19652	0.735592	2.39812e+06	0.682225	2.64484e-45	3.46495e-43	54.6703	32.2771
CBLB	CD8_mem,eff.2	1.25572	0.733083	2.3992e+06	0.682531	1.86672e-42	2.29326e-40	56.3187	36.4502
ITGA4	CD8_mem,eff.2	1.38086	0.729052	2392576	0.680647	3.38259e-38	3.64776e-36	59.6154	43.2122
ATF7IP	CD8_mem,eff.2	1.15623	0.728739	2.40115e+06	0.683088	5.56744e-47	7.68398e-45	53.8462	30.8274
DDX17	CD8_mem,eff.2	1.7246	0.716342	2517088	0.716069	5.92572e-47	8.11171e-45	72.2527	62.5246
NIN	CD8_mem,eff.2	1.06387	0.716322	2345141	0.667153	1.76284e-44	2.27393e-42	48.3516	25.5359
STK4	CD8_mem,eff.2	1.91921	0.711225	2.60217e+06	0.740273	5.96334e-56	1.01522e-53	78.8462	71.9064
ZBTB38	CD8_mem,eff.2	1.14729	0.706365	2348597	0.668136	3.20173e-40	3.66484e-38	51.3736	30.496
VPS13C	CD8_mem,eff.2	1.17903	0.703597	2.32016e+06	0.660045	2.41626e-34	2.26993e-32	51.0989	34.11
INPP4B	CD8_mem,eff.2	1.20994	0.701664	2.3745e+06	0.675506	2.03601e-40	2.35461e-38	54.9451	34.7831
ITGAL	CD8_mem,eff.2	1.2616	0.699009	2395390	0.681448	7.01357e-41	8.22452e-39	57.6923	38.2935
BIRC6	CD8_mem,eff.2	1.03425	0.693001	2345755	0.667328	1.68313e-44	2.17949e-42	48.3516	25.598
TNFAIP3	CD8_mem,eff.2	1.69723	0.692362	2.22591e+06	0.633232	5.09328e-20	2.64425e-18	60.4396	51.7759
SMCHD1	CD8_mem,eff.2	1.36178	0.691833	2370942	0.674493	7.57945e-35	7.2541e-33	58.2418	45.8424
CD84	CD8_mem,eff.2	0.973697	0.691038	2.32475e+06	0.661353	4.28974e-49	6.25519e-47	45.0549	19.9959
ANKRD44	CD8_mem,eff.2	1.37979	0.691	2431466	0.691711	4.15143e-41	4.91981e-39	61.8132	47.2921
TAPBP	CD8_mem,eff.2	1.50723	0.688682	2.4628e+06	0.700625	1.39456e-42	1.71952e-40	65.9341	54.0437
SRSF7	CD8_mem,eff.2	2.13004	0.688604	2533705	0.720796	5.62179e-47	7.72719e-45	80.7692	78.6062
HNRNPA2B1	CD8_mem,eff.2	2.54817	0.679657	2.67107e+06	0.759875	7.64757e-64	1.54509e-61	90.1099	89.7794
CD44	CD8_mem,eff.2	1.75559	0.669564	2.48768e+06	0.707703	4.53779e-43	5.65757e-41	72.5275	65.3205
NFATC2	CD8_mem,eff.2	1.17294	0.668089	2355573	0.670121	5.03796e-38	5.38099e-36	54.3956	34.897
RALGAPA1	CD8_mem,eff.2	0.995653	0.667545	2.28887e+06	0.651144	1.57455e-38	1.72573e-36	45.0549	23.7859
MYH9	CD8_mem,eff.2	1.66439	0.665934	2447719	0.696335	2.59354e-39	2.8802e-37	70.0549	61.1474
DDX6	CD8_mem,eff.2	1.24962	0.655923	2348671	0.668157	7.21737e-34	6.72378e-32	56.044	41.866
EOMES	CD8_mem,eff.2	1.11895	0.650483	2.30576e+06	0.655951	2.59723e-35	2.52481e-33	50.5495	29.8436
WIPF1	CD8_mem,eff.2	1.52892	0.644551	2435940	0.692984	8.44992e-39	9.29159e-37	67.5824	57.171
SMG1	CD8_mem,eff.2	1.01621	0.630801	2.29513e+06	0.652925	3.94771e-35	3.81552e-33	47.5275	28.4043
ATM	CD8_mem,eff.2	1.52658	0.627109	2388025	0.679353	8.36677e-34	7.77299e-32	65.3846	56.9328
ANKRD12	CD8_mem,eff.2	1.61269	0.625451	2.41205e+06	0.686186	1.43347e-35	1.40985e-33	68.956	60.9092
SLAMF7	CD8_mem,eff.2	0.950319	0.623348	2283254	0.649547	4.06921e-39	4.48925e-37	44.7802	22.5536
IKZF1	CD8_mem,eff.2	1.4818	0.61445	2.4218e+06	0.688961	2.07407e-37	2.18743e-35	67.033	56.5082
CELF2	CD8_mem,eff.2	1.39592	0.613414	2.36513e+06	0.67284	1.60848e-32	1.44625e-30	62.0879	51.9727
HSPH1	CD8_mem,eff.2	0.955309	0.612965	2218995	0.631266	9.7975e-29	7.80495e-27	42.3077	24.8524
SRRM2	CD8_mem,eff.2	1.76989	0.611799	2.48216e+06	0.706133	6.67183e-42	8.04891e-40	74.4505	69.5454
PPP1R16B	CD8_mem,eff.2	0.799742	0.608736	2.26625e+06	0.644711	1.69077e-51	2.67477e-49	38.4615	14.1555
F2R	CD8_mem,eff.2	0.800599	0.607421	2249564	0.639963	4.38119e-50	6.6487e-48	37.3626	13.5135
SH2D1A	CD8_mem,eff.2	1.20696	0.606479	2295399	0.653002	1.10085e-29	9.07137e-28	54.6703	38.0864
IL10RA	CD8_mem,eff.2	1.25627	0.606392	2.3033e+06	0.655249	1.00269e-28	7.96876e-27	55.7692	43.119
PRRC2C	CD8_mem,eff.2	1.73602	0.60607	2.44946e+06	0.69683	1.72251e-38	1.88175e-36	71.978	68.3753
ARIH1	CD8_mem,eff.2	0.935758	0.605442	2277028	0.647776	6.13627e-36	6.10677e-34	44.7802	24.7903
AC016831.7	CD8_mem,eff.2	1.01007	0.600002	2.25344e+06	0.641066	1.23876e-29	1.01578e-27	46.4286	29.2637
CXCR4	CD8_mem,eff.2	2.56715	0.590672	2262041	0.643512	9.08533e-21	4.93847e-19	80.4945	80.3148
GLG1	CD8_mem,eff.2	1.03381	0.590439	2291524	0.6519	6.77765e-32	5.98181e-30	49.4505	32.6706
ARHGAP26	CD8_mem,eff.2	0.834358	0.589708	2251675	0.640563	1.18161e-40	1.37124e-38	40.1099	18.1009
SYNRG	CD8_mem,eff.2	1.21317	0.579195	2.2962e+06	0.65323	1.05782e-27	8.02652e-26	55.2198	44.2684
ZEB2	CD8_mem,eff.2	0.803791	0.574369	2.19571e+06	0.624643	8.13058e-37	8.28825e-35	35.989	15.2325
SYTL3	CD8_mem,eff.2	0.945184	0.57232	2.23997e+06	0.637235	2.15136e-30	1.83594e-28	44.5055	25.8776
DYNC1H1	CD8_mem,eff.2	1.04282	0.569552	2.28193e+06	0.64917	4.26927e-30	3.56176e-28	50.2747	34.0582
JUND	CD8_mem,eff.2	2.71729	0.567966	2385954	0.678763	3.85748e-31	3.34295e-29	88.1868	88.8164
DUSP2	CD8_mem,eff.2	2.0958	0.567907	2.16067e+06	0.614673	2.24178e-14	8.03256e-13	72.2527	62.6178
HUWE1	CD8_mem,eff.2	0.81125	0.564971	2214774	0.630066	3.92206e-34	3.66401e-32	38.4615	18.8671
EML4	CD8_mem,eff.2	1.3594	0.563849	2329001	0.662561	7.74351e-29	6.19814e-27	61.8132	52.6043
PRRC2B	CD8_mem,eff.2	1.00019	0.563791	2.23944e+06	0.637083	9.40224e-27	6.88993e-25	46.978	31.7593
SLC2A3	CD8_mem,eff.2	1.35376	0.562984	2.23128e+06	0.634761	4.68759e-21	2.59855e-19	57.4176	47.9963
NEK7	CD8_mem,eff.2	0.82775	0.560761	2239196	0.637013	4.45916e-36	4.45093e-34	40.6593	20.0062
JUN	CD8_mem,eff.2	2.5331	0.560323	2.2169e+06	0.630669	1.56124e-17	7.08535e-16	79.6703	77.9849
HNRNPU	CD8_mem,eff.2	1.54233	0.558672	2380615	0.677245	2.61187e-32	2.32353e-30	67.3077	61.5823
HNRNPLL	CD8_mem,eff.2	0.760777	0.555195	2210048	0.628721	4.97111e-40	5.61351e-38	36.2637	14.7665
CANX	CD8_mem,eff.2	1.03612	0.553222	2.20117e+06	0.626195	6.71085e-22	3.88719e-20	46.1538	34.5138
SLC20A1	CD8_mem,eff.2	0.768557	0.553	2209193	0.628478	8.40848e-37	8.54556e-35	36.8132	16.4751
CCNL1	CD8_mem,eff.2	1.36917	0.552841	2.2913e+06	0.651835	3.33328e-25	2.29081e-23	59.6154	53.6813
REL	CD8_mem,eff.2	1.14004	0.552733	2230883	0.634648	3.01872e-23	1.87485e-21	51.3736	38.5834
ERN1	CD8_mem,eff.2	0.86354	0.552092	2201682	0.626341	2.51073e-29	2.03393e-27	40.1099	21.663
PPP2R5C	CD8_mem,eff.2	1.18494	0.54829	2.24976e+06	0.64002	4.50045e-24	2.91382e-22	53.5714	41.6485
TENT5C	CD8_mem,eff.2	0.842846	0.545707	2.17227e+06	0.617974	7.28565e-28	5.57868e-26	37.9121	19.3953
TC2N	CD8_mem,eff.2	1.28164	0.544785	2.28477e+06	0.649978	1.18015e-25	8.263e-24	57.6923	48.1723
ETS1	CD8_mem,eff.2	1.64666	0.544543	2368608	0.673829	1.42245e-30	1.22638e-28	68.6813	66.5217
CDK17	CD8_mem,eff.2	0.972076	0.543299	2209875	0.628672	4.37544e-24	2.83837e-22	45.3297	31.0863
DNAJB1	CD8_mem,eff.2	1.8958	0.541982	2208188	0.628192	2.21717e-17	9.92784e-16	70.8791	66.035
SLC38A2	CD8_mem,eff.2	0.977491	0.539748	2.18082e+06	0.620406	2.39407e-21	1.35629e-19	43.956	30.9931
MYCBP2	CD8_mem,eff.2	1.14544	0.539636	2.22397e+06	0.632683	1.05419e-21	6.05399e-20	51.0989	42.0628
TRAPPC10	CD8_mem,eff.2	0.848391	0.537673	2209444	0.628549	8.05271e-29	6.43028e-27	40.9341	23.3302
DOCK8	CD8_mem,eff.2	1.05282	0.535209	2.25421e+06	0.641284	6.41094e-26	4.54567e-24	50.2747	37.2062
KLF12	CD8_mem,eff.2	0.83067	0.534357	2.20202e+06	0.626438	5.67569e-29	4.56478e-27	39.8352	22.1187
DDX3X	CD8_mem,eff.2	1.12223	0.532455	2208764	0.628356	8.12587e-21	4.43131e-19	50	40.3852
TGFBR2	CD8_mem,eff.2	1.15207	0.531602	2218920	0.631245	2.60073e-21	1.46841e-19	51.6484	41.866
AKNA	CD8_mem,eff.2	1.18409	0.529128	2.27906e+06	0.648354	4.93953e-26	3.51724e-24	55.7692	44.3927
PYHIN1	CD8_mem,eff.2	1.00697	0.529111	2.20805e+06	0.628152	7.5325e-24	4.84885e-22	46.7033	31.1587
FNBP1	CD8_mem,eff.2	1.18098	0.528561	2270230	0.645842	5.10233e-25	3.47809e-23	54.9451	45.2211
PTBP3	CD8_mem,eff.2	0.874388	0.525336	2193487	0.62401	4.93163e-25	3.36858e-23	41.4835	26.1365
NUFIP2	CD8_mem,eff.2	0.950382	0.521955	2194300	0.624241	1.23759e-22	7.39861e-21	44.5055	30.9516
ATP2B4	CD8_mem,eff.2	0.816276	0.521351	2.19831e+06	0.625381	2.21147e-29	1.8002e-27	39.5604	21.166
SMARCA2	CD8_mem,eff.2	1.02268	0.518213	2.21146e+06	0.629124	2.18936e-22	1.28819e-20	48.0769	35.7979
HLA-E	CD8_mem,eff.2	3.2579	0.517622	2666591	0.7586	3.59665e-63	7.18003e-61	98.6264	98.7677
FOS	CD8_mem,eff.2	2.34012	0.516037	2.0588e+06	0.585693	1.52297e-08	3.22865e-07	66.7582	67.3501
SERINC1	CD8_mem,eff.2	1.04117	0.51092	2.20116e+06	0.626193	1.06532e-20	5.76268e-19	48.0769	38.3867
KANSL1	CD8_mem,eff.2	0.913447	0.509308	2195124	0.624476	3.17977e-23	1.96759e-21	43.6813	29.8229
LBR	CD8_mem,eff.2	0.905029	0.507444	2186056	0.621896	1.80147e-22	1.06369e-20	43.1319	29.5433
YWHAZ	CD8_mem,eff.2	1.98835	0.507117	2430619	0.69147	1.08808e-35	1.07647e-33	78.022	80.3252
CCR4	CD8_mem,eff.2	0.568926	0.507086	2.15627e+06	0.613421	7.73989e-82	1.98153e-79	26.0989	4.3906
STK17B	CD8_mem,eff.2	1.52095	0.504777	2300600	0.654482	7.2399e-25	4.86597e-23	65.1099	62.4003
ADAR	CD8_mem,eff.2	1.05376	0.50251	2221002	0.631837	3.63985e-22	2.11933e-20	49.7253	39.3083
TNF	CD8_mem,eff.2	0.831249	0.501	2.03962e+06	0.580237	3.3042e-15	1.25785e-13	30.2198	16.9204
TGOLN2	CD8_mem,eff.2	1.04504	0.497753	2.19435e+06	0.624256	4.63791e-20	2.41532e-18	48.6264	38.5834
IFNGR1	CD8_mem,eff.2	0.838074	0.497024	2165007	0.615908	2.13754e-23	1.33499e-21	39.8352	23.8998
SIK3	CD8_mem,eff.2	0.724857	0.496865	2.17322e+06	0.618246	1.64428e-30	1.414e-28	35.7143	17.2207
RSRP1	CD8_mem,eff.2	1.24609	0.496718	2225569	0.633137	2.07442e-20	1.09908e-18	55.7692	49.1457
PDE7A	CD8_mem,eff.2	1.12349	0.495011	2.22543e+06	0.633098	1.24726e-21	7.12616e-20	52.1978	42.8705
SETX	CD8_mem,eff.2	0.869427	0.49488	2.15388e+06	0.612741	2.5476e-20	1.34342e-18	40.6593	27.5448
MT-CO1	CD8_mem,eff.2	5.16136	0.494465	2884010	0.820452	5.36599e-96	1.57864e-93	100	99.9586
TAGAP	CD8_mem,eff.2	1.29052	0.492549	2175045	0.618763	9.27343e-17	3.9569e-15	55.4945	47.6546
PDIA3	CD8_mem,eff.2	1.38393	0.491296	2270752	0.64599	7.55751e-23	4.60007e-21	61.2637	57.9787
PPP1R10	CD8_mem,eff.2	0.894212	0.491024	2149994	0.611637	3.37631e-19	1.69007e-17	41.4835	29.3569
CCDC88C	CD8_mem,eff.2	0.987565	0.487862	2.18139e+06	0.620568	1.10549e-19	5.65183e-18	46.4286	35.9946
PTGER4	CD8_mem,eff.2	1.02315	0.487161	2.1345e+06	0.60723	3.29646e-16	1.34497e-14	45.3297	34.7002
NIPBL	CD8_mem,eff.2	0.925177	0.48701	2.14867e+06	0.611259	3.95981e-18	1.86785e-16	42.8571	32.0389
CD28	CD8_mem,eff.2	0.741974	0.485064	2139739	0.608719	3.55281e-24	2.31817e-22	35.1648	19.1882
ATXN1	CD8_mem,eff.2	0.619071	0.481731	2.15097e+06	0.611913	4.13349e-41	4.91592e-39	29.9451	10.1688
RNF125	CD8_mem,eff.2	0.860583	0.480277	2.14746e+06	0.610917	1.70693e-19	8.62154e-18	40.6593	28.0729
EP300	CD8_mem,eff.2	0.719716	0.48027	2.16229e+06	0.615135	6.22323e-28	4.78704e-26	35.7143	18.1733
NKTR	CD8_mem,eff.2	1.01848	0.479847	2.1529e+06	0.612464	7.08038e-17	3.07195e-15	45.8791	37.9414
PHACTR2	CD8_mem,eff.2	0.706462	0.479435	2.10787e+06	0.599654	5.39251e-23	3.30629e-21	31.8681	16.4647
OGA	CD8_mem,eff.2	0.940954	0.478938	2173719	0.618386	1.05285e-19	5.3909e-18	45.0549	33.7786
IGF2R	CD8_mem,eff.2	0.715221	0.475674	2.14291e+06	0.60962	1.34835e-25	9.42105e-24	34.6154	18.0905
CD96	CD8_mem,eff.2	1.2359	0.474506	2207602	0.628025	9.51638e-19	4.67292e-17	55.4945	50.875
IDS	CD8_mem,eff.2	0.982677	0.471625	2.1852e+06	0.621654	4.8176e-20	2.505e-18	47.2527	35.8496
GZMA	CD8_mem,eff.2	1.91137	0.471138	2.10662e+06	0.599298	2.44723e-11	6.90288e-10	72.5275	58.4757
CEP350	CD8_mem,eff.2	0.827447	0.470945	2.11152e+06	0.600692	3.61231e-17	1.59407e-15	37.9121	25.9604
APOL6	CD8_mem,eff.2	0.714432	0.470475	2.14708e+06	0.610808	9.95159e-26	6.99699e-24	35.1648	18.4633
PTPRJ	CD8_mem,eff.2	0.621038	0.470312	2.13978e+06	0.60873	2.15145e-35	2.10365e-33	30.2198	11.5046
ST8SIA4	CD8_mem,eff.2	0.709282	0.469916	2140697	0.608992	3.42437e-25	2.3486e-23	34.6154	18.2251
SLA	CD8_mem,eff.2	0.909941	0.469448	2.10294e+06	0.598251	8.76048e-15	3.24651e-13	40.6593	30.9206
PARP8	CD8_mem,eff.2	1.05646	0.469192	2.16559e+06	0.616074	2.57739e-17	1.14491e-15	48.0769	40.4266
SF3B1	CD8_mem,eff.2	1.41484	0.466212	2.27294e+06	0.646613	1.03148e-22	6.1996e-21	61.8132	60.8885
SRPRA	CD8_mem,eff.2	0.933112	0.464958	2162768	0.615271	1.13987e-18	5.55655e-17	44.7802	34.0996
PITPNC1	CD8_mem,eff.2	0.949575	0.463775	2158026	0.613922	4.6242e-18	2.16601e-16	44.7802	34.8452
CRYBG1	CD8_mem,eff.2	0.770492	0.463643	2.12205e+06	0.603687	1.67279e-19	8.46183e-18	36.5385	23.1438
PCM1	CD8_mem,eff.2	0.958162	0.463626	2.13407e+06	0.607107	5.26078e-16	2.11554e-14	43.956	35.4561
THEMIS	CD8_mem,eff.2	0.97469	0.463344	2145308	0.610304	8.73045e-17	3.74427e-15	45.3297	35.7979
CDC42SE2	CD8_mem,eff.2	1.02408	0.461047	2.17992e+06	0.620151	1.75346e-18	8.44935e-17	48.6264	40.2195
ADGRE5	CD8_mem,eff.2	1.13447	0.458304	2171152	0.617656	3.0771e-17	1.36327e-15	52.1978	42.9119
NR4A3	CD8_mem,eff.2	0.62589	0.457424	2061810	0.58655	1.5363e-24	1.02434e-22	26.0989	10.7176
RGS1	CD8_mem,eff.2	1.18513	0.456226	2.08775e+06	0.593928	1.12214e-12	3.54039e-11	48.9011	35.1558
GOLGA4	CD8_mem,eff.2	0.89679	0.455779	2.13014e+06	0.605989	1.00341e-16	4.25978e-15	42.033	31.6247
CRTAM	CD8_mem,eff.2	0.935935	0.455176	2077737	0.591081	9.33779e-13	2.97691e-11	40.3846	31.6351
TNRC6B	CD8_mem,eff.2	0.888165	0.454812	2.12713e+06	0.605133	1.73626e-16	7.23364e-15	41.7582	31.6144
IFRD1	CD8_mem,eff.2	0.665458	0.454434	2099409	0.597246	8.09833e-23	4.91143e-21	31.044	15.6467
IFNG	CD8_mem,eff.2	0.839932	0.454207	2009175	0.571576	2.80059e-11	7.84025e-10	30.7692	19.5195
CD74	CD8_mem,eff.2	2.75422	0.454127	2.22737e+06	0.63365	4.1373e-18	1.94883e-16	89.2857	90.0901
STK10	CD8_mem,eff.2	0.991735	0.453675	2.16285e+06	0.615295	1.52193e-17	6.91635e-16	46.978	38.397
TMEM30A	CD8_mem,eff.2	0.651778	0.453408	2.13262e+06	0.606694	3.78573e-27	2.80898e-25	32.4176	15.5846
ATP8A1	CD8_mem,eff.2	0.715508	0.450595	2.13071e+06	0.606151	1.09092e-22	6.54513e-21	35.1648	19.7266
EZR	CD8_mem,eff.2	1.19353	0.449476	2161445	0.614894	1.22122e-15	4.80717e-14	52.7473	48.8972
STOM	CD8_mem,eff.2	0.830032	0.448744	2.11515e+06	0.601725	5.5397e-17	2.41915e-15	39.011	27.2031
SPTAN1	CD8_mem,eff.2	0.904087	0.448666	2.1382e+06	0.608283	5.32324e-17	2.33069e-15	43.1319	32.8984
EMB	CD8_mem,eff.2	0.992096	0.448627	2130275	0.606027	5.0153e-15	1.8878e-13	45.0549	38.718
NCOR1	CD8_mem,eff.2	1.09368	0.448406	2.16403e+06	0.615631	2.32458e-16	9.60118e-15	50	45.0968
CCR5	CD8_mem,eff.2	0.548451	0.447222	2.1173e+06	0.602335	5.72408e-46	7.55804e-44	26.0989	7.16579
PRDM1	CD8_mem,eff.2	0.66738	0.444879	2.07785e+06	0.591113	4.01687e-21	2.23412e-19	29.6703	14.7768
CXCR6	CD8_mem,eff.2	0.635089	0.442615	2096604	0.596448	3.71536e-27	2.76288e-25	29.1209	12.1466
WSB1	CD8_mem,eff.2	1.01258	0.441913	2.16892e+06	0.617021	1.28886e-17	5.87305e-16	48.3516	40.2092
SLAMF6	CD8_mem,eff.2	0.744496	0.441887	2.13297e+06	0.606794	3.07198e-21	1.72576e-19	36.8132	22.0669
ITK	CD8_mem,eff.2	0.993672	0.439745	2.13995e+06	0.608781	1.03315e-15	4.07646e-14	46.4286	38.7905
XRN1	CD8_mem,eff.2	0.774003	0.439588	2.08929e+06	0.594367	1.61936e-15	6.30048e-14	35.989	25.3495
SMARCA5	CD8_mem,eff.2	0.802917	0.438969	2121811	0.603619	1.75133e-17	7.89465e-16	39.011	27.4102
RASSF5	CD8_mem,eff.2	0.905858	0.435135	2143366	0.609751	5.58965e-17	2.43462e-15	43.956	34.4724
STAT4	CD8_mem,eff.2	0.885463	0.434489	2.13203e+06	0.606527	1.47681e-16	6.19116e-15	42.5824	32.7224
CHD2	CD8_mem,eff.2	0.946628	0.433804	2124839	0.604481	4.61551e-15	1.74123e-13	44.2308	36.5642
PRPF8	CD8_mem,eff.2	0.965455	0.43225	2141610	0.609252	6.2093e-16	2.49398e-14	45.6044	38.3349
TNFSF9	CD8_mem,eff.2	0.705251	0.428275	2.03198e+06	0.578065	5.04886e-16	2.03276e-14	28.2967	14.694
SSH2	CD8_mem,eff.2	0.767594	0.428178	2118936	0.602801	4.50953e-18	2.12119e-16	37.9121	25.4013
RBM25	CD8_mem,eff.2	1.21223	0.427695	2.19298e+06	0.623865	1.7292e-17	7.80539e-16	55.7692	52.1798
SLFN12L	CD8_mem,eff.2	0.682006	0.427241	2100296	0.597499	3.89915e-20	2.03374e-18	32.967	18.7429
PAG1	CD8_mem,eff.2	0.73389	0.42688	2.08624e+06	0.5935	2.73957e-16	1.1246e-14	34.8901	22.8953
USP36	CD8_mem,eff.2	0.657577	0.426657	2082554	0.592451	4.40309e-19	2.18771e-17	31.3187	17.6452
CASP8	CD8_mem,eff.2	0.822022	0.425668	2.11564e+06	0.601863	2.39508e-16	9.85597e-15	39.8352	29.0981
CNOT6L	CD8_mem,eff.2	0.734283	0.424435	2.10433e+06	0.598647	9.24803e-18	4.2546e-16	35.989	23.2474
SON	CD8_mem,eff.2	1.84844	0.423901	2364060	0.672535	2.54859e-29	2.05963e-27	77.1978	79.6417
TAOK1	CD8_mem,eff.2	0.566685	0.422292	2094495	0.595848	1.78508e-28	1.40535e-26	27.7473	11.2768
KAT6A	CD8_mem,eff.2	0.670163	0.422018	2.1005e+06	0.597556	7.14685e-20	3.68189e-18	33.2418	19.126
MAP3K2	CD8_mem,eff.2	0.678676	0.421758	2094744	0.595919	7.18848e-19	3.535e-17	33.2418	19.7163
ZFP36	CD8_mem,eff.2	2.32359	0.421624	2.15405e+06	0.612792	2.06386e-13	6.84645e-12	79.3956	80.584
MBP	CD8_mem,eff.2	1.19479	0.42125	2181366	0.620562	7.04765e-17	3.06171e-15	55.4945	50.2433
PDE4B	CD8_mem,eff.2	0.731808	0.420661	2054362	0.584431	9.19484e-14	3.12755e-12	33.2418	22.4293
SLC4A7	CD8_mem,eff.2	0.607627	0.420088	2086848	0.593673	7.038e-23	4.29946e-21	29.3956	14.2177
ARID4B	CD8_mem,eff.2	1.09196	0.419945	2.12005e+06	0.603118	3.12464e-13	1.02238e-11	49.1758	45.8631
SFPQ	CD8_mem,eff.2	1.29896	0.419941	2.18647e+06	0.622014	1.44606e-16	6.06983e-15	57.967	56.5393
ELF1	CD8_mem,eff.2	1.21492	0.419854	2183791	0.621252	9.55771e-17	4.06785e-15	55.2198	52.8943
LPCAT1	CD8_mem,eff.2	0.576382	0.419636	2112741	0.601039	1.91151e-30	1.6396e-28	29.1209	11.7221
RNF149	CD8_mem,eff.2	0.90979	0.419201	2.13891e+06	0.608483	2.35174e-16	9.70141e-15	44.5055	35.539
JMJD1C	CD8_mem,eff.2	0.843432	0.418395	2097481	0.596698	2.58445e-14	9.21118e-13	40.1099	31.1484
NSD1	CD8_mem,eff.2	0.709465	0.41825	2.08721e+06	0.593775	9.36626e-17	3.99143e-15	34.3407	22.1187
ZNF217	CD8_mem,eff.2	0.740568	0.417116	2066632	0.587922	5.30596e-14	1.84215e-12	34.6154	24.4279
RBL2	CD8_mem,eff.2	1.1267	0.416966	2.1419e+06	0.609335	1.94122e-14	7.00051e-13	50.8242	47.8099
IL2RB	CD8_mem,eff.2	1.0259	0.416395	2.10578e+06	0.599059	1.27632e-13	4.30204e-12	46.978	36.8437
CFLAR	CD8_mem,eff.2	0.953593	0.414159	2109249	0.600046	8.74638e-14	2.98713e-12	44.5055	37.3615
KDM5A	CD8_mem,eff.2	0.849522	0.413341	2085386	0.593257	2.42214e-13	7.99545e-12	39.8352	31.4798
ACTR2	CD8_mem,eff.2	1.12165	0.411033	2156864	0.613591	2.27902e-15	8.78549e-14	51.6484	48.5451
NORAD	CD8_mem,eff.2	0.639801	0.410502	2087853	0.593959	1.33067e-19	6.78236e-18	31.5934	17.7074
DOCK10	CD8_mem,eff.2	0.856677	0.410394	2.09308e+06	0.595447	1.33157e-13	4.48375e-12	40.6593	32.7431
NFKBIZ	CD8_mem,eff.2	0.803862	0.409975	2054073	0.584349	1.61658e-12	5.03873e-11	36.2637	25.9501
DUSP1	CD8_mem,eff.2	2.1897	0.408228	2098198	0.596902	2.11517e-10	5.48211e-09	73.9011	72.4863
ATRX	CD8_mem,eff.2	1.07866	0.405623	2110825	0.600494	1.07189e-12	3.39142e-11	48.9011	45.3868
ZFP36L2	CD8_mem,eff.2	2.73255	0.405369	2.27278e+06	0.646566	1.8986e-21	1.07741e-19	91.4835	92.8135
PCNX1	CD8_mem,eff.2	0.639707	0.4051	2.08888e+06	0.594252	1.50579e-19	7.62857e-18	31.8681	17.9145
RASGRP1	CD8_mem,eff.2	0.806531	0.403412	2.09166e+06	0.595041	2.37219e-14	8.47267e-13	39.011	29.3984
HELZ	CD8_mem,eff.2	0.656553	0.402227	2095869	0.596239	2.5641e-19	1.29316e-17	33.2418	19.2192
MT-CO3	CD8_mem,eff.2	4.46269	0.401275	2.64132e+06	0.751412	8.29171e-60	1.58004e-57	99.1758	99.8447
ASXL2	CD8_mem,eff.2	0.622714	0.400323	2.07487e+06	0.590265	9.67752e-19	4.7451e-17	30.4945	17.0343
FIS1	CD8_mem,eff.2	0.130073	-0.40105	1.22468e+06	0.3484	1.47152e-29	1.20077e-27	6.59341	38.9355
ABHD17A	CD8_mem,eff.2	0.524648	-0.40183	1330461	0.378494	2.57462e-16	1.05818e-14	26.6484	59.2006
RTRAF	CD8_mem,eff.2	0.192001	-0.401912	1230757	0.350129	2.76849e-27	2.07717e-25	10.1648	43.4711
LAPTM5	CD8_mem,eff.2	1.14663	-0.402428	1.47463e+06	0.419507	1.60586e-07	3.0004e-06	52.7473	82.0855
ANAPC11	CD8_mem,eff.2	0.0797319	-0.403133	1223354	0.348023	3.03824e-31	2.65355e-29	4.12088	35.6632
NDUFS8	CD8_mem,eff.2	0.108046	-0.4033	1.22232e+06	0.347731	3.54857e-30	2.9753e-28	6.04396	38.0864
XCL2	CD8_mem,eff.2	0.242258	-0.404354	1.44545e+06	0.411205	4.66368e-13	1.50976e-11	11.2637	29.1188
DAZAP2	CD8_mem,eff.2	0.736343	-0.404482	1.39958e+06	0.398157	1.93565e-11	5.51553e-10	36.5385	69.9182
SERP1	CD8_mem,eff.2	0.551401	-0.404726	1340937	0.381474	1.79193e-15	6.93971e-14	27.1978	60.8885
SNRPD3	CD8_mem,eff.2	0.215968	-0.405037	1234921	0.351314	1.53767e-26	1.11383e-24	10.989	44.6101
MRPL57	CD8_mem,eff.2	0.115336	-0.40588	1.22155e+06	0.347511	2.69899e-30	2.29161e-28	5.76923	38.0139
PSMB1	CD8_mem,eff.2	0.316442	-0.405929	1263567	0.359463	1.70302e-22	1.00912e-20	16.7582	50.9786
SF3B6	CD8_mem,eff.2	0.0770206	-0.408649	1208730	0.343863	1.93465e-32	1.72564e-30	4.12088	36.5124
DDIT4	CD8_mem,eff.2	0.677305	-0.409745	1385425	0.39413	9.71152e-13	3.08725e-11	31.5934	59.1695
POLR1D	CD8_mem,eff.2	0.153183	-0.410375	1228560	0.349504	1.95873e-28	1.53486e-26	8.24176	40.7476
C1QBP	CD8_mem,eff.2	0.106081	-0.410469	1222159	0.347684	3.37198e-30	2.83433e-28	6.04396	38.076
ATP5PB	CD8_mem,eff.2	0.300226	-0.411421	1258452	0.358008	3.27502e-23	2.02279e-21	15.9341	49.4978
EID1	CD8_mem,eff.2	0.345927	-0.412585	1272315	0.361952	1.03488e-21	5.9533e-20	18.1319	51.2271
CD37	CD8_mem,eff.2	1.28965	-0.41512	1504321	0.427954	2.86706e-06	4.36674e-05	58.2418	87.3356
CCDC85B	CD8_mem,eff.2	0.316617	-0.415276	1.25812e+06	0.357913	5.1947e-23	3.19084e-21	16.4835	50.699
SRP9	CD8_mem,eff.2	0.296554	-0.415621	1237240	0.351974	5.25938e-25	3.57787e-23	14.8352	49.9223
GABARAPL2	CD8_mem,eff.2	0.254236	-0.416151	1227699	0.34926	1.93515e-26	1.39873e-24	12.9121	47.5096
CSTB	CD8_mem,eff.2	0.319739	-0.417196	1265162	0.359917	1.66905e-22	9.90735e-21	17.033	50.1605
KLRB1	CD8_mem,eff.2	0.039289	-0.419094	1422959	0.404808	1.33204e-18	6.45579e-17	1.92308	20.9071
FAM96B	CD8_mem,eff.2	0.154057	-0.421692	1.20831e+06	0.343744	4.1218e-30	3.44731e-28	7.96703	41.8453
ATP5ME	CD8_mem,eff.2	0.0733602	-0.423958	1.20227e+06	0.342027	3.85427e-33	3.5222e-31	3.84615	36.5745
ALKBH7	CD8_mem,eff.2	0.0491749	-0.424444	1208722	0.343861	1.69722e-33	1.55949e-31	2.74725	34.6174
PHB2	CD8_mem,eff.2	0.223644	-0.427894	1.21736e+06	0.346318	8.69781e-28	6.62971e-26	11.5385	46.1634
RPL22L1	CD8_mem,eff.2	0.153745	-0.42845	1.22723e+06	0.349126	1.25958e-28	9.98672e-27	8.24176	40.5923
ROMO1	CD8_mem,eff.2	0.0158969	-0.428711	1195924	0.34022	4.33461e-36	4.33953e-34	0.824176	32.9813
NDUFA12	CD8_mem,eff.2	0.0866091	-0.428788	1.19222e+06	0.339166	1.69527e-33	1.55949e-31	4.67033	38.0864
HMGB1	CD8_mem,eff.2	1.1639	-0.429446	1.46573e+06	0.416974	6.62993e-08	1.29126e-06	53.2967	83.587
CALM2	CD8_mem,eff.2	0.866223	-0.43041	1.39896e+06	0.39798	2.49921e-11	7.04359e-10	40.9341	75.8931
SNRPF	CD8_mem,eff.2	0.0488099	-0.431567	1.18678e+06	0.337619	2.79903e-35	2.71311e-33	2.74725	35.9739
GTF3A	CD8_mem,eff.2	0.209574	-0.431961	1.222e+06	0.347637	9.48603e-28	7.21411e-26	10.989	44.7344
FLT3LG	CD8_mem,eff.2	0.146019	-0.432333	1232772	0.350703	1.67619e-28	1.32273e-26	7.69231	39.4429
COX7A2L	CD8_mem,eff.2	0.127605	-0.434331	1.1871e+06	0.33771	1.36527e-32	1.23087e-30	6.86813	41.2861
RPS27L	CD8_mem,eff.2	0.211405	-0.434843	1.2259e+06	0.348748	1.54492e-27	1.16697e-25	10.7143	44.1752
PLAC8	CD8_mem,eff.2	0.109565	-0.435324	1253703	0.356657	4.91062e-28	3.79475e-26	5.76923	35.4769
PEBP1	CD8_mem,eff.2	0.319239	-0.440545	1233283	0.350848	5.83308e-25	3.96012e-23	16.7582	51.8795
SNRPB	CD8_mem,eff.2	0.204244	-0.44058	1203350	0.342333	3.07556e-29	2.47952e-27	10.989	45.9149
NOP10	CD8_mem,eff.2	0.090649	-0.442281	1182583	0.336425	3.42841e-34	3.21178e-32	4.94505	38.8837
C8orf59	CD8_mem,eff.2	0.104831	-0.442531	1182541	0.336413	1.2143e-33	1.12191e-31	5.76923	40.0435
PPIB	CD8_mem,eff.2	0.933966	-0.444897	1.39842e+06	0.397828	2.54997e-11	7.17457e-10	44.7802	77.9745
ISCU	CD8_mem,eff.2	0.31674	-0.445271	1.22263e+06	0.347817	8.8419e-26	6.22982e-24	16.4835	52.6147
PSMB8	CD8_mem,eff.2	0.438797	-0.446793	1.25452e+06	0.356889	3.48056e-22	2.03364e-20	21.7033	58.0408
VPS28	CD8_mem,eff.2	0.338369	-0.447618	1225860	0.348736	2.78693e-25	1.92321e-23	17.5824	53.733
JTB	CD8_mem,eff.2	0.209862	-0.450727	1.19004e+06	0.338545	2.62107e-30	2.2311e-28	10.7143	46.8261
OCIAD2	CD8_mem,eff.2	0.145101	-0.452593	1183972	0.33682	2.94254e-32	2.61077e-30	7.96703	42.9533
UFC1	CD8_mem,eff.2	0.137716	-0.45336	1180842	0.33593	8.21738e-33	7.4485e-31	7.41758	42.4045
HIST1H4C	CD8_mem,eff.2	0.33594	-0.460122	1241890	0.353297	2.33534e-24	1.54178e-22	16.7582	51.0303
TPM3	CD8_mem,eff.2	0.7904	-0.460202	1.35309e+06	0.38493	4.1978e-14	1.47112e-12	38.4615	72.5795
FBL	CD8_mem,eff.2	0.109101	-0.461237	1171245	0.333199	1.93022e-34	1.83387e-32	6.04396	41.0687
ENO1	CD8_mem,eff.2	0.477036	-0.461338	1.26638e+06	0.360264	6.09549e-21	3.35682e-19	24.4505	60.5778
CD3E	CD8_mem,eff.2	1.75409	-0.463666	1357235	0.38611	1.42884e-13	4.79683e-12	72.5275	89.6345
DYNLRB1	CD8_mem,eff.2	0.192337	-0.464067	1.17662e+06	0.334729	1.10282e-31	9.70775e-30	10.4396	46.8158
PRELID1	CD8_mem,eff.2	0.22086	-0.465398	1.18991e+06	0.338509	4.54584e-30	3.78309e-28	11.8132	47.6649
COPS9	CD8_mem,eff.2	0.0533354	-0.465817	1151806	0.327669	3.41875e-38	3.67494e-36	3.02198	38.1692
CMC1	CD8_mem,eff.2	0.398588	-0.466918	1328104	0.377823	3.51572e-18	1.66458e-16	19.7802	45.6871
RBX1	CD8_mem,eff.2	0.105351	-0.470513	1.15931e+06	0.329805	1.16518e-35	1.14934e-33	5.76923	41.3586
LSP1	CD8_mem,eff.2	1.06333	-0.472098	1416433	0.402951	2.64273e-10	6.78652e-09	47.8022	82.0855
TSPO	CD8_mem,eff.2	0.168626	-0.479875	1.16068e+06	0.330192	1.07374e-33	9.94786e-32	9.06593	45.8424
DAD1	CD8_mem,eff.2	0.430461	-0.480494	1.22375e+06	0.348137	1.77948e-24	1.18178e-22	22.2527	60.3811
C11orf58	CD8_mem,eff.2	0.292714	-0.480602	1.17913e+06	0.335443	1.11922e-29	9.20008e-28	15.1099	53.5363
PSMB3	CD8_mem,eff.2	0.142685	-0.480672	1138454	0.323871	2.39239e-36	2.41675e-34	7.69231	45.2936
NDUFA3	CD8_mem,eff.2	0.118072	-0.480797	1.1487e+06	0.326786	3.08581e-36	3.09856e-34	6.31868	42.7669
NEDD8	CD8_mem,eff.2	0.0838766	-0.481769	1.14156e+06	0.324754	8.36414e-38	8.87711e-36	4.94505	41.1826
SSBP1	CD8_mem,eff.2	0.129418	-0.483082	1.13943e+06	0.324148	1.14922e-36	1.16443e-34	6.86813	44.2373
SEM1	CD8_mem,eff.2	0.160606	-0.483943	1.14763e+06	0.326482	4.474e-35	4.31175e-33	8.51648	45.9563
CYBA	CD8_mem,eff.2	1.43361	-0.486611	1400939	0.398543	4.51714e-11	1.23368e-09	62.9121	90.3904
REX1BD	CD8_mem,eff.2	0.276653	-0.486877	1.17672e+06	0.334756	2.89715e-30	2.45365e-28	14.2857	51.9623
UCP2	CD8_mem,eff.2	0.281335	-0.487882	1200316	0.34147	2.74757e-28	2.14298e-26	14.8352	50.5747
GIMAP4	CD8_mem,eff.2	0.929298	-0.488313	1.36343e+06	0.387874	2.29899e-13	7.6114e-12	42.8571	76.4627
UQCRQ	CD8_mem,eff.2	0.0863118	-0.490102	1.12753e+06	0.320763	3.29169e-39	3.64346e-37	4.3956	41.721
DYNLL1	CD8_mem,eff.2	0.175045	-0.491495	1189247	0.338321	2.54544e-31	2.22896e-29	9.61538	43.9474
PSMB10	CD8_mem,eff.2	0.370019	-0.493159	1205167	0.34285	1.38207e-26	1.00328e-24	19.2308	57.0156
DRAP1	CD8_mem,eff.2	0.380499	-0.493788	1203212	0.342293	1.2446e-26	9.07423e-25	19.5055	57.8648
BANF1	CD8_mem,eff.2	0.116454	-0.496019	1131731	0.321958	1.04578e-37	1.10641e-35	6.31868	43.8646
HMGN1	CD8_mem,eff.2	0.365687	-0.497451	1.20209e+06	0.341973	6.48984e-27	4.78366e-25	18.6813	56.7257
COX5A	CD8_mem,eff.2	0.146277	-0.49771	1.13185e+06	0.321993	7.36351e-37	7.55221e-35	7.69231	45.8942
SNRPG	CD8_mem,eff.2	0.102475	-0.498451	1.11868e+06	0.318244	1.76364e-39	1.96508e-37	5.21978	43.3364
LIMD2	CD8_mem,eff.2	1.38179	-0.498638	1398330	0.397801	3.22799e-11	8.96196e-10	60.989	89.1788
PRDX5	CD8_mem,eff.2	0.0801498	-0.499785	1120307	0.318708	4.29175e-40	4.86273e-38	4.12088	41.69
EIF5A	CD8_mem,eff.2	0.232652	-0.501895	1.15443e+06	0.328414	5.91308e-33	5.37434e-31	12.0879	50.2951
PSME2	CD8_mem,eff.2	0.462415	-0.501953	1.23694e+06	0.351888	2.91718e-23	1.81515e-21	24.1758	61.2095
ERH	CD8_mem,eff.2	0.1275	-0.503082	1107163	0.314969	1.08441e-39	1.2123e-37	6.59341	45.9252
ATP5MPL	CD8_mem,eff.2	0.11835	-0.504698	1123845	0.319715	2.38254e-38	2.58595e-36	6.59341	44.4859
MRPS21	CD8_mem,eff.2	0.15821	-0.507539	1127654	0.320798	4.27579e-37	4.43967e-35	7.96703	46.5155
ST13	CD8_mem,eff.2	0.193622	-0.50919	1.14412e+06	0.325484	1.45016e-34	1.38169e-32	10.4396	48.5555
TPI1	CD8_mem,eff.2	0.393435	-0.509581	1.20567e+06	0.342994	2.48246e-26	1.79047e-24	20.8791	58.3515
NDUFB10	CD8_mem,eff.2	0.0896759	-0.511252	1108901	0.315464	1.16945e-40	1.36184e-38	5.21978	43.3054
ATP5PD	CD8_mem,eff.2	0.0807128	-0.512916	1109414	0.315609	5.17956e-41	6.09516e-39	4.3956	42.477
SOD1	CD8_mem,eff.2	0.463436	-0.514385	1208132	0.343693	1.47143e-25	1.02171e-23	23.3516	62.6592
CNBP	CD8_mem,eff.2	0.896576	-0.515708	1342411	0.381893	1.34581e-14	4.92211e-13	43.4066	79.6831
H2AFZ	CD8_mem,eff.2	0.321261	-0.518134	1170387	0.332955	2.97979e-30	2.51096e-28	15.9341	54.8514
SAP18	CD8_mem,eff.2	0.367826	-0.52407	1.16823e+06	0.332341	1.43561e-29	1.17433e-27	19.5055	59.8322
LEF1	CD8_mem,eff.2	0.0548279	-0.525111	1187280	0.337761	1.9797e-35	1.94138e-33	2.74725	35.6115
NDUFB4	CD8_mem,eff.2	0.077762	-0.525635	1.08376e+06	0.308311	1.58999e-43	2.01226e-41	4.12088	43.761
SF3B5	CD8_mem,eff.2	0.120893	-0.525927	1.09062e+06	0.310263	2.07021e-41	2.47084e-39	6.31868	46.4948
PPP1CA	CD8_mem,eff.2	0.451892	-0.526617	1.20513e+06	0.342839	8.02583e-26	5.66675e-24	23.3516	62.6489
B2M	CD8_mem,eff.2	4.36807	-0.527815	798183	0.22707	3.7243e-70	8.32703e-68	100	99.9689
MT2A	CD8_mem,eff.2	0.303085	-0.528329	1208269	0.343732	7.57551e-28	5.78741e-26	15.3846	49.1871
HSPB1	CD8_mem,eff.2	0.130707	-0.528985	1127217	0.320674	5.8894e-38	6.27044e-36	6.59341	44.4962
COX7B	CD8_mem,eff.2	0.0689642	-0.529095	1091108	0.310402	3.78489e-43	4.73647e-41	3.84615	42.7151
S100A11	CD8_mem,eff.2	0.156709	-0.529571	1184522	0.336976	1.9167e-32	1.7142e-30	8.51648	42.2906
SPCS1	CD8_mem,eff.2	0.33551	-0.531789	1144927	0.325712	4.38039e-32	3.87624e-30	17.3077	58.3515
TSTD1	CD8_mem,eff.2	0.125351	-0.53605	1102423	0.313621	3.23491e-40	3.69022e-38	6.86813	45.9874
BRK1	CD8_mem,eff.2	0.179673	-0.540743	1086910	0.309207	3.72472e-40	4.23456e-38	9.61538	50.9475
SELENOW	CD8_mem,eff.2	0.189018	-0.543183	1103002	0.313785	1.8177e-38	1.97929e-36	9.89011	50.5126
RAN	CD8_mem,eff.2	0.477528	-0.545022	1187407	0.337797	4.01656e-27	2.97367e-25	23.3516	65.1445
ATP6V0E1	CD8_mem,eff.2	0.489454	-0.550509	1189619	0.338426	8.01766e-27	5.89685e-25	25.2747	66.1178
CAPZB	CD8_mem,eff.2	0.586051	-0.551073	1.22347e+06	0.348057	1.24145e-23	7.87064e-22	29.3956	69.6386
ANP32B	CD8_mem,eff.2	0.355111	-0.552431	1.15149e+06	0.327581	2.0823e-31	1.82817e-29	17.5824	58.5068
SEC61G	CD8_mem,eff.2	0.0677715	-0.554333	1054582	0.300011	9.2339e-47	1.24874e-44	3.57143	44.6515
TBCA	CD8_mem,eff.2	0.115158	-0.557961	1.06971e+06	0.304315	1.19573e-43	1.51902e-41	6.04396	47.1679
EIF3L	CD8_mem,eff.2	0.357551	-0.560827	1.15893e+06	0.329696	1.25034e-30	1.08077e-28	18.956	58.776
TRIR	CD8_mem,eff.2	0.693286	-0.561558	1247226	0.354815	1.77976e-21	1.01169e-19	34.3407	74.0706
DBI	CD8_mem,eff.2	0.0902383	-0.562375	1.06892e+06	0.30409	2.03326e-44	2.60273e-42	5.21978	45.6871
TRAPPC1	CD8_mem,eff.2	0.256248	-0.562698	1101862	0.313461	2.58275e-37	2.69845e-35	13.1868	54.9239
SLC25A5	CD8_mem,eff.2	0.231354	-0.567116	1.10961e+06	0.315665	5.16492e-37	5.31353e-35	12.3626	52.8736
LSM7	CD8_mem,eff.2	0.124953	-0.572302	1.05725e+06	0.300769	1.26149e-44	1.64622e-42	6.31868	48.4623
UBXN1	CD8_mem,eff.2	0.365666	-0.572604	1.13573e+06	0.323095	1.90389e-32	1.70729e-30	19.5055	61.6133
CCR7	CD8_mem,eff.2	0.217853	-0.572749	1.20609e+06	0.343113	6.35825e-30	5.27829e-28	10.1648	42.9326
ATP6V1G1	CD8_mem,eff.2	0.440983	-0.574263	1.15802e+06	0.329438	8.00321e-30	6.62745e-28	22.5275	65.103
CIB1	CD8_mem,eff.2	0.211651	-0.576509	1074890	0.305788	7.32048e-41	8.5545e-39	10.7143	53.0496
GNLY	CD8_mem,eff.2	0.0393254	-0.576694	1498146	0.426197	4.07991e-14	1.4328e-12	1.64835	16.2473
SNU13	CD8_mem,eff.2	0.162327	-0.577578	1.05739e+06	0.300809	2.0441e-43	2.56761e-41	8.79121	51.5377
LY6E	CD8_mem,eff.2	0.442135	-0.579744	1156611	0.329036	2.90544e-30	2.45447e-28	22.2527	62.6178
CD8B	CD8_mem,eff.2	0.70239	-0.580589	1265363	0.359974	6.61618e-21	3.63164e-19	32.6923	61.4684
KRTCAP2	CD8_mem,eff.2	0.30356	-0.581045	1.09381e+06	0.311169	2.82583e-37	2.94325e-35	15.3846	58.8692
CIRBP	CD8_mem,eff.2	0.820813	-0.583322	1.26443e+06	0.359708	5.52498e-20	2.85952e-18	39.011	79.0411
SELL	CD8_mem,eff.2	0.365378	-0.589868	1197973	0.340803	2.52844e-28	1.97666e-26	16.2088	51.3617
NDUFB9	CD8_mem,eff.2	0.116246	-0.590727	1026482	0.292017	5.57469e-48	7.88877e-46	6.04396	49.6117
PCBP1	CD8_mem,eff.2	0.81136	-0.596186	1244677	0.35409	1.70281e-21	9.69587e-20	39.5604	78.7512
GNG5	CD8_mem,eff.2	0.134218	-0.596339	1036508	0.294869	2.24762e-46	3.01522e-44	7.14286	50.4401
CUTA	CD8_mem,eff.2	0.291929	-0.599218	1.08468e+06	0.308572	2.53024e-38	2.73739e-36	15.1099	58.5793
KLF2	CD8_mem,eff.2	0.789541	-0.602194	1274644	0.362615	6.95066e-20	3.58633e-18	33.2418	65.1652
HMGN2	CD8_mem,eff.2	0.312476	-0.60348	1095913	0.311769	5.10185e-37	5.26479e-35	15.9341	59.0038
ATP5MF	CD8_mem,eff.2	0.128232	-0.604418	1.0237e+06	0.291225	9.09172e-48	1.27581e-45	6.86813	50.9682
CALM1	CD8_mem,eff.2	1.52039	-0.608253	1282954	0.364979	1.92189e-18	9.22122e-17	65.3846	93.1552
RHOA	CD8_mem,eff.2	0.697752	-0.609652	1.21161e+06	0.344683	2.9148e-24	1.91305e-22	34.3407	75.8517
VAMP8	CD8_mem,eff.2	0.15997	-0.611715	1.02275e+06	0.290955	4.75467e-47	6.58935e-45	8.51648	53.1739
SEC61B	CD8_mem,eff.2	0.182262	-0.612837	1042711	0.296634	1.34176e-44	1.74419e-42	9.61538	53.2049
PRR13	CD8_mem,eff.2	0.341734	-0.6167	1080352	0.307342	4.71867e-38	5.05606e-36	17.3077	62.3382
ATP5PF	CD8_mem,eff.2	0.0964481	-0.619349	1.00216e+06	0.285097	4.95012e-51	7.68598e-49	5.21978	49.8084
PSMB9	CD8_mem,eff.2	0.658372	-0.620422	1188276	0.338044	2.61942e-26	1.8852e-24	32.967	74.5055
LAMTOR4	CD8_mem,eff.2	0.151688	-0.629259	1.0041e+06	0.285649	2.70364e-49	3.99447e-47	7.96703	53.4224
RGS10	CD8_mem,eff.2	0.190998	-0.630796	1.06742e+06	0.303664	4.07189e-42	4.96593e-40	10.1648	51.8277
NSA2	CD8_mem,eff.2	0.110236	-0.637111	1.01056e+06	0.287488	8.89914e-50	1.33838e-47	6.04396	50.1605
C4orf3	CD8_mem,eff.2	0.198065	-0.637731	1008826	0.286994	1.18017e-47	1.64919e-45	9.89011	56.56
TAF10	CD8_mem,eff.2	0.25445	-0.638113	1042879	0.296681	5.11993e-43	6.35971e-41	13.4615	58.6103
ANAPC16	CD8_mem,eff.2	0.219461	-0.63958	1.02071e+06	0.290374	5.81255e-46	7.64476e-44	11.5385	57.3781
ABRACL	CD8_mem,eff.2	0.166083	-0.642042	1.00956e+06	0.287204	2.23705e-48	3.20625e-46	8.79121	54.0541
AL138963.3	CD8_mem,eff.2	0.0386475	-0.642999	1058322	0.301075	1.20967e-47	1.6834e-45	2.1978	42.2181
PSMA7	CD8_mem,eff.2	0.358196	-0.643873	1061082	0.30186	8.18574e-40	9.18172e-38	18.6813	64.2332
SUB1	CD8_mem,eff.2	0.435853	-0.650264	1.09047e+06	0.310221	2.95824e-36	2.97939e-34	22.2527	67.1119
NDUFB2	CD8_mem,eff.2	0.097118	-0.651656	979398	0.278622	1.73638e-53	2.84071e-51	5.21978	51.0303
ARL6IP4	CD8_mem,eff.2	0.241638	-0.655281	1014620	0.288642	3.61755e-46	4.79548e-44	12.6374	59.3352
GABARAP	CD8_mem,eff.2	0.232125	-0.656239	1.00854e+06	0.286914	6.70891e-47	9.14648e-45	12.3626	59.3352
RBM3	CD8_mem,eff.2	0.398792	-0.657768	1.08243e+06	0.307933	2.31969e-37	2.4388e-35	20.3297	65.2066
ACTB	CD8_mem,eff.2	3.52525	-0.663169	749900	0.213334	3.34798e-77	8.13657e-75	98.3516	99.9275
ATP5F1D	CD8_mem,eff.2	0.333978	-0.664534	1.04515e+06	0.297328	1.16768e-41	1.39863e-39	17.3077	63.7983
PARK7	CD8_mem,eff.2	0.217385	-0.66823	999668	0.284389	2.82545e-48	4.03234e-46	11.2637	58.2583
WDR83OS	CD8_mem,eff.2	0.152357	-0.669182	967812	0.275326	3.91229e-53	6.33866e-51	7.96703	55.7005
POLR2L	CD8_mem,eff.2	0.112789	-0.669744	970235	0.276015	6.08225e-54	1.00486e-51	6.04396	52.7907
KRT10	CD8_mem,eff.2	0.0975933	-0.670099	950481	0.270396	1.09954e-56	1.91068e-54	4.94505	52.6147
GUK1	CD8_mem,eff.2	0.356842	-0.671329	1040140	0.295902	5.10497e-42	6.18089e-40	18.6813	64.9374
UQCR10	CD8_mem,eff.2	0.177034	-0.672444	980980	0.279072	4.25952e-51	6.64446e-49	9.34066	56.6843
C9orf16	CD8_mem,eff.2	0.102961	-0.674422	963338	0.274053	5.67474e-55	9.51598e-53	5.76923	52.5318
SSR2	CD8_mem,eff.2	0.586994	-0.680494	1.11397e+06	0.316907	3.40076e-33	3.11625e-31	29.3956	74.1431
TMEM258	CD8_mem,eff.2	0.205363	-0.682512	975963	0.277645	3.66278e-51	5.74029e-49	10.4396	58.5171
ATP5MD	CD8_mem,eff.2	0.0883474	-0.68985	937786	0.266784	2.83855e-58	5.28885e-56	4.94505	52.9564
NDUFA1	CD8_mem,eff.2	0.143656	-0.690516	947959	0.269678	1.75026e-55	2.96466e-53	7.96703	56.4357
ATP5IF1	CD8_mem,eff.2	0.190944	-0.699804	958564	0.272695	2.76003e-53	4.4935e-51	9.89011	58.8692
NDUFS5	CD8_mem,eff.2	0.180154	-0.700746	955496	0.271823	8.2409e-54	1.35482e-51	9.61538	58.455
NOSIP	CD8_mem,eff.2	0.156094	-0.700937	1031927	0.293566	8.64112e-47	1.1733e-44	8.24176	50.7922
EMP3	CD8_mem,eff.2	0.719339	-0.706257	1.13338e+06	0.322428	3.46614e-31	3.01159e-29	33.5165	76.2349
TRMT112	CD8_mem,eff.2	0.239901	-0.707067	970720	0.276153	6.42078e-51	9.9235e-49	12.3626	61.8412
GSTP1	CD8_mem,eff.2	0.204538	-0.71586	998812	0.284145	5.50542e-49	7.99311e-47	10.4396	56.2286
ATP5MC3	CD8_mem,eff.2	0.17745	-0.718164	934279	0.265787	3.05562e-56	5.25536e-54	9.61538	59.5941
CCNI	CD8_mem,eff.2	0.630034	-0.718989	1091134	0.310409	2.53212e-35	2.46867e-33	31.8681	76.1624
SMDT1	CD8_mem,eff.2	0.0926429	-0.720293	921110	0.26204	3.61226e-60	6.92275e-58	4.94505	53.9091
TAGLN2	CD8_mem,eff.2	0.432771	-0.722963	1056956	0.300686	5.69205e-40	6.40604e-38	21.1538	66.035
UQCR11	CD8_mem,eff.2	0.167324	-0.724569	930636	0.26475	5.70294e-57	1.00139e-54	9.34066	58.8174
TRBC2	CD8_mem,eff.2	0.636113	-0.72726	1.10215e+06	0.313542	2.10843e-34	1.9919e-32	31.044	73.5529
GPSM3	CD8_mem,eff.2	0.558191	-0.730616	1.07509e+06	0.305844	4.59633e-37	4.75777e-35	28.022	74.8576
SELENOH	CD8_mem,eff.2	0.158294	-0.735764	922220	0.262356	3.35264e-58	6.17807e-56	8.79121	58.5275
EIF3E	CD8_mem,eff.2	0.292241	-0.736531	989664	0.281543	2.90836e-48	4.13307e-46	15.1099	63.177
COX7A2	CD8_mem,eff.2	0.203991	-0.737422	922957	0.262566	5.10906e-57	9.0183e-55	10.7143	62.069
C19orf53	CD8_mem,eff.2	0.103039	-0.742461	894482	0.254465	7.70341e-63	1.50207e-60	5.76923	56.4357
UBB	CD8_mem,eff.2	0.978001	-0.750685	1154559	0.328452	6.85344e-29	5.49882e-27	44.7802	85.0782
EIF3F	CD8_mem,eff.2	0.528716	-0.751078	1028742	0.29266	4.40053e-42	5.34729e-40	28.022	74.2052
HIGD2A	CD8_mem,eff.2	0.209189	-0.756578	925694	0.263344	7.09865e-57	1.23997e-54	10.4396	61.282
COX8A	CD8_mem,eff.2	0.108145	-0.773509	873869	0.248601	3.24808e-65	6.64232e-63	6.04396	57.8441
GYPC	CD8_mem,eff.2	0.265277	-0.775231	935170	0.26604	8.69154e-55	1.45023e-52	14.2857	64.5128
EIF3H	CD8_mem,eff.2	0.311084	-0.780472	958900	0.272791	1.58058e-51	2.5123e-49	15.9341	65.6519
COX6A1	CD8_mem,eff.2	0.274479	-0.785451	908350	0.25841	1.13264e-57	2.04229e-55	14.2857	67.3605
NDUFB11	CD8_mem,eff.2	0.116385	-0.789014	856412	0.243635	3.77078e-67	8.05506e-65	6.31868	59.3663
CORO1A	CD8_mem,eff.2	1.61211	-0.794169	1.0904e+06	0.3102	7.59196e-35	7.2541e-33	67.033	96.1375
CLIC1	CD8_mem,eff.2	0.7934	-0.799212	1069069	0.304132	2.45489e-37	2.57287e-35	37.6374	80.2941
UQCRH	CD8_mem,eff.2	0.0993936	-0.802256	842170	0.239583	2.08796e-69	4.60697e-67	5.21978	58.9521
RPL17	CD8_mem,eff.2	0.219965	-0.805758	902005	0.256605	1.91664e-59	3.61125e-57	11.8132	63.4255
SUMO2	CD8_mem,eff.2	0.452881	-0.808741	963827	0.274192	1.4927e-49	2.23075e-47	23.0769	74.7023
GPX4	CD8_mem,eff.2	0.140369	-0.810342	856322	0.243609	1.18994e-66	2.50995e-64	7.14286	60.7746
ZFAS1	CD8_mem,eff.2	0.258565	-0.813608	908028	0.258319	3.62622e-58	6.60958e-56	13.1868	65.2998
CD3D	CD8_mem,eff.2	0.968656	-0.825193	1.04095e+06	0.296133	2.7684e-40	3.17968e-38	45.8791	80.3873
UXT	CD8_mem,eff.2	0.167793	-0.82662	854790	0.243173	3.56528e-66	7.42685e-64	8.79121	62.8767
APRT	CD8_mem,eff.2	0.266682	-0.827422	893560	0.254203	1.27899e-59	2.42344e-57	13.7363	67.4537
YBX1	CD8_mem,eff.2	0.469053	-0.832603	959606	0.272992	4.2265e-50	6.4431e-48	23.9011	74.3088
CD48	CD8_mem,eff.2	0.658246	-0.848513	1.00322e+06	0.285399	1.92837e-44	2.47792e-42	31.8681	81.0604
COX5B	CD8_mem,eff.2	0.124899	-0.852409	801514	0.228017	6.61519e-74	1.55147e-71	6.31868	63.2184
OAZ1	CD8_mem,eff.2	0.83427	-0.859902	1.0098e+06	0.287271	1.82665e-43	2.30309e-41	40.9341	86.7557
ARHGDIB	CD8_mem,eff.2	1.50728	-0.880446	957748	0.272463	2.54447e-49	3.77594e-47	65.1099	95.8062
RARRES3	CD8_mem,eff.2	0.418715	-0.883149	908766	0.258529	1.5222e-56	2.63153e-54	20.6044	73.6978
IL32	CD8_mem,eff.2	1.72259	-0.88346	984254	0.280004	2.84364e-46	3.7996e-44	69.5055	89.8416
HNRNPA1	CD8_mem,eff.2	1.07343	-0.886802	983351	0.279747	2.17936e-46	2.9354e-44	50.2747	89.8623
EEF2	CD8_mem,eff.2	1.26495	-0.887822	952890	0.271081	6.24902e-50	9.44052e-48	57.967	92.0265
ACTG1	CD8_mem,eff.2	2.12539	-0.888029	931198	0.26491	1.59991e-52	2.5797e-50	79.6703	98.0325
ELOB	CD8_mem,eff.2	0.176081	-0.893318	795992	0.226446	1.18164e-73	2.75207e-71	9.34066	66.677
RAC2	CD8_mem,eff.2	1.18941	-0.900848	984076	0.279953	2.87866e-46	3.83113e-44	54.1209	92.4511
EIF3G	CD8_mem,eff.2	0.351384	-0.902005	860582	0.244821	6.19298e-63	1.22176e-60	18.4066	73.7703
MZT2B	CD8_mem,eff.2	0.200974	-0.905396	795114	0.226196	2.47355e-73	5.72124e-71	10.7143	68.3753
NDUFA4	CD8_mem,eff.2	0.210807	-0.920001	787166	0.223935	2.9934e-74	7.12004e-72	10.989	69.4833
S100A10	CD8_mem,eff.2	0.290357	-0.925359	846086	0.240697	9.95573e-66	2.04844e-63	15.1099	69.3176
NPM1	CD8_mem,eff.2	0.928955	-0.927981	936386	0.266386	4.88731e-52	7.80527e-50	45.0549	87.0974
SSR4	CD8_mem,eff.2	0.389399	-0.928139	853003	0.242665	1.2126e-63	2.43521e-61	19.2308	76.1934
SRP14	CD8_mem,eff.2	0.576844	-0.929855	916518	0.260734	1.033e-54	1.71509e-52	28.5714	82.8
COX6C	CD8_mem,eff.2	0.194561	-0.946307	763510	0.217206	9.10821e-78	2.24611e-75	10.1648	69.7422
AES	CD8_mem,eff.2	0.581275	-0.951097	893702	0.254243	9.55985e-58	1.73307e-55	29.1209	80.8843
EDF1	CD8_mem,eff.2	0.273834	-0.951179	779958	0.221885	1.85297e-74	4.43893e-72	14.5604	73.6253
NOP53	CD8_mem,eff.2	0.520103	-0.978279	855467	0.243366	7.55419e-63	1.48159e-60	26.9231	80.4391
SLC25A6	CD8_mem,eff.2	0.511268	-0.997518	844156	0.240148	2.17169e-64	4.41418e-62	26.0989	80.4494
UBL5	CD8_mem,eff.2	0.184633	-0.999028	714074	0.203142	5.32885e-85	1.38542e-82	9.61538	71.8028
COX6B1	CD8_mem,eff.2	0.201378	-1.00004	721490	0.205252	1.01143e-83	2.60933e-81	10.4396	72.2274
LDHB	CD8_mem,eff.2	0.436854	-1.00229	859193	0.244426	4.40557e-63	8.74283e-61	21.978	73.9256
ARPC3	CD8_mem,eff.2	0.4579	-1.01317	807765	0.229795	1.91515e-69	4.25366e-67	23.3516	80.8636
CHCHD2	CD8_mem,eff.2	0.38273	-1.02927	765505	0.217773	1.06752e-75	2.57571e-73	19.7802	79.9524
MYL12B	CD8_mem,eff.2	0.489993	-1.0518	791509	0.225171	1.26219e-71	2.86022e-69	24.7253	82.6136
RPL36A	CD8_mem,eff.2	0.124615	-1.08989	661500	0.188185	4.02492e-94	1.15374e-91	6.86813	69.9182
PSME1	CD8_mem,eff.2	0.410824	-1.09346	745042	0.211952	1.27819e-78	3.17539e-76	20.6044	81.4124
GMFG	CD8_mem,eff.2	0.288779	-1.09456	691006	0.19658	1.67607e-87	4.46126e-85	15.1099	77.902
CD7	CD8_mem,eff.2	0.49188	-1.09708	866087	0.246387	2.42611e-62	4.67626e-60	23.9011	72.5173
FXYD5	CD8_mem,eff.2	0.761839	-1.13263	796609	0.226622	1.46877e-70	3.30601e-68	36.8132	88.0812
PTMA	CD8_mem,eff.2	1.99389	-1.14048	604741	0.172039	1.85793e-100	5.66465e-98	76.9231	99.3269
LTB	CD8_mem,eff.2	0.690099	-1.14343	902226	0.256668	4.4404e-57	7.87948e-55	30.7692	75.9346
S100A6	CD8_mem,eff.2	0.441919	-1.1534	752618	0.214107	1.01506e-77	2.48489e-75	22.2527	79.0515
GAPDH	CD8_mem,eff.2	1.02439	-1.17127	806544	0.229448	5.16181e-69	1.13148e-66	45.8791	93.062
IFITM2	CD8_mem,eff.2	0.434199	-1.17415	777929	0.221308	3.21024e-74	7.58206e-72	21.7033	76.8562
OST4	CD8_mem,eff.2	0.244761	-1.18648	609937	0.173517	1.03487e-100	3.21367e-98	12.6374	79.8385
RPL23	CD8_mem,eff.2	0.184856	-1.19779	599378	0.170513	3.95912e-103	1.25265e-100	9.89011	76.5455
EIF3K	CD8_mem,eff.2	0.356326	-1.20051	641380	0.182462	5.51612e-95	1.60869e-92	18.4066	82.8311
MIF	CD8_mem,eff.2	0.128746	-1.2019	558725	0.158948	1.69622e-110	5.52308e-108	6.86813	76.0174
H3F3A	CD8_mem,eff.2	0.74955	-1.21422	690024	0.1963	1.53677e-86	4.02658e-84	36.8132	90.6493
C12orf57	CD8_mem,eff.2	0.313204	-1.22514	646116	0.183809	1.45183e-94	4.19755e-92	15.9341	79.8385
CFL1	CD8_mem,eff.2	1.32062	-1.23809	669386	0.190429	1.0061e-89	2.78863e-87	57.967	97.0384
ATP5MC2	CD8_mem,eff.2	0.47777	-1.26181	648372	0.184451	1.73778e-93	4.93914e-91	23.6264	86.7143
PFN1	CD8_mem,eff.2	1.83474	-1.27872	474380	0.134953	5.40847e-124	1.92967e-121	75	99.0059
HCST	CD8_mem,eff.2	0.876374	-1.29266	661549	0.188199	4.8036e-91	1.34253e-88	41.7582	93.1449
FTL	CD8_mem,eff.2	1.15058	-1.30109	655816	0.186568	6.05873e-92	1.70754e-89	51.9231	95.1331
S100A4	CD8_mem,eff.2	0.350998	-1.3051	753694	0.214413	8.78778e-79	2.19944e-76	17.033	71.6475
PPDPF	CD8_mem,eff.2	0.463485	-1.31714	606482	0.172534	1.79599e-100	5.52605e-98	23.3516	87.6463
UQCRB	CD8_mem,eff.2	0.162139	-1.31951	503099	0.143123	6.53632e-120	2.25995e-117	8.79121	80.232
SNRPD2	CD8_mem,eff.2	0.203426	-1.32526	512999	0.14594	8.14212e-118	2.7307e-115	10.7143	81.6817
MYL6	CD8_mem,eff.2	0.663096	-1.33125	612752	0.174318	3.25452e-99	9.83334e-97	32.6923	91.3638
COMMD6	CD8_mem,eff.2	0.213906	-1.38533	486192	0.138313	1.22724e-122	4.28741e-120	11.2637	83.2142
IFITM1	CD8_mem,eff.2	1.08337	-1.38746	687231	0.195506	6.74063e-87	1.78006e-84	46.4286	94.1183
HINT1	CD8_mem,eff.2	0.379371	-1.392	519790	0.147871	6.82452e-116	2.26615e-113	19.7802	87.4806
FTH1	CD8_mem,eff.2	1.15985	-1.39347	612986	0.174384	4.59334e-99	1.37546e-96	51.0989	96.7588
TMA7	CD8_mem,eff.2	0.427872	-1.40232	506990	0.14423	4.04071e-118	1.36886e-115	22.2527	89.5309
MYL12A	CD8_mem,eff.2	0.902304	-1.42178	591820	0.168363	1.00726e-102	3.15715e-100	41.4835	94.2425
RPL4	CD8_mem,eff.2	0.967451	-1.42707	543000	0.154474	2.39758e-111	7.88334e-109	45.6044	93.7662
ATP5MG	CD8_mem,eff.2	0.257178	-1.43856	473903	0.134817	1.09071e-124	3.93336e-122	13.1868	85.6063
CD52	CD8_mem,eff.2	0.493546	-1.50892	567144	0.161343	1.36113e-107	4.38937e-105	24.1758	84.2912
COX7C	CD8_mem,eff.2	0.311012	-1.51086	423822	0.12057	3.28004e-134	1.22229e-131	16.7582	87.9466
EEF1D	CD8_mem,eff.2	0.977268	-1.51859	444116	0.126344	7.84381e-130	2.85941e-127	46.1538	96.7692
RPS20	CD8_mem,eff.2	0.228016	-1.53207	415732	0.118269	5.1836e-136	1.97554e-133	12.0879	86.093
PPIA	CD8_mem,eff.2	0.699066	-1.55465	477746	0.135911	2.07054e-123	7.30965e-121	33.2418	94.4496
TOMM7	CD8_mem,eff.2	0.32551	-1.61195	370970	0.105535	1.08845e-144	4.29463e-142	17.3077	90.7321
RPS11	CD8_mem,eff.2	0.349488	-1.64784	371786	0.105767	1.59495e-144	6.21993e-142	18.1319	90.67
RPLP0	CD8_mem,eff.2	1.34023	-1.66479	300210	0.0854045	2.33093e-159	9.89554e-157	61.2637	98.1671
RPL36AL	CD8_mem,eff.2	0.416947	-1.66688	371834	0.10578	2.17421e-144	8.38146e-142	21.1538	93.1863
BTF3	CD8_mem,eff.2	0.415489	-1.68095	358044	0.101857	2.93961e-147	1.18781e-144	21.1538	92.6478
SERF2	CD8_mem,eff.2	0.524343	-1.69039	344368	0.097967	4.96809e-150	2.03195e-147	26.3736	94.8535
RPL7	CD8_mem,eff.2	0.285209	-1.69559	359439	0.102254	3.89914e-147	1.55678e-144	14.5604	89.8623
SH3BGRL3	CD8_mem,eff.2	0.694652	-1.69976	417554	0.118787	4.29967e-135	1.62025e-132	33.2418	94.7603
PFDN5	CD8_mem,eff.2	0.630668	-1.73506	342826	0.097528	2.50549e-150	1.03739e-147	30.7692	95.9097
COX4I1	CD8_mem,eff.2	0.358767	-1.7604	332546	0.0946036	1.37171e-152	5.75054e-150	17.8571	92.9895
EEF1A1	CD8_mem,eff.2	2.97219	-1.77442	52821.5	0.0150268	2.77047e-217	3.0972e-214	95.8791	99.9896
RPL27A	CD8_mem,eff.2	0.308114	-1.84786	272128	0.0774158	1.22803e-165	5.28022e-163	16.2088	92.8031
ATP5F1E	CD8_mem,eff.2	0.243337	-1.8992	245422	0.0698185	1.56856e-171	7.01418e-169	12.0879	93.8801
RPL3	CD8_mem,eff.2	1.73562	-1.9005	134946	0.0383897	4.73554e-197	2.64701e-194	70.8791	99.5754
RPL31	CD8_mem,eff.2	0.346318	-1.9289	258841	0.0736359	1.66146e-168	7.23664e-166	17.3077	94.5221
RPL38	CD8_mem,eff.2	0.274157	-1.93481	243478	0.0692655	5.70822e-172	2.58706e-169	13.7363	93.7455
RPL15	CD8_mem,eff.2	1.0424	-1.94053	207769	0.0591068	5.99932e-180	2.79452e-177	48.0769	98.571
RACK1	CD8_mem,eff.2	1.02162	-1.95419	181940	0.051759	6.31226e-186	3.06812e-183	48.6264	98.6331
RPL13A	CD8_mem,eff.2	0.870978	-2.00369	207811	0.0591187	6.09188e-180	2.79876e-177	40.6593	98.3742
RPS2	CD8_mem,eff.2	1.58877	-2.01352	99668.5	0.028354	1.27623e-205	8.39258e-203	67.8571	99.6169
TMSB4X	CD8_mem,eff.2	2.39645	-2.01873	75102	0.0213652	1.07255e-211	8.17528e-209	86.5385	99.8654
RPSA	CD8_mem,eff.2	0.944689	-2.03157	202600	0.0576363	3.85281e-181	1.81994e-178	44.7802	98.1154
RPL8	CD8_mem,eff.2	1.15346	-2.14187	125978	0.0358387	3.25478e-199	1.88205e-196	52.4725	99.3166
RPL37A	CD8_mem,eff.2	0.595152	-2.15813	141347	0.0402108	1.56645e-195	8.47348e-193	30.4945	98.0636
FAU	CD8_mem,eff.2	1.17868	-2.18313	84581.5	0.024062	2.41936e-209	1.76392e-206	53.8462	99.5444
RPL10A	CD8_mem,eff.2	0.800981	-2.20027	141534	0.0402642	1.76212e-195	9.38064e-193	39.2857	98.4053
UBA52	CD8_mem,eff.2	0.461321	-2.20767	147863	0.0420645	5.48847e-194	2.83188e-191	22.8022	97.4216
RPS29	CD8_mem,eff.2	0.400379	-2.20786	157774	0.0448842	1.22211e-191	6.11747e-189	20.3297	97.0177
EEF1B2	CD8_mem,eff.2	0.403291	-2.20979	184936	0.0526113	2.78152e-185	1.33267e-182	20.3297	95.8372
RPS9	CD8_mem,eff.2	0.979585	-2.21297	105688	0.0300663	3.77691e-204	2.30309e-201	46.4286	99.068
RPL22	CD8_mem,eff.2	0.42991	-2.21702	181644	0.0516748	4.97683e-186	2.4546e-183	21.1538	96.7278
RPL27	CD8_mem,eff.2	0.320806	-2.22688	148263	0.0421783	6.55954e-194	3.33324e-191	16.4835	96.6863
RPL26	CD8_mem,eff.2	0.401191	-2.23765	138578	0.0394231	3.24243e-196	1.7827e-193	20.6044	97.0177
RPL14	CD8_mem,eff.2	1.15848	-2.23923	113312	0.0322352	2.75761e-202	1.62254e-199	51.6484	99.5754
RPL5	CD8_mem,eff.2	0.798973	-2.23934	144180	0.0410166	7.57362e-195	3.96881e-192	37.9121	98.5503
NACA	CD8_mem,eff.2	0.643116	-2.25605	133456	0.037966	2.00553e-197	1.14003e-194	31.5934	98.105
RPL11	CD8_mem,eff.2	1.67942	-2.26073	61495	0.0174943	4.22785e-215	3.83226e-212	68.6813	99.8447
RPL6	CD8_mem,eff.2	1.04223	-2.28236	102526	0.0291669	6.37234e-205	4.03237e-202	47.5275	99.3373
RPS26	CD8_mem,eff.2	0.915294	-2.2898	250580	0.0712856	2.80342e-170	1.23712e-167	41.4835	96.4792
RPL24	CD8_mem,eff.2	0.532994	-2.32257	106068	0.0301747	4.55348e-204	2.72705e-201	27.1978	98.2293
RPL35	CD8_mem,eff.2	0.569222	-2.335	97456.5	0.0277247	3.55318e-206	2.38333e-203	28.2967	98.6021
RPL7A	CD8_mem,eff.2	1.18876	-2.33764	51835.5	0.0147463	1.55599e-217	1.86374e-214	54.9451	99.6893
TPT1	CD8_mem,eff.2	1.51247	-2.34485	59007.5	0.0167866	1.00177e-215	9.88154e-213	67.033	99.7929
RPS16	CD8_mem,eff.2	0.657674	-2.34813	105210	0.0299306	2.83345e-204	1.75978e-201	32.6923	98.4053
RPS19	CD8_mem,eff.2	1.5423	-2.36916	55632.5	0.0158265	1.41573e-216	1.48378e-213	66.4835	99.7929
RPS6	CD8_mem,eff.2	1.25666	-2.39125	65653	0.0186772	4.65609e-214	4.004e-211	56.8681	99.5858
RPS7	CD8_mem,eff.2	1.08335	-2.39512	59589.5	0.0169522	1.39635e-215	1.33803e-212	49.7253	99.4719
RPL10	CD8_mem,eff.2	2.0851	-2.40123	19216	0.00546663	7.50705e-226	4.19619e-222	80.4945	99.9379
RPL18	CD8_mem,eff.2	1.08032	-2.40363	70597	0.0200836	8.02074e-213	6.40475e-210	50.2747	99.5651
RPS21	CD8_mem,eff.2	0.778513	-2.40392	90045	0.0256163	5.37298e-208	3.83402e-205	37.0879	99.037
RPL9	CD8_mem,eff.2	0.710169	-2.41541	100716	0.0286521	2.26851e-205	1.4631e-202	34.0659	98.9334
RPS15	CD8_mem,eff.2	1.2619	-2.46395	44890.5	0.0127706	2.71893e-219	3.50721e-216	56.044	99.7411
RPS4X	CD8_mem,eff.2	1.24376	-2.47319	65044	0.0185039	3.27612e-214	2.89143e-211	54.9451	99.6376
RPS5	CD8_mem,eff.2	0.617869	-2.4819	97290.5	0.0276775	3.23087e-206	2.21137e-203	30.4945	98.4674
RPS24	CD8_mem,eff.2	0.92146	-2.48198	76020.5	0.0216265	1.80269e-211	1.34352e-208	43.4066	99.5237
RPL36	CD8_mem,eff.2	0.713447	-2.52743	69494	0.0197699	4.2118e-213	3.53138e-210	34.8901	99.213
RPLP2	CD8_mem,eff.2	0.872536	-2.54993	57923.5	0.0164783	5.30928e-216	5.39584e-213	41.2088	99.5651
RPS25	CD8_mem,eff.2	1.01275	-2.56055	43480	0.0123693	1.18959e-219	1.59585e-216	47.5275	99.6376
RPLP1	CD8_mem,eff.2	1.76069	-2.56473	34456	0.00980215	6.03982e-222	1.0687e-218	71.978	99.8654
RPL19	CD8_mem,eff.2	1.42275	-2.56994	34462	0.00980385	6.05442e-222	1.0687e-218	61.8132	99.8343
RPL41	CD8_mem,eff.2	2.05159	-2.5855	19790.5	0.00563006	1.0552e-225	5.05562e-222	80.2198	99.9689
RPL12	CD8_mem,eff.2	0.943258	-2.58822	59993	0.017067	1.76215e-215	1.64164e-212	43.6813	99.5858
RPL28	CD8_mem,eff.2	1.60796	-2.597	23989	0.00682446	1.26494e-224	4.24234e-221	68.1319	99.8964
RPL21	CD8_mem,eff.2	0.828034	-2.59934	69948.5	0.0198992	5.48699e-213	4.48836e-210	39.2857	99.2751
RPL23A	CD8_mem,eff.2	0.710006	-2.6119	52649	0.0149777	2.47335e-217	2.86039e-214	34.0659	99.389
RPL13	CD8_mem,eff.2	1.8053	-2.6261	18169.5	0.00516891	4.0354e-226	4.01664e-222	73.6264	99.9586
RPS3A	CD8_mem,eff.2	1.13641	-2.63434	34648.5	0.00985691	6.74099e-222	1.1304e-218	52.4725	99.7204
RPS13	CD8_mem,eff.2	0.929621	-2.6528	53112	0.0151095	3.25553e-217	3.52206e-214	44.5055	99.5237
RPS27A	CD8_mem,eff.2	1.38444	-2.65452	27990.5	0.00796282	1.34153e-223	3.21373e-220	59.6154	99.8447
RPL18A	CD8_mem,eff.2	1.07573	-2.66171	36188.5	0.010295	1.66219e-221	2.65459e-218	48.9011	99.5858
TMSB10	CD8_mem,eff.2	0.761933	-2.68938	71046	0.0202114	1.02822e-212	8.01965e-210	36.2637	99.1302
RPS8	CD8_mem,eff.2	1.18854	-2.69908	39316.5	0.0111849	1.0428e-220	1.52058e-217	51.3736	99.8136
RPS3	CD8_mem,eff.2	1.31587	-2.70528	24822	0.00706144	2.06673e-224	6.30129e-221	58.7912	99.8343
RPL35A	CD8_mem,eff.2	0.752823	-2.72313	51089.5	0.0145341	9.99949e-218	1.24209e-214	35.1648	99.4615
RPL29	CD8_mem,eff.2	0.777269	-2.7355	40869.5	0.0116267	2.5702e-220	3.59163e-217	37.0879	99.4615
RPS27	CD8_mem,eff.2	1.53626	-2.77335	22682.5	0.00645279	5.83917e-225	2.17593e-221	65.3846	99.824
RPS15A	CD8_mem,eff.2	1.10193	-2.81005	30646	0.00871827	6.40083e-223	1.43114e-219	49.7253	99.7722
RPL30	CD8_mem,eff.2	1.39441	-2.81088	18702.5	0.00532054	5.52807e-226	4.01664e-222	61.2637	99.8757
RPS23	CD8_mem,eff.2	1.06424	-2.8214	18464.5	0.00525284	4.78751e-226	4.01664e-222	50	99.7411
RPL37	CD8_mem,eff.2	0.727808	-2.82218	31481.5	0.00895595	1.03897e-222	2.17781e-219	35.4396	99.4719
RPS28	CD8_mem,eff.2	0.941305	-2.84361	26613	0.00757095	5.92414e-224	1.52834e-220	43.1319	99.679
RPL34	CD8_mem,eff.2	0.992072	-2.88463	26542	0.00755075	5.68962e-224	1.52834e-220	46.4286	99.7515
RPS18	CD8_mem,eff.2	1.27471	-2.90934	20045	0.00570246	1.22406e-225	5.13157e-222	56.8681	99.855
RPS14	CD8_mem,eff.2	1.08568	-2.92302	31593	0.00898767	1.1173e-222	2.20424e-219	48.3516	99.7618
RPS12	CD8_mem,eff.2	1.57416	-2.92401	16928.5	0.00481587	1.93157e-226	4.01664e-222	68.4066	99.8861
RPL39	CD8_mem,eff.2	0.72263	-3.01817	39307.5	0.0111823	1.02801e-220	1.52058e-217	34.3407	99.4305
RPL32	CD8_mem,eff.2	0.971477	-3.15367	18844.5	0.00536094	5.9882e-226	4.01664e-222	43.6813	99.7618
CCR7	CD8_nv	1.95988	1.53961	15773722	0.895108	0	0	92.1319	26.9429
LEF1	CD8_nv	1.48605	1.19691	14983679	0.850275	0	0	82.989	20.1523
CD8B	CD8_nv	2.13752	1.13281	13813293	0.78386	0	0	95.3846	50.1549
NOSIP	CD8_nv	1.63334	1.03725	1.41529e+07	0.803129	0	0	85.4505	38.6135
LINC02446	CD8_nv	1.21248	1.01433	13744489	0.779955	0	0	66.4615	11.9029
LDHB	CD8_nv	2.18416	1.01093	1.43844e+07	0.816267	0	0	95.5165	65.1433
EEF1B2	CD8_nv	3.22649	0.8974	15137961	0.85903	0	0	99.4725	91.2213
RPS5	CD8_nv	3.68249	0.870501	1.5636e+07	0.887292	0	0	99.8242	94.8748
RPS13	CD8_nv	4.15589	0.866555	16132239	0.915452	0	0	100	96.7983
CD7	CD8_nv	2.18443	0.821918	1.2494e+07	0.708996	1.39752e-207	3.49777e-205	95.2967	63.5425
RGS10	CD8_nv	1.42442	0.809253	1.33276e+07	0.7563	0	0	81.3626	41.1955
LTB	CD8_nv	2.4136	0.804169	1.20997e+07	0.686619	1.37265e-164	2.74024e-162	94.989	68.2159
RPL22	CD8_nv	3.17934	0.792959	14892106	0.845079	0	0	99.7363	92.2928
SELL	CD8_nv	1.54274	0.787759	1.2603e+07	0.715178	1.26118e-244	3.91643e-242	83.9121	40.1498
RPL32	CD8_nv	4.61582	0.78297	1.60549e+07	0.911063	0	0	100	97.0565
ACTN1	CD8_nv	0.825471	0.757187	1.34565e+07	0.763616	0	0	57.3187	5.64162
RPS8	CD8_nv	4.36442	0.743676	15752706	0.893915	0	0	100	97.4826
ARMH1	CD8_nv	0.889131	0.739288	1.29645e+07	0.735691	0	0	56.7473	10.4957
AIF1	CD8_nv	0.832428	0.737273	13211146	0.74969	0	0	56.3516	6.9197
RPL4	CD8_nv	2.89242	0.711183	13860823	0.786557	0	0	98.7253	90.0465
RPS6	CD8_nv	4.0931	0.688312	1.50693e+07	0.855135	0	0	100	97.4568
RPL5	CD8_nv	3.48575	0.684074	1.44754e+07	0.82143	0	0	99.8681	95.3137
RPS3A	CD8_nv	4.20236	0.682168	14993205	0.850816	0	0	100	97.418
RPS12	CD8_nv	4.91691	0.67913	1.52974e+07	0.868076	0	0	100	98.3734
TCF7	CD8_nv	1.57637	0.677438	1.23635e+07	0.701591	4.206e-201	1.02218e-198	84.6593	52.9305
OXNAD1	CD8_nv	1.07732	0.665377	1.26533e+07	0.718036	1.05195e-288	4.15064e-286	69.1429	28.7503
RPS4X	CD8_nv	4.14119	0.665062	14483476	0.82189	0	0	100	97.4309
RPL10A	CD8_nv	3.42227	0.648067	1.42241e+07	0.807172	0	0	99.6923	95.2492
RPL7	CD8_nv	2.41838	0.645775	1.31115e+07	0.744038	7.9388e-276	2.99159e-273	97.0989	84.1983
TRABD2A	CD8_nv	0.745858	0.645736	1.29632e+07	0.73562	0	0	54.4176	8.00413
RPL18	CD8_nv	3.89493	0.644636	1.50473e+07	0.853884	0	0	100	97.1211
TPT1	CD8_nv	4.26851	0.642147	14447217	0.819833	0	0	100	98.1926
NPM1	CD8_nv	2.31844	0.64065	13076388	0.742043	1.31933e-271	4.65764e-269	95.956	82.52
RPS23	CD8_nv	4.27035	0.630285	1.51435e+07	0.859344	0	0	100	97.3277
PIK3IP1	CD8_nv	1.103	0.622628	12302823	0.698145	2.53324e-228	7.07999e-226	69.5824	32.7782
RPL9	CD8_nv	3.51699	0.619874	14331548	0.813269	0	0	99.8242	95.6235
RPL29	CD8_nv	3.89113	0.618028	1.45752e+07	0.827094	0	0	100	96.3723
RPL12	CD8_nv	3.91001	0.611326	14351682	0.814412	0	0	99.9121	96.8629
RPL34	CD8_nv	4.23828	0.603332	14742958	0.836615	0	0	99.956	97.1856
EIF3E	CD8_nv	1.46344	0.596944	1.2284e+07	0.697079	4.37614e-191	9.98415e-189	82.7253	55.1769
RPS14	CD8_nv	4.36337	0.596184	1.46839e+07	0.833266	0	0	99.956	97.2889
RPL13	CD8_nv	4.79126	0.58896	15137014	0.858977	0	0	100	98.709
RPL18A	CD8_nv	4.09457	0.587096	14485113	0.821983	0	0	99.956	97.0953
RPL19	CD8_nv	4.35072	0.583949	1.49145e+07	0.846347	0	0	99.956	98.0119
CD248	CD8_nv	0.6124	0.58323	1.2491e+07	0.708821	0	0	43.9121	2.32378
NACA	CD8_nv	3.26554	0.58	1.37217e+07	0.778663	0	0	99.4286	94.5908
RPSA	CD8_nv	3.34988	0.578826	1.34636e+07	0.764016	0	0	99.8242	95.1072
RPS16	CD8_nv	3.36747	0.578231	1.37509e+07	0.780321	0	0	99.6923	94.9393
RPLP1	CD8_nv	4.67492	0.572666	13968373	0.79266	0	0	100	98.5154
RPLP0	CD8_nv	3.38592	0.571008	13251422	0.751975	2.63383e-293	1.05159e-290	99.6923	95.985
SARAF	CD8_nv	2.34747	0.567976	1.25148e+07	0.710174	5.59286e-205	1.38943e-202	97.9341	86.3026
NDFIP1	CD8_nv	1.08703	0.566012	1.21111e+07	0.687265	4.44815e-197	1.07325e-194	70.1538	36.393
RPL39	CD8_nv	4.06859	0.565892	1.38341e+07	0.785043	0	0	99.956	96.2174
RPS21	CD8_nv	3.52881	0.561069	1.36262e+07	0.773244	0	0	99.9121	95.8688
RPS28	CD8_nv	4.10989	0.554045	14165009	0.803818	0	0	100	96.9274
RPL21	CD8_nv	3.75924	0.551481	1.38053e+07	0.783404	0	0	99.956	96.2561
RPL11	CD8_nv	4.28329	0.550165	14680932	0.833095	0	0	100	98.3346
ABLIM1	CD8_nv	0.847801	0.549146	1.21129e+07	0.687365	1.20365e-246	3.8083e-244	57.8462	21.9468
RPL37	CD8_nv	3.87058	0.54736	13751261	0.78034	0	0	99.956	96.3207
RPL35A	CD8_nv	3.79767	0.54417	14015696	0.795345	0	0	99.956	96.2949
PABPC1	CD8_nv	2.46818	0.541726	1.25673e+07	0.713154	1.08783e-210	2.8282e-208	97.2747	88.0454
NELL2	CD8_nv	0.950666	0.532989	11908698	0.67578	3.06779e-196	7.34911e-194	63.1209	27.214
FLT3LG	CD8_nv	0.973201	0.531132	11898918	0.675225	3.47577e-186	7.7199e-184	63.3846	30.9192
TMSB10	CD8_nv	3.76351	0.530279	1.28039e+07	0.726582	1.40343e-237	4.12881e-235	99.8681	95.9592
RPL14	CD8_nv	3.72512	0.528793	13849596	0.78592	0	0	100	97.1986
RPS9	CD8_nv	3.51965	0.52715	1.36156e+07	0.77264	0	0	99.8681	96.3594
CD3D	CD8_nv	2.16418	0.517876	10997909	0.624096	2.73288e-73	2.38066e-71	96.044	74.1673
RACK1	CD8_nv	3.30396	0.516355	13430593	0.762143	0	0	99.7802	95.9463
RPS2	CD8_nv	3.92816	0.516191	13996783	0.794272	0	0	100	98.0119
LEPROTL1	CD8_nv	1.39329	0.515158	11690454	0.663395	3.19957e-132	5.10987e-130	81.4066	55.0736
RPS18	CD8_nv	4.47421	0.512094	13621569	0.77298	0	0	100	97.7924
EIF3H	CD8_nv	1.4562	0.508417	1.17554e+07	0.667081	1.79876e-136	2.92849e-134	81.9341	58.5334
LDLRAP1	CD8_nv	0.7418	0.508213	1.20563e+07	0.684155	1.40566e-266	4.91074e-264	53.9341	17.2734
RPL30	CD8_nv	4.49143	0.502281	14266207	0.809561	0	0	100	98.0248
RPL10	CD8_nv	4.78692	0.501708	14378421	0.815929	0	0	100	99.0059
RPLP2	CD8_nv	3.71219	0.494648	1.34404e+07	0.762698	0	0	99.956	96.708
RASGRP2	CD8_nv	0.852891	0.493972	1.1852e+07	0.672562	3.53423e-195	8.34726e-193	59.4725	26.0134
PDE3B	CD8_nv	0.670039	0.49365	1.19357e+07	0.67731	2.077e-287	8.09982e-285	48.3516	12.8582
RPS25	CD8_nv	3.85239	0.481382	13471575	0.764468	0	0	99.956	97.0953
RPL31	CD8_nv	2.57443	0.477731	12181613	0.691267	5.54878e-170	1.13473e-167	98.022	89.8657
RPL8	CD8_nv	3.586	0.476677	13205453	0.749367	2.64639e-287	1.02017e-284	99.7363	96.992
RPL3	CD8_nv	3.93514	0.476154	13574876	0.77033	0	0	100	98.1022
RPL38	CD8_nv	2.50592	0.475091	1.1914e+07	0.676083	2.10705e-144	3.71928e-142	98.1099	88.7038
EEF1A1	CD8_nv	5.04769	0.472891	1.43749e+07	0.815731	0	0	100	99.7934
RPS27A	CD8_nv	4.30453	0.468308	1.37266e+07	0.778938	0	0	100	97.9086
EEF2	CD8_nv	2.48238	0.468127	1.20977e+07	0.686507	9.24263e-162	1.82341e-159	96.8352	89.0137
RPL15	CD8_nv	3.26795	0.459934	1.2878e+07	0.730783	2.16653e-246	6.79075e-244	99.7802	95.843
RPL36	CD8_nv	3.49857	0.452146	12547513	0.712031	2.63421e-208	6.64257e-206	99.9121	95.985
PRMT2	CD8_nv	1.09307	0.451541	1.14066e+07	0.647286	1.72999e-116	2.51171e-114	69.8022	43.261
MAL	CD8_nv	0.538034	0.447855	11746558	0.666579	0	0	40.044	6.94552
RPL24	CD8_nv	3.11679	0.447097	1.24252e+07	0.705091	4.88599e-195	1.14592e-192	99.5604	94.5004
COX4I1	CD8_nv	2.40038	0.446537	1.18735e+07	0.673782	9.95195e-141	1.6857e-138	97.4066	88.1616
IL7R	CD8_nv	1.69683	0.440423	10524267	0.597218	5.43523e-48	3.13208e-46	82.5055	54.8799
BTF3	CD8_nv	2.37538	0.439863	11844948	0.672162	3.66196e-138	6.11019e-136	97.4505	87.8776
RPL36A	CD8_nv	1.51209	0.436198	11233037	0.637439	1.014e-91	1.10414e-89	83.1648	63.0648
EIF3L	CD8_nv	1.23179	0.431811	1.13226e+07	0.642524	4.53406e-103	5.54976e-101	76	51.8461
RPL26	CD8_nv	2.88921	0.429048	1.18843e+07	0.674394	1.32715e-141	2.29433e-139	99.2088	92.7834
RPS15A	CD8_nv	4.14006	0.427126	12949537	0.734844	4.67158e-255	1.53603e-252	100	97.3535
CAMK4	CD8_nv	0.792613	0.426672	1.14589e+07	0.650256	3.96306e-151	7.38407e-149	56.4835	25.6778
RPS3	CD8_nv	4.25186	0.425599	1.30967e+07	0.743194	2.32379e-273	8.38015e-271	100	97.857
C12orf57	CD8_nv	1.82252	0.425206	11165466	0.633604	7.65886e-85	7.66755e-83	89.8901	73.8833
RPS19	CD8_nv	4.15378	0.424823	12748092	0.723413	4.94979e-231	1.40683e-228	100	98.1668
CD52	CD8_nv	2.26984	0.416816	1.02815e+07	0.583442	5.359e-34	2.27219e-32	96.3956	77.9112
SATB1	CD8_nv	0.670141	0.41494	1.15019e+07	0.652697	2.36583e-184	5.15228e-182	49.0549	18.6032
CD8A	CD8_nv	1.77543	0.413256	1.0156e+07	0.576317	1.81042e-29	6.71658e-28	89.5824	61.6834
UXT	CD8_nv	1.28249	0.41153	1.11957e+07	0.635318	2.3274e-91	2.52609e-89	78.2418	55.8224
RPS15	CD8_nv	3.94666	0.401452	1.29329e+07	0.733899	5.04418e-253	1.64244e-250	100	97.6117
CD55	CD8_nv	0.644421	0.400335	1.1301e+07	0.641297	2.20901e-166	4.43627e-164	45.6264	17.3767
TNFAIP3	CD8_nv	0.720089	-0.400954	7.20968e+06	0.409126	1.74514e-44	9.31981e-43	45.4066	54.0537
CFLAR	CD8_nv	0.241273	-0.405192	6471281	0.367224	7.76116e-109	1.01282e-106	20.0879	42.7705
GADD45B	CD8_nv	0.531207	-0.408458	6.87909e+06	0.390366	1.58433e-65	1.21313e-63	38.8571	52.0398
PTGDR	CD8_nv	0.00125304	-0.408745	6.46739e+06	0.367003	3.01465e-164	5.98257e-162	0.0879121	26.6847
SRSF7	CD8_nv	1.14957	-0.409947	6.24926e+06	0.354625	6.24316e-100	7.37264e-98	73.4505	80.2221
HSPA1A	CD8_nv	0.257295	-0.412616	7298621	0.414173	1.87351e-57	1.23689e-55	14.5055	30.5061
PIK3R1	CD8_nv	0.41873	-0.417685	6.61629e+06	0.375453	3.26098e-86	3.35481e-84	33.0989	50.1807
HSPA1B	CD8_nv	0.522672	-0.418803	7300814	0.414298	3.52976e-45	1.91555e-43	29.1429	42.5897
ZFP36L2	CD8_nv	2.01685	-0.420534	6.21948e+06	0.352935	2.73824e-101	3.26815e-99	91.3407	93.1836
WIPF1	CD8_nv	0.580991	-0.422768	6317999	0.358526	1.85925e-101	2.22698e-99	44	61.5285
HSP90AA1	CD8_nv	1.71525	-0.425541	6070006	0.344453	3.75981e-113	5.18915e-111	87.3407	90.6274
TNF	CD8_nv	0.0192698	-0.425856	6.99843e+06	0.397138	3.0729e-113	4.25863e-111	1.71429	22.0114
CLEC2B	CD8_nv	0.405337	-0.429219	6401196	0.363247	2.17443e-102	2.63271e-100	32.6593	51.7945
NEAT1	CD8_nv	0.465719	-0.436647	6552948	0.371859	8.00806e-89	8.41926e-87	34.5495	53.3178
MCL1	CD8_nv	0.510661	-0.437531	6498581	0.368773	6.73819e-91	7.28985e-89	38.8571	55.7578
REL	CD8_nv	0.267179	-0.440126	6.42894e+06	0.364821	2.07871e-110	2.79983e-108	21.3187	44.2551
HLA-C	CD8_nv	3.20453	-0.442156	4.09782e+06	0.232538	0	0	99.7802	99.8193
CXCR3	CD8_nv	0.292089	-0.443919	6347475	0.360199	6.24583e-115	8.83851e-113	22.4615	46.3981
DOK2	CD8_nv	0.168671	-0.444238	6.17508e+06	0.350416	5.19134e-143	9.06808e-141	14.2418	41.3891
NFATC2	CD8_nv	0.184802	-0.445446	6.26371e+06	0.355445	7.76003e-133	1.24524e-130	15.8242	41.4149
SLAMF7	CD8_nv	0.00415583	-0.446919	6.182e+06	0.350808	9.19377e-188	2.0694e-185	0.307692	30.1317
LYAR	CD8_nv	0.144774	-0.452768	6.29812e+06	0.357398	2.32174e-137	3.81699e-135	12.0879	38.2133
STOM	CD8_nv	0.0466062	-0.454065	6.07423e+06	0.344693	3.02475e-180	6.38014e-178	4.17582	34.521
IL10RA	CD8_nv	0.318052	-0.457777	6245899	0.354435	1.55419e-120	2.31664e-118	25.2308	48.9672
FLNA	CD8_nv	0.437193	-0.458383	6383233	0.362228	1.6075e-102	1.96044e-100	34.0659	53.2533
TLN1	CD8_nv	0.380493	-0.467274	6.186e+06	0.351036	5.7672e-121	8.75204e-119	30.9011	52.4916
HLA-B	CD8_nv	3.70888	-0.47195	3.55764e+06	0.201885	0	0	99.956	99.9355
LGALS1	CD8_nv	0.0956641	-0.473269	6.68971e+06	0.379619	1.40348e-116	2.04652e-114	7.51648	30.3124
CD63	CD8_nv	0.230743	-0.473475	6.21261e+06	0.352545	8.34232e-132	1.32599e-129	19.2967	44.2938
CYTOR	CD8_nv	0.00992624	-0.473995	6.1765e+06	0.350496	1.26429e-185	2.77136e-183	0.879121	30.6093
SAMD3	CD8_nv	0.130686	-0.476789	6.05433e+06	0.343563	1.35559e-160	2.64324e-158	11.3407	40.2272
GAPDH	CD8_nv	1.78454	-0.476832	5320478	0.30192	3.58088e-182	7.74809e-180	89.3626	91.9313
APMAP	CD8_nv	0.201105	-0.478786	6086487	0.345388	7.34307e-146	1.30303e-143	17.3626	44.1647
MBP	CD8_nv	0.413829	-0.485151	6035516	0.342496	1.22808e-131	1.94279e-129	33.0989	55.5254
CYBA	CD8_nv	1.52343	-0.490451	5340784	0.303072	3.51609e-180	7.37016e-178	85.1868	90.6274
IRF1	CD8_nv	0.501465	-0.491259	6297340	0.357354	2.06288e-107	2.63061e-105	35.2088	56.2742
GSTP1	CD8_nv	0.512303	-0.494313	6.11484e+06	0.346998	1.48629e-120	2.22532e-118	40.1319	58.8045
MATK	CD8_nv	0.19626	-0.495347	6084733	0.345289	1.93932e-147	3.45963e-145	16.6154	43.5709
MYO1F	CD8_nv	0.024685	-0.498942	5841278	0.331474	5.50537e-210	1.4203e-207	2.32967	35.528
SH3BGRL3	CD8_nv	1.94546	-0.500936	5132767	0.291268	5.12493e-202	1.26382e-199	90.5934	93.0932
S100A11	CD8_nv	0.278585	-0.502549	6.18608e+06	0.35104	4.7774e-130	7.52227e-128	21.8022	46.7209
TAGAP	CD8_nv	0.427374	-0.502591	6278394	0.356279	2.28418e-112	3.12681e-110	30.6813	53.008
TYROBP	CD8_nv	0.00611287	-0.506369	7102168	0.403025	2.36894e-111	3.21658e-109	0.483516	19.7909
CD2	CD8_nv	1.07013	-0.513178	5734209	0.325398	9.51104e-144	1.67006e-141	69.011	78.7116
IFNG	CD8_nv	0.00509053	-0.513772	6.57321e+06	0.373008	4.30573e-154	8.11268e-152	0.307692	25.6907
GPR183	CD8_nv	0.140285	-0.51477	6.13176e+06	0.347958	8.18347e-155	1.55061e-152	10.1978	39.2202
ACTN4	CD8_nv	0.0957936	-0.515547	5.8652e+06	0.332831	4.12517e-186	9.10197e-184	8.48352	39.9432
FOSB	CD8_nv	0.458799	-0.519016	6.63288e+06	0.376394	1.06232e-85	1.08622e-83	31.7363	49.4578
ADGRE5	CD8_nv	0.291491	-0.519192	6.03813e+06	0.342644	4.73351e-141	8.0585e-139	23.2527	49.1221
ARPC5L	CD8_nv	0.28505	-0.520415	5.81822e+06	0.330165	1.86617e-160	3.61777e-158	24.1758	51.3684
ARL4C	CD8_nv	0.874733	-0.526223	5821215	0.330335	9.01307e-138	1.49644e-135	59.2088	73.1862
SLC9A3R1	CD8_nv	0.577362	-0.526358	5692202	0.323014	6.69336e-155	1.27546e-152	44.3077	65.763
UBB	CD8_nv	1.29406	-0.527001	5.45474e+06	0.309539	3.28146e-169	6.62973e-167	76.8791	85.5926
DNAJB1	CD8_nv	0.960852	-0.533844	6518723	0.369916	9.38046e-83	9.1454e-81	57.978	68.629
GZMH	CD8_nv	0.000601693	-0.538362	6631452	0.376313	7.63518e-151	1.40697e-148	0.043956	24.7741
HLA-DPB1	CD8_nv	0.398935	-0.538672	5974707	0.339045	6.7461e-139	1.13125e-136	31.7802	54.2474
HLA-DRB5	CD8_nv	0.0278	-0.552783	6.07521e+06	0.344748	8.11295e-189	1.83846e-186	2.06593	32.8169
EFHD2	CD8_nv	0.121002	-0.552863	5851001	0.332025	8.25446e-182	1.7633e-179	10.9451	41.5311
HOPX	CD8_nv	0.0130804	-0.553763	6.15408e+06	0.349224	1.99949e-186	4.47059e-184	1.14286	31.0612
BTG2	CD8_nv	0.478057	-0.555242	6401131	0.363243	7.41791e-101	8.82205e-99	35.5165	53.0984
KLRB1	CD8_nv	0.0104707	-0.559771	6.58417e+06	0.37363	6.55347e-151	1.21431e-148	0.791209	25.9231
PPP1R15A	CD8_nv	0.301001	-0.563047	6.20483e+06	0.352104	3.98907e-128	6.25166e-126	22.022	46.7338
PYHIN1	CD8_nv	0.0594511	-0.566159	5.67502e+06	0.322039	3.54358e-215	9.35784e-213	5.0989	39.543
TIGIT	CD8_nv	0.0355804	-0.566294	5.8201e+06	0.330272	9.51377e-210	2.43567e-207	2.68132	36.2381
IL2RB	CD8_nv	0.184486	-0.569417	5.99158e+06	0.340003	3.96263e-158	7.59421e-156	15.6044	43.558
ANXA2	CD8_nv	0.028355	-0.578349	5491892	0.311647	1.25407e-243	3.82353e-241	2.46154	39.5817
APOBEC3G	CD8_nv	0.108676	-0.585085	5.50177e+06	0.312208	1.05511e-218	2.8309e-216	9.89011	44.6166
EOMES	CD8_nv	0.0335246	-0.593247	5587155	0.317053	1.04765e-232	3.02897e-230	2.76923	38.7684
ITGB2	CD8_nv	1.00122	-0.601716	5.22855e+06	0.296703	9.47068e-194	2.20575e-191	65.8901	81.3323
CTSW	CD8_nv	1.09066	-0.612061	5669464	0.321724	2.02763e-150	3.67582e-148	67.7802	76.0392
SH2D1A	CD8_nv	0.14733	-0.614739	5.52905e+06	0.313756	7.63664e-209	1.94028e-206	12.5275	46.3723
NFKBIA	CD8_nv	0.841808	-0.628819	6.39695e+06	0.363006	7.22059e-93	8.01868e-91	54.989	64.8464
CCL4L2	CD8_nv	0.00283667	-0.657042	6490656	0.368324	1.20681e-161	2.36689e-159	0.21978	26.5169
IER2	CD8_nv	1.0166	-0.658488	5.66702e+06	0.321585	1.16652e-150	2.13785e-148	62.1099	77.6659
MTRNR2L8	CD8_nv	0.681499	-0.662037	7342203	0.416646	2.62691e-46	1.45622e-44	24.4835	37.3612
CTSC	CD8_nv	0.322947	-0.66875	5120631	0.290579	2.27295e-228	6.40589e-226	26.6813	59.3597
H3F3B	CD8_nv	1.90727	-0.68127	4.15989e+06	0.23606	0	0	91.5604	96.3465
UBC	CD8_nv	1.81174	-0.695944	4047579	0.229687	0	0	89.5824	96.3981
FYN	CD8_nv	0.569632	-0.697993	4958405	0.281373	1.31271e-231	3.76287e-229	43.2527	70.7204
FOS	CD8_nv	1.29938	-0.70307	6.63967e+06	0.37678	3.62395e-74	3.18167e-72	61.0549	69.1712
KLRG1	CD8_nv	0.0610994	-0.710742	5360195	0.304174	2.89719e-247	9.2539e-245	5.36264	42.8996
PLEK	CD8_nv	0.0143407	-0.736142	4966136	0.281812	5.63439e-305	2.30447e-302	1.0989	44.5004
XCL1	CD8_nv	0.00110839	-0.736736	6045134	0.343042	1.97665e-201	4.83891e-199	0.0879121	31.4614
JUN	CD8_nv	1.4226	-0.738102	5945893	0.33741	1.28031e-124	1.97875e-122	67.1209	81.2548
PRF1	CD8_nv	0.228233	-0.746913	5.14144e+06	0.29176	5.5396e-238	1.64413e-235	18.5055	54.1699
KLRD1	CD8_nv	0.00438908	-0.748666	5640757	0.320095	2.02492e-238	6.06356e-236	0.351648	36.2381
HLA-DRB1	CD8_nv	0.0522445	-0.751113	5156227	0.292599	3.18721e-272	1.13716e-269	4.21978	44.552
HLA-DPA1	CD8_nv	0.152716	-0.759787	4921618	0.279286	1.43225e-274	5.27855e-272	12.1319	52.7627
GNLY	CD8_nv	0.00535888	-0.762912	7.0542e+06	0.400303	1.13042e-115	1.61328e-113	0.351648	20.2298
IL32	CD8_nv	1.97113	-0.779878	3.84536e+06	0.218212	0	0	91.033	88.536
ANXA1	CD8_nv	0.345887	-0.804346	4953524	0.281096	5.51278e-248	1.77777e-245	24.2198	60.9992
XCL2	CD8_nv	0.0031181	-0.813486	5589496	0.317186	7.16659e-244	2.20507e-241	0.263736	36.7545
RGS1	CD8_nv	0.115156	-0.815441	5.48143e+06	0.311053	2.61644e-225	7.24274e-223	7.73626	43.8549
JUND	CD8_nv	1.51867	-0.842574	4596364	0.260829	7.88176e-265	2.72514e-262	79.8242	91.4278
NR4A2	CD8_nv	0.236941	-0.848957	5367024	0.304561	4.94031e-217	1.31498e-214	16.044	50.9553
CMC1	CD8_nv	0.149174	-0.904777	4.72767e+06	0.26828	2.4744e-298	9.99838e-296	13.0549	54.0537
CD81	CD8_nv	0.560336	-0.910639	3.77753e+06	0.214363	0	0	44.5714	78.2081
CLIC1	CD8_nv	0.829321	-0.949913	3565462	0.202328	0	0	56.3516	85.3215
ZFP36	CD8_nv	1.1776	-0.956921	4785058	0.271537	2.83206e-243	8.55692e-241	71.4286	83.2171
DUSP1	CD8_nv	1.02634	-0.9961	5054811	0.286844	6.69058e-215	1.75304e-212	54.2418	77.9112
CD69	CD8_nv	1.00526	-1.01265	4.65587e+06	0.264206	1.2116e-260	4.10452e-258	56.8791	81.7196
S100A4	CD8_nv	0.824133	-1.01499	4.55324e+06	0.258382	1.52341e-277	5.80594e-275	51.1209	75.1097
CD99	CD8_nv	0.553056	-1.05814	3.25185e+06	0.184532	0	0	40.9231	82.2876
AHNAK	CD8_nv	0.174767	-1.12195	3.54904e+06	0.201396	0	0	13.4505	67.6607
KLF6	CD8_nv	0.466506	-1.14544	3733874	0.211885	0	0	32.4396	75.9231
CD74	CD8_nv	1.35972	-1.2379	3.05774e+06	0.173517	0	0	78.5934	93.4289
SRGN	CD8_nv	0.839695	-1.26695	3080030	0.174782	0	0	54.8571	87.9422
DUSP2	CD8_nv	0.481706	-1.38014	3.92686e+06	0.222837	0	0	32.8791	71.8048
GZMA	CD8_nv	0.023601	-1.85483	2.19087e+06	0.124325	0	0	1.71429	75.8069
CST7	CD8_nv	0.0131185	-1.94269	1.66784e+06	0.0946447	0	0	1.18681	81.3839
CCL4	CD8_nv	0.00792968	-1.97387	3329695	0.188949	0	0	0.659341	62.5097
GZMK	CD8_nv	0.0311453	-2.15198	2.05415e+06	0.116566	0	0	1.89011	77.4593
NKG7	CD8_nv	0.0557153	-2.39387	1.58768e+06	0.0900958	0	0	4.92308	83.0622
CCL5	CD8_nv	0.132867	-2.85617	1303324	0.0739594	0	0	5.97802	87.6323
GNLY	NK	3.02367	2.78042	9.30536e+06	0.838411	0	0	72.7129	7.4603
TYROBP	NK	2.53072	2.44222	1.06634e+07	0.960771	0	0	94.8738	3.89581
XCL1	NK	2.52803	2.24101	9.96724e+06	0.898046	0	0	86.5142	15.3319
FCER1G	NK	2.03283	1.96031	1.02056e+07	0.919519	0	0	86.3565	4.17
XCL2	NK	2.30759	1.91841	9.52295e+06	0.858016	0	0	82.1767	20.69
NFKBIA	NK	2.89007	1.7885	9.43983e+06	0.850527	0	0	92.1136	58.3343
KLRB1	NK	1.87568	1.64004	9471190	0.853352	0	0	79.8896	11.5732
TRDC	NK	1.62486	1.54495	9.45106e+06	0.851539	0	0	73.6593	4.24997
KLRD1	NK	1.88356	1.48887	9161443	0.825444	0	0	78.1546	20.8386
IFITM2	NK	2.79347	1.40563	9.69015e+06	0.873081	0	0	96.0568	71.7811
FOS	NK	3.02365	1.35188	8166921	0.735838	1.43263e-168	4.53277e-166	88.7224	64.2294
CTSW	NK	2.72459	1.32898	9429747	0.849618	0	0	95.1104	71.1299
HOPX	NK	1.52054	1.23578	8882963	0.800353	0	0	72.0032	17.3541
CD7	NK	2.56344	1.16127	8.84647e+06	0.797065	1.46742e-263	8.63412e-261	88.5647	68.1709
KLRC1	NK	1.21302	1.13616	8812965	0.794046	0	0	62.6972	4.45562
IL2RB	NK	1.60525	1.12268	8614428	0.776158	7.31197e-295	4.80841e-292	73.5016	31.9548
AREG	NK	1.23152	1.10617	8116758	0.731318	0	0	52.3659	8.04296
KLRF1	NK	1.12248	1.05195	8796627	0.792574	0	0	62.224	4.51274
NKG7	NK	2.75953	0.977035	7.65936e+06	0.690107	5.25798e-111	9.53201e-109	81.388	62.9955
SRGN	NK	2.64953	0.950829	8370785	0.754206	3.51825e-190	1.37203e-187	93.612	78.5216
ZFP36	NK	2.74134	0.943439	7718507	0.695436	3.21478e-113	5.85963e-111	88.0126	79.4585
IFITM3	NK	1.19931	0.935546	8343308	0.75173	0	0	63.5647	18.4851
CD63	NK	1.38359	0.900852	8546040	0.769996	5.03131e-276	3.068e-273	77.3659	33.0058
IER2	NK	2.30114	0.887888	7.98376e+06	0.719335	1.67085e-143	4.03142e-141	88.959	71.9867
BHLHE40	NK	1.07176	0.878059	8222388	0.740835	0	0	58.6751	12.8527
GSTP1	NK	1.64935	0.864319	8153587	0.734637	1.35678e-177	4.55038e-175	77.918	51.1825
CEBPD	NK	0.929367	0.85545	8054590	0.725717	0	0	49.1325	4.45562
ID2	NK	1.63683	0.833907	8041806	0.724565	3.32122e-167	1.0219e-164	79.8896	46.8068
PLAC8	NK	1.25472	0.830763	8.18028e+06	0.737041	2.88396e-228	1.48804e-225	68.4543	29.4642
PPP1R15A	NK	1.42017	0.783027	7629220	0.687391	1.57965e-129	3.31114e-127	67.1924	37.3472
TNFRSF18	NK	0.788492	0.768264	8.17038e+06	0.736149	0	0	48.5016	1.45093
MAP3K8	NK	0.951903	0.760242	8037016	0.724134	0	0	56.1514	12.807
SH2D1B	NK	0.759163	0.739889	8288178	0.746763	0	0	50.6309	1.18816
MATK	NK	1.21653	0.729715	7.96947e+06	0.718048	6.09118e-184	2.2205e-181	68.8486	32.903
CMC1	NK	1.48459	0.728182	7.49853e+06	0.675616	3.12951e-109	5.52408e-107	68.0599	41.3687
NR4A1	NK	0.891586	0.722308	7343363	0.661636	2.93747e-214	1.38756e-211	40.9306	9.67668
PRF1	NK	1.4241	0.708123	7.71646e+06	0.695252	1.08748e-132	2.38379e-130	72.3186	42.2712
TAGLN2	NK	1.73565	0.693993	7875246	0.709558	6.2634e-135	1.39114e-132	84.7792	61.4532
DDIT4	NK	1.66997	0.684402	7439905	0.670334	1.78812e-92	2.48838e-90	76.6562	55.4895
CAPG	NK	0.801581	0.681378	7.87508e+06	0.709543	0	0	49.2902	8.81983
BTG2	NK	1.4953	0.673241	7.30908e+06	0.658547	1.13585e-85	1.46515e-83	69.3218	46.1785
EFHD2	NK	1.12409	0.659143	7.78243e+06	0.701196	1.7726e-164	5.30799e-162	66.5615	29.9554
BST2	NK	1.28536	0.655802	7884404	0.710383	1.18972e-151	3.19206e-149	74.4479	43.5394
CXXC5	NK	0.693283	0.654491	8.083e+06	0.728277	0	0	48.3438	2.93614
IFITM1	NK	2.98478	0.646103	8.07817e+06	0.727842	4.0888e-152	1.11488e-149	95.1104	91.9913
GSN	NK	0.644203	0.617862	7.98364e+06	0.719324	0	0	45.7413	1.96504
HSH2D	NK	0.736142	0.617535	7874473	0.709488	0	0	50	9.04833
LAT2	NK	0.639611	0.616589	7860258	0.708208	0	0	43.2177	1.69085
DUSP2	NK	2.07959	0.608003	6.86751e+06	0.618761	7.47173e-45	4.89428e-43	73.9748	61.3732
FGR	NK	0.735614	0.606434	7.76669e+06	0.699778	0	0	48.5016	8.73986
DUSP1	NK	2.32457	0.604796	6977521	0.628673	8.61274e-51	6.34844e-49	85.489	70.6615
NFKB1	NK	0.959677	0.603307	7560508	0.6812	6.01678e-147	1.51722e-144	57.571	25.8311
TNFAIP3	NK	1.55236	0.598018	7010739	0.631666	3.05919e-58	2.61067e-56	67.8233	49.8115
JAK1	NK	1.72433	0.596408	7761919	0.699347	4.91444e-120	9.41832e-118	86.3565	67.6911
CD300A	NK	0.734726	0.566618	7.6315e+06	0.687597	1.00465e-240	5.61567e-238	48.817	12.2701
TXK	NK	0.754649	0.558806	7677418	0.691734	5.55326e-222	2.66065e-219	51.735	15.1034
CCL3	NK	0.7412	0.552981	6.55107e+06	0.59025	8.77625e-81	1.08212e-78	26.183	8.97978
ACTN4	NK	0.974608	0.549888	7535659	0.678961	6.65067e-135	1.46744e-132	62.8549	28.4474
IRF1	NK	1.3612	0.549534	7.26718e+06	0.654771	3.89605e-80	4.71718e-78	72.2397	48.4862
SPINK2	NK	0.629669	0.546305	7202645	0.648957	2.78409e-234	1.50601e-231	35.1735	6.59203
NCAM1	NK	0.5519	0.543434	7646990	0.688992	0	0	38.4069	0.628356
CLIC1	NK	2.03784	0.542966	7508159	0.676484	6.89099e-93	9.62958e-91	92.1924	76.7965
CD69	NK	2.25633	0.53615	6.88233e+06	0.620096	3.6016e-44	2.32289e-42	83.7539	74.9686
MAFF	NK	0.57814	0.531201	7437922	0.670155	0	0	37.224	3.51879
SELL	NK	1.39664	0.529869	6.97801e+06	0.628717	1.25336e-56	1.04047e-54	61.1987	48.4748
PTGDR	NK	0.776252	0.525549	7487269	0.674601	4.08158e-178	1.38271e-175	51.6562	16.1545
XBP1	NK	1.10573	0.524275	7.40404e+06	0.667102	1.67185e-101	2.64484e-99	68.0599	38.9352
SPTSSB	NK	0.521631	0.51489	7.46194e+06	0.672319	0	0	34.9369	0.525534
ADGRE5	NK	1.14071	0.512778	7218144	0.650353	6.20322e-82	7.70532e-80	65.5363	40.0206
TPI1	NK	1.32612	0.505588	7.42855e+06	0.669311	5.23975e-92	7.2616e-90	77.1293	54.0729
SEC11A	NK	0.91786	0.496953	7425505	0.669037	6.64401e-116	1.23109e-113	61.1199	31.1893
PTPN12	NK	0.564369	0.481729	7455861	0.671772	5.6905e-303	3.89486e-300	40.2997	6.19216
TCIRG1	NK	0.809309	0.472555	7.3097e+06	0.658603	3.53724e-118	6.66472e-116	54.1009	24.1517
H3F3B	NK	2.83894	0.463746	7.59818e+06	0.684595	1.69922e-100	2.63835e-98	97.9495	94.8703
CAPN12	NK	0.538015	0.463484	7.42358e+06	0.668863	0	0	39.2744	5.64378
ICAM1	NK	0.523175	0.461477	7019105	0.63242	1.25817e-234	6.91746e-232	30.5994	4.56986
FOSB	NK	1.26187	0.460101	6.64654e+06	0.598852	1.36655e-35	7.25179e-34	58.6751	43.5165
RIN3	NK	0.662122	0.455244	7.34884e+06	0.662129	5.99183e-158	1.71756e-155	47.3186	15.9945
NFKBIZ	NK	0.805584	0.454289	6.88383e+06	0.620232	1.35654e-71	1.44431e-69	44.795	23.649
REL	NK	1.00002	0.44951	7.06046e+06	0.636146	3.1732e-71	3.34663e-69	60.6467	35.9191
IL18RAP	NK	0.481126	0.44858	7308540	0.658498	0	0	34.0694	2.52485
TNFSF10	NK	0.613663	0.44519	7.18988e+06	0.647806	1.27097e-154	3.55214e-152	41.3249	12.6814
NCR1	NK	0.46199	0.44053	7381355	0.665059	0	0	34.6215	1.5766
AC007952.4	NK	0.878803	0.440015	6.98885e+06	0.629694	7.73947e-73	8.31944e-71	52.918	29.0072
FOSL2	NK	0.570525	0.439818	7.21755e+06	0.6503	1.58627e-187	5.91114e-185	39.3533	9.71096
NCR3	NK	0.594034	0.433959	7.21576e+06	0.650138	1.87104e-169	5.97628e-167	41.2461	11.3675
ATP8B4	NK	0.438898	0.433161	7.33265e+06	0.66067	0	0	32.571	0.434137
ITGB1	NK	0.800595	0.429468	7.12487e+06	0.641949	9.94579e-95	1.42548e-92	52.8391	24.4945
METRNL	NK	0.541484	0.424569	7.11793e+06	0.641324	6.74159e-190	2.59884e-187	36.1987	7.94013
FXYD5	NK	2.22251	0.422664	7029323	0.633341	1.86465e-53	1.46114e-51	91.2461	85.4907
JUND	NK	2.53613	0.419221	6852978	0.617452	7.99728e-42	4.93038e-40	93.7697	88.0727
CLIC3	NK	0.539972	0.41353	6914740	0.623017	6.23294e-142	1.44166e-139	32.6498	8.71701
ITGAM	NK	0.432562	0.410105	7.21291e+06	0.649882	0	0	31.6246	1.668
TLN1	NK	1.09745	0.407303	6995818	0.630322	2.73504e-59	2.37636e-57	67.2713	44.7389
IRF8	NK	0.425239	0.404336	7.14756e+06	0.643994	0	0	30.3628	1.64515
TNFRSF4	NK	0.444541	0.402353	6987022	0.629529	1.58907e-271	9.51685e-269	28.8644	3.14178
ADAM8	NK	0.616853	0.402056	7.12702e+06	0.642143	9.59727e-127	1.939e-124	43.7697	15.389
CCR7	NK	0.417367	-0.403486	4408186	0.397177	5.60635e-40	3.31031e-38	27.7603	43.7679
GRAP2	NK	0.0603914	-0.4119	3.91954e+06	0.35315	2.90629e-96	4.35139e-94	5.20505	33.9198
LEF1	NK	0.198481	-0.41488	4198129	0.378251	1.2587e-61	1.13175e-59	15.3785	37.1758
VIM	NK	1.91209	-0.418542	4373114	0.394017	2.32518e-34	1.18334e-32	79.2587	91.6714
HLA-DPB1	NK	0.448109	-0.420402	4135805	0.372635	6.34704e-56	5.21733e-54	29.4953	51.9936
SPOCK2	NK	0.388175	-0.422121	4046184	0.36456	2.46681e-63	2.33048e-61	26.1041	51.7994
LINC02446	NK	0.0591954	-0.422724	4.23501e+06	0.381573	1.37373e-73	1.49101e-71	3.78549	27.2592
KLRG1	NK	0.238551	-0.425816	4.28655e+06	0.386217	4.30366e-54	3.42029e-52	16.4826	36.9702
LBH	NK	0.482749	-0.427292	4016867	0.361919	6.28213e-63	5.85251e-61	33.8328	57.1233
GIMAP4	NK	1.01234	-0.443675	4022240	0.362403	1.65642e-57	1.39932e-55	60.1735	77.4249
LIME1	NK	0.0862779	-0.443944	3806420	0.342958	2.76787e-102	4.39947e-100	7.17666	37.7356
CAMK4	NK	0.0682617	-0.451699	3.79239e+06	0.341693	2.9668e-106	5.00003e-104	5.44164	36.616
C12orf57	NK	1.08851	-0.46406	3.84722e+06	0.346634	9.87776e-71	1.0385e-68	65.694	79.23
SYNE2	NK	0.17651	-0.46563	3.95384e+06	0.356241	4.47939e-82	5.60559e-80	12.6183	40.1348
CD48	NK	1.06737	-0.467757	3.68584e+06	0.332094	3.34767e-84	4.25281e-82	66.9558	81.0579
GIMAP7	NK	1.29987	-0.470789	3905795	0.351911	1.18691e-65	1.16054e-63	71.0568	84.8281
TRAC	NK	0.382864	-0.471529	3897240	0.351141	3.09414e-75	3.50578e-73	26.6562	53.2617
CNN2	NK	0.688299	-0.477779	3815884	0.34381	1.85178e-75	2.11241e-73	47.2397	68.3309
LAPTM5	NK	1.10224	-0.494815	3578243	0.322399	8.69401e-94	1.24077e-91	68.8486	82.783
MT2A	NK	0.3798	-0.495065	3.93538e+06	0.354577	4.01353e-73	4.32816e-71	25.7098	51.1825
SARAF	NK	1.46744	-0.50489	3.40762e+06	0.307026	8.83327e-110	1.59274e-107	81.9401	89.9577
GZMM	NK	0.803141	-0.505575	4006965	0.361027	1.79845e-59	1.57074e-57	43.5331	72.7636
NELL2	NK	0.0962896	-0.506475	3720283	0.335197	1.53456e-109	2.73755e-107	7.33438	39.4265
CD5	NK	0.0247942	-0.515474	3604550	0.324769	3.02505e-130	6.42115e-128	2.2082	36.8559
PPP2R5C	NK	0.205293	-0.516648	3.74508e+06	0.337431	8.38608e-97	1.27263e-94	16.4826	45.79
CD52	NK	1.49511	-0.518103	4132234	0.372313	2.57694e-49	1.85065e-47	67.8233	84.1769
FYB1	NK	1.11639	-0.538131	3.65607e+06	0.329412	1.13493e-86	1.48684e-84	65.3785	83.3314
LDHB	NK	0.923176	-0.54903	3598963	0.324266	3.01226e-93	4.24476e-91	59.3849	73.8718
THEMIS	NK	0.0382447	-0.560906	3.43003e+06	0.309045	1.67522e-144	4.07126e-142	3.3123	40.9003
DNAJB1	NK	0.865131	-0.582015	3.97909e+06	0.358515	3.93594e-62	3.57734e-60	50.3155	68.5137
CD6	NK	0.0576361	-0.583252	3393027	0.305711	3.30682e-145	8.21512e-143	4.88959	42.8196
RGS10	NK	0.281689	-0.592116	3459208	0.311674	7.57932e-119	1.43613e-116	20.9779	54.5641
CLEC2D	NK	0.233451	-0.595009	3420654	0.3082	3.91683e-125	7.77293e-123	18.2177	52.9076
LCK	NK	0.746262	-0.677097	3056521	0.275392	5.08093e-150	1.32096e-147	51.2618	78.9101
SIT1	NK	0.0451725	-0.698227	2961107	0.266795	6.18757e-193	2.56196e-190	4.02208	49.6515
LAT	NK	0.490473	-0.746818	2.90927e+06	0.262125	2.38886e-171	7.7036e-169	35.8833	72.1124
S100A6	NK	0.832404	-0.825466	3.0191e+06	0.27202	4.39827e-154	1.21908e-151	49.1325	81.0236
CD27	NK	0.202945	-0.956303	2373461	0.213848	1.07849e-253	6.23627e-251	15.9306	67.394
CCL5	NK	1.47381	-0.992381	3.6084e+06	0.325116	4.43637e-93	6.2254e-91	52.5237	71.4955
CD3G	NK	0.0565499	-1.24001	1609990	0.14506	0	0	4.49527	73.5748
IL32	NK	1.35679	-1.39349	2686112	0.242018	1.31707e-194	5.52149e-192	51.735	94.5162
CD8B	NK	0.0366624	-1.40272	1814638	0.163499	0	0	2.36593	68.8335
CD8A	NK	0.114807	-1.53548	1510371	0.136084	0	0	7.9653	76.7166
CD3E	NK	0.782573	-1.62381	1.09686e+06	0.0988268	0	0	44.5584	95.453
CD3D	NK	0.105066	-1.89911	730006	0.0657733	0	0	6.70347	89.6264
GNLY	T/NK	3.04331	2.53109	2601190	0.818163	7.6627e-211	1.6062e-207	76.8293	13.649
NKG7	T/NK	4.15456	2.32452	3.01804e+06	0.949278	2.14992e-176	3.13496e-173	100	64.1494
FGFBP2	T/NK	2.24093	2.21488	3.04141e+06	0.956626	0	0	91.7683	1.91891
CCL4	T/NK	3.6267	2.16384	2561364	0.805637	1.35614e-91	9.88747e-89	95.7317	46.8689
GZMB	T/NK	2.09376	1.97795	2840376	0.893396	0	0	82.3171	6.2932
GZMH	T/NK	2.30447	1.9516	2.78835e+06	0.877031	1.79701e-251	5.02234e-248	85.6707	16.9091
PRF1	T/NK	2.6772	1.93495	2978191	0.936743	2.70186e-189	4.315e-186	97.8659	44.3206
EFHD2	T/NK	2.14084	1.64638	2916012	0.917186	4.27025e-202	7.53767e-199	94.8171	32.5493
KLRD1	T/NK	2.06247	1.52944	2709867	0.852346	1.23384e-165	1.72418e-162	92.0732	25.9259
CX3CR1	T/NK	1.37095	1.34026	2.7739e+06	0.872485	0	0	75.9146	2.16651
CST7	T/NK	2.81017	1.33923	2583097	0.812472	4.48119e-87	3.06714e-84	97.561	62.0138
FCGR3A	T/NK	1.3844	1.3285	2.64155e+06	0.830858	0	0	68.5976	3.7656
S100A4	T/NK	2.89165	1.32637	2.58502e+06	0.813077	1.80797e-85	1.21272e-82	96.6463	68.7506
SPON2	T/NK	1.30625	1.2126	2.50459e+06	0.787779	4.00481e-282	1.22103e-278	61.8902	7.13917
ADGRG1	T/NK	1.18479	1.14608	2.70901e+06	0.852076	0	0	72.561	2.8371
GZMA	T/NK	2.54468	1.12413	2347095	0.738242	2.09625e-52	7.32335e-50	95.7317	57.7427
IFITM2	T/NK	2.64837	1.11931	2560203	0.805272	2.20257e-80	1.34309e-77	96.0366	74.136
PLEK	T/NK	1.5966	1.04753	2522585	0.793439	6.81615e-101	5.44286e-98	84.4512	32.9619
TYROBP	T/NK	1.34572	0.980285	2.15926e+06	0.67916	2.66187e-69	1.31285e-66	49.0854	14.268
LGALS1	T/NK	1.40732	0.977835	2.34499e+06	0.737578	1.70692e-82	1.06012e-79	66.7683	23.7285
FLNA	T/NK	1.73324	0.973595	2.47942e+06	0.779863	8.25039e-77	4.39209e-74	87.5	47.591
CTSW	T/NK	2.49202	0.959665	2443071	0.76843	1.17433e-62	5.04932e-60	96.9512	73.3932
KLRB1	T/NK	1.35675	0.944508	2308162	0.725996	6.59442e-88	4.60758e-85	64.939	18.7042
CCL5	T/NK	3.23669	0.926389	2016672	0.634312	4.02935e-17	3.44735e-15	95.4268	68.2039
S1PR5	T/NK	0.996029	0.905718	2504135	0.787636	4.47984e-304	1.66939e-300	63.1098	6.3551
CLIC3	T/NK	1.05246	0.903257	2369498	0.745288	2.30928e-161	3.09794e-158	57.0122	10.2136
ABHD17A	T/NK	1.76575	0.882762	2.47876e+06	0.779654	6.81056e-72	3.40914e-69	88.1098	56.9999
ZEB2	T/NK	1.10167	0.880198	2.42409e+06	0.762459	3.91402e-142	4.23446e-139	65.2439	14.3196
ITGB2	T/NK	2.30014	0.862019	2.47454e+06	0.778328	8.33594e-67	3.88293e-64	96.3415	77.2
HOPX	T/NK	1.25392	0.840298	2309541	0.72643	5.11039e-77	2.76439e-74	67.378	22.8103
CD247	T/NK	1.72382	0.83307	2367159	0.744553	1.34063e-55	5.22814e-53	83.8415	56.515
TBX21	T/NK	0.998588	0.802429	2368851	0.745085	1.3404e-126	1.21498e-123	60.3659	14.103
FCRL6	T/NK	0.965507	0.770918	2.40042e+06	0.755014	4.15862e-146	4.80937e-143	64.0244	12.7618
KLF2	T/NK	2.11033	0.76553	2.1969e+06	0.691001	1.53238e-33	2.85516e-31	90.2439	63.1177
CYBA	T/NK	2.62722	0.749199	2.45104e+06	0.770935	8.40892e-63	3.71077e-60	99.0854	89.0643
LITAF	T/NK	1.45545	0.740651	2337852	0.735335	5.32114e-55	2.02796e-52	82.3171	47.4466
PRSS23	T/NK	0.728582	0.719547	2.36016e+06	0.742353	0	0	49.0854	0.711854
CCL4L2	T/NK	1.2063	0.719124	2.00754e+06	0.631439	1.53565e-30	2.51232e-28	45.4268	19.7049
SH3BGRL3	T/NK	3.0264	0.717207	2.45122e+06	0.770993	8.82886e-63	3.84549e-60	97.561	92.3553
EMP3	T/NK	2.09221	0.715692	2.35003e+06	0.739166	4.61282e-50	1.48754e-47	92.0732	74.0947
IFITM1	T/NK	3.10022	0.702794	2370337	0.745552	7.16131e-52	2.45078e-49	98.7805	92.1696
TTC38	T/NK	0.774074	0.695566	2325552	0.731466	5.97955e-217	1.33695e-213	51.5244	5.9218
ARL4C	T/NK	1.94385	0.684774	2258727	0.710447	1.43123e-39	3.38032e-37	90.5488	69.3181
GNG2	T/NK	1.20758	0.684503	2.27731e+06	0.716292	2.3338e-53	8.50771e-51	72.8659	36.0673
ARPC2	T/NK	2.18713	0.681985	2377719	0.747874	3.66555e-53	1.32188e-50	94.2073	80.3776
XBP1	T/NK	1.30287	0.677252	2.24302e+06	0.705508	5.1049e-45	1.43872e-42	73.4756	41.5764
S100A6	T/NK	2.19921	0.667646	2.22946e+06	0.701241	8.17782e-36	1.69301e-33	92.0732	76.4779
TGFB1	T/NK	1.63597	0.664899	2266223	0.712805	7.39144e-42	1.90688e-39	86.8902	59.5791
ANXA1	T/NK	1.60513	0.659074	2174745	0.684032	3.14856e-33	5.70792e-31	82.3171	51.6455
SYNE2	T/NK	1.2081	0.646025	2.20922e+06	0.694875	4.60867e-44	1.26693e-41	70.4268	35.5102
BIN2	T/NK	1.31617	0.633716	2235473	0.703133	9.88732e-42	2.5313e-39	76.5244	46.807
CCND3	T/NK	1.53271	0.632092	2239950	0.704541	3.75887e-39	8.69415e-37	80.7927	57.9387
ADGRE5	T/NK	1.30375	0.631614	2196721	0.690944	8.03701e-39	1.81541e-36	74.0854	42.2057
RAP1B	T/NK	1.49145	0.626725	2.25757e+06	0.710084	1.66708e-41	4.23564e-39	79.878	56.6079
C12orf75	T/NK	0.932594	0.621269	2.23418e+06	0.702727	2.61161e-63	1.18362e-60	59.7561	22.4079
FCER1G	T/NK	0.921498	0.621264	1963124	0.61747	3.38182e-32	5.78672e-30	35.6707	13.8554
CALM1	T/NK	2.70116	0.614736	2397447	0.754079	2.06379e-55	7.9558e-53	98.7805	91.922
CTSC	T/NK	1.42813	0.608161	2.18936e+06	0.688628	5.28962e-35	1.06869e-32	80.4878	50.9749
GZMM	T/NK	1.83026	0.605327	2192817	0.689716	1.45895e-32	2.54845e-30	90.8537	68.3277
SPN	T/NK	1.19478	0.60296	2.20102e+06	0.692297	3.62654e-40	8.68763e-38	71.0366	40.5035
ADRB2	T/NK	0.763737	0.594972	2.21711e+06	0.697358	6.51856e-96	5.08417e-93	50.9146	11.8023
ZNF683	T/NK	0.71237	0.593224	2.05117e+06	0.645165	1.10668e-78	6.51154e-76	35.3659	7.32487
CLIC1	T/NK	2.13709	0.592916	2216105	0.697041	2.55178e-34	5.03422e-32	93.2927	78.2523
SLC9A3R1	T/NK	1.55727	0.59244	2.19695e+06	0.691015	5.42677e-34	1.05204e-31	86.5854	60.0227
KLRF1	T/NK	0.772886	0.588513	2135374	0.671648	1.30566e-79	7.81952e-77	45.122	10.6881
FGR	T/NK	0.759901	0.572732	2.16852e+06	0.682075	1.82901e-78	1.05761e-75	48.4756	12.5967
TRBV25-1	T/NK	0.627353	0.569694	1.95566e+06	0.615122	5.52257e-130	5.44753e-127	25.3049	2.18715
RASSF1	T/NK	0.964217	0.567269	2200371	0.692092	1.13008e-48	3.47712e-46	64.3293	28.5876
BHLHE40	T/NK	0.85267	0.566399	2.11625e+06	0.665632	3.98395e-51	1.33614e-48	50	17.59
SELPLG	T/NK	1.22953	0.562082	2160208	0.679459	1.57685e-33	2.92179e-31	71.9512	45.0531
MYO1F	T/NK	0.952702	0.560699	2172732	0.683399	2.36167e-46	6.76972e-44	61.8902	26.8441
PFN1	T/NK	3.60743	0.558698	2.43041e+06	0.764448	7.56425e-60	3.09378e-57	100	98.0708
MYL12A	T/NK	2.81272	0.55857	2333868	0.734081	2.66103e-47	7.82856e-45	97.2561	92.1593
ID2	T/NK	1.44688	0.556658	2.07727e+06	0.653373	7.16702e-24	8.37518e-22	73.4756	50.2321
MYO1G	T/NK	0.960176	0.554653	2166878	0.681557	1.09175e-43	2.95282e-41	61.2805	28.6702
ABI3	T/NK	0.976107	0.554212	2143330	0.674151	3.44678e-39	8.02764e-37	60.061	30.1351
MATK	T/NK	1.11258	0.551478	2.13322e+06	0.670969	6.65749e-34	1.27588e-31	67.6829	36.4284
MYL6	T/NK	2.4709	0.542671	2.25337e+06	0.708763	5.22004e-38	1.13682e-35	97.8659	88.9405
TRAV34	T/NK	0.567436	0.541642	1.98212e+06	0.623444	6.80879e-208	1.34325e-204	25.9146	1.27927
DOK2	T/NK	1.03507	0.540715	2.14336e+06	0.67416	2.33811e-36	4.87053e-34	64.0244	34.2515
SRGN	T/NK	2.33393	0.53234	2.0351e+06	0.640108	4.05831e-18	3.6588e-16	93.2927	79.9959
CD99	T/NK	1.88264	0.528977	2.11805e+06	0.666199	3.84972e-25	4.7997e-23	90.8537	72.2893
S100A11	T/NK	1.1765	0.5267	2090483	0.657529	1.16859e-27	1.62624e-25	68.2927	40.1424
GSTP1	T/NK	1.40375	0.52659	2131507	0.670432	2.28502e-28	3.33196e-26	80.1829	53.6985
LSP1	T/NK	2.01808	0.516711	2177495	0.684897	2.39797e-30	3.90403e-28	95.122	80.357
MTRNR2L8	T/NK	1.69267	0.516333	1798737	0.565764	1.68482e-06	5.2175e-05	45.7317	34.0555
CD63	T/NK	1.09523	0.515374	2092469	0.658153	9.0346e-29	1.34072e-26	65.2439	37.7179
TPST2	T/NK	0.956374	0.512552	2120379	0.666932	5.71305e-35	1.14733e-32	59.7561	31.9199
CCL3	T/NK	0.750661	0.509135	1.92944e+06	0.606874	1.63233e-33	3.00797e-31	31.7073	10.4612
APMAP	T/NK	1.06274	0.508179	2116500	0.665712	1.15873e-31	1.9627e-29	67.0732	37.0989
TGFBR3	T/NK	0.675087	0.50634	2.12245e+06	0.667583	1.13157e-68	5.42151e-66	44.8171	12.246
DBI	T/NK	1.11548	0.499645	2.11797e+06	0.666174	1.68009e-29	2.62078e-27	68.9024	43.3818
AES	T/NK	1.98061	0.499118	2151647	0.676767	6.13849e-28	8.76053e-26	91.4634	78.5825
CAST	T/NK	1.03394	0.489366	2.09324e+06	0.658397	2.86063e-29	4.40092e-27	64.6341	36.6966
SYNE1	T/NK	0.997868	0.480672	2067035	0.650153	3.02311e-27	4.10482e-25	61.5854	34.8293
PPP1CA	T/NK	1.42394	0.480277	2.11654e+06	0.665724	5.84313e-26	7.59562e-24	80.1829	60.5798
CD300A	T/NK	0.69908	0.474817	2.08448e+06	0.655641	5.37028e-49	1.68326e-46	46.0366	15.9084
ARPC5L	T/NK	1.1444	0.472551	2068872	0.650731	2.56212e-24	3.11335e-22	69.8171	44.3619
OSTF1	T/NK	0.993331	0.468306	2.09671e+06	0.659489	3.60242e-29	5.5168e-27	63.4146	37.9346
UCP2	T/NK	1.2015	0.465231	2059277	0.647713	1.45838e-22	1.61958e-20	72.2561	48.4989
ASCL2	T/NK	0.47126	0.464839	2091155	0.65774	0	0	32.0122	0.526153
DHRS7	T/NK	1.0872	0.457329	2084686	0.655705	7.07751e-26	9.16469e-24	68.9024	44.2484
IRF1	T/NK	1.32169	0.455398	2.00876e+06	0.631823	5.55001e-18	4.99025e-16	74.0854	50.7273
HLA-C	T/NK	3.98654	0.455134	2481388	0.780482	4.27759e-67	2.02059e-64	100	99.804
TPM3	T/NK	1.67313	0.454111	2085848	0.656071	1.94151e-22	2.14899e-20	86.8902	70.814
PIM1	T/NK	0.793526	0.453167	2.03434e+06	0.639869	6.72393e-30	1.06875e-27	49.0854	24.1308
VCL	T/NK	0.497584	0.452444	2095264	0.659032	1.15249e-158	1.43156e-155	35.061	3.6418
ANXA6	T/NK	1.31869	0.450989	2.07652e+06	0.653137	7.13758e-23	8.0329e-21	77.1341	56.3912
PLAC8	T/NK	0.960195	0.445707	1998381	0.628559	7.74302e-21	7.84548e-19	54.5732	33.7151
RARRES3	T/NK	1.70065	0.445442	2071402	0.651527	3.19774e-21	3.3203e-19	85.6707	71.2989
CFL1	T/NK	2.94011	0.440798	2.22681e+06	0.700409	4.01351e-35	8.15789e-33	98.4756	95.5225
TCF25	T/NK	1.12175	0.434644	2043294	0.642686	1.52654e-21	1.62016e-19	70.4268	46.4149
TMSB10	T/NK	3.77235	0.432899	2.2152e+06	0.696755	6.49882e-34	1.25263e-31	99.3902	96.7605
IFNG	T/NK	0.818943	0.43082	1909903	0.60073	5.13654e-19	4.82547e-17	39.0244	19.282
AHNAK	T/NK	1.45803	0.430102	1967349	0.618799	1.59788e-14	1.13058e-12	76.2195	54.6477
MYBL1	T/NK	0.647646	0.429546	2.06528e+06	0.649602	1.46386e-47	4.42297e-45	45.122	14.9489
PYHIN1	T/NK	0.90694	0.423731	2018176	0.634785	7.33845e-24	8.54572e-22	57.0122	30.8676
PTPN4	T/NK	0.769588	0.42342	2.04028e+06	0.641739	6.1143e-30	9.76482e-28	50.9146	24.9768
IGFBP7	T/NK	0.465767	0.422019	1954012	0.614604	1.40692e-102	1.15086e-99	25.6098	3.00217
HLA-DPB1	T/NK	1.21956	0.417924	1.99293e+06	0.626844	4.54885e-17	3.88192e-15	70.7317	48.4164
ITGB7	T/NK	0.865596	0.415521	2027704	0.637782	3.39217e-24	4.09232e-22	56.4024	32.4048
LY6E	T/NK	1.40126	0.413985	2015304	0.633882	1.68383e-17	1.47063e-15	74.6951	60.6933
AGTRAP	T/NK	0.683619	0.411509	2043989	0.642905	3.76941e-35	7.70845e-33	46.9512	20.1795
SH2D2A	T/NK	0.727568	0.409803	2.01276e+06	0.633081	7.10462e-28	1.00964e-25	47.2561	23.3261
GNPTAB	T/NK	0.632988	0.406416	2.00909e+06	0.631928	4.13897e-34	8.07051e-32	41.7683	17.1051
ITGB1	T/NK	0.817832	0.40564	1.98134e+06	0.623198	8.659e-22	9.36792e-20	50.6098	27.3187
FAM49B	T/NK	0.968866	0.404686	2022664	0.636197	3.21803e-21	3.33106e-19	61.2805	39.8432
GNAI2	T/NK	1.48322	0.404238	2030954	0.638805	2.705e-18	2.4519e-16	82.9268	66.3984
DSTN	T/NK	0.672664	0.404061	2032802	0.639386	1.06401e-32	1.87814e-30	46.6463	20.9429
TPM4	T/NK	0.7668	0.403269	1.99977e+06	0.628997	2.26393e-24	2.76101e-22	49.3902	26.2045
PABPC1	T/NK	1.65807	-0.40461	1053808	0.331459	2.38144e-25	3.02533e-23	86.2805	90.2713
PIK3IP1	T/NK	0.229654	-0.405341	1.17024e+06	0.368079	7.31646e-20	7.13312e-18	17.378	41.9375
MT-ND1	T/NK	2.72376	-0.412006	972094	0.305757	4.27717e-33	7.671e-31	99.0854	99.3397
RPL36	T/NK	2.74665	-0.416038	928983	0.292197	1.24331e-37	2.67295e-35	96.6463	96.8843
RPL13	T/NK	3.92931	-0.420459	724574	0.227903	2.98031e-63	1.33271e-60	99.3902	98.989
RPL39	T/NK	3.22207	-0.42295	813210	0.255782	2.62125e-51	8.87994e-49	97.561	97.0494
JUN	T/NK	1.58372	-0.423266	1.28122e+06	0.402988	1.77143e-09	8.43894e-08	69.5122	78.3349
SIRPG	T/NK	0.048685	-0.429681	1.11516e+06	0.350755	1.90936e-28	2.79633e-26	4.26829	33.4881
EML4	T/NK	0.399747	-0.430368	1136773	0.357554	1.60135e-20	1.60316e-18	30.4878	53.6985
SELL	T/NK	0.512592	-0.435481	1220691	0.383949	1.98129e-14	1.39013e-12	31.7073	50.7067
INPP4B	T/NK	0.111678	-0.436367	1134550	0.356855	5.49588e-25	6.8267e-23	8.84146	36.418
ITM2A	T/NK	0.289362	-0.440025	1170147	0.368051	3.24883e-19	3.06927e-17	21.6463	44.8881
TC2N	T/NK	0.329658	-0.441434	1.14265e+06	0.359402	1.01012e-20	1.01734e-18	24.0854	49.3449
FOS	T/NK	1.41348	-0.443886	1.3336e+06	0.419463	4.23597e-07	1.41924e-05	55.4878	67.7293
LEPROTL1	T/NK	0.552257	-0.457817	1110646	0.349336	9.40499e-22	1.01423e-19	40.2439	61.7559
CXCR3	T/NK	0.177859	-0.472846	1110398	0.349258	1.69752e-25	2.17296e-23	13.4146	41.8962
RGS10	T/NK	0.336276	-0.47826	1102980	0.346925	6.55513e-24	7.71389e-22	25.6098	51.1503
GPR183	T/NK	0.0753453	-0.478507	1.13708e+06	0.357652	5.60233e-26	7.31094e-24	6.09756	33.5294
CD44	T/NK	0.629129	-0.497501	1.09014e+06	0.342886	4.26005e-23	4.81055e-21	43.2927	66.3365
LEF1	T/NK	0.0790768	-0.498091	1113133	0.350118	9.87378e-28	1.38555e-25	6.70732	35.3554
CD74	T/NK	1.78733	-0.547166	1149331	0.361504	1.23857e-17	1.09027e-15	80.4878	90.3848
NELL2	T/NK	0.00560345	-0.551114	1015912	0.319539	8.06535e-39	1.81541e-36	0.609756	36.5418
CD3D	T/NK	1.18715	-0.596239	1.1694e+06	0.367817	2.55076e-16	2.06138e-14	53.3537	80.0062
CD3E	T/NK	1.62141	-0.599118	1125187	0.35391	1.88748e-19	1.80348e-17	68.5976	89.7039
LDHB	T/NK	0.815905	-0.606688	985342	0.309924	1.95927e-32	3.36974e-30	53.9634	72.6504
BTG1	T/NK	2.44104	-0.610022	902519	0.283873	1.45099e-40	3.57818e-38	93.9024	98.4628
RGS1	T/NK	0.140335	-0.625616	1.13614e+06	0.357354	9.06765e-25	1.11805e-22	10.061	36.5212
SARAF	T/NK	1.28117	-0.648491	879323	0.276577	2.75733e-43	7.33931e-41	73.1707	89.4769
JUNB	T/NK	1.8006	-0.662522	1.06312e+06	0.334387	1.48443e-24	1.81696e-22	80.7927	87.7644
CD8B	T/NK	0.554677	-0.731144	1.01357e+06	0.318802	7.98507e-31	1.31923e-28	30.7927	61.4258
CCR7	T/NK	0.0541108	-0.739905	959432	0.301774	1.89665e-42	4.96953e-40	4.57317	43.0001
CXCR4	T/NK	1.18978	-0.835503	1.04414e+06	0.328418	2.23051e-26	2.9336e-24	50.3049	81.337
TCF7	T/NK	0.216856	-0.864153	788125	0.247892	3.98772e-58	1.61133e-55	15.8537	61.6321
CD27	T/NK	0.135242	-0.933557	711742	0.223867	4.09687e-69	1.99132e-66	10.061	62.6019
COTL1	T/NK	0.195462	-1.01059	670596	0.210925	4.59132e-74	2.33309e-71	14.6341	67.4404
IL7R	T/NK	0.236832	-1.15745	755498	0.23763	1.69894e-62	7.21253e-60	13.4146	62.7669
LTB	T/NK	0.426571	-1.41163	603892	0.189945	5.94674e-83	3.76305e-80	27.439	75.8795
GZMK	T/NK	0.115796	-1.6322	658028	0.206972	8.20551e-78	4.58661e-75	5.4878	62.1583

## Sheet: Table S5
feature	group	avgExpr	logFC	statistic	auc	pval	padj	pct_in	pct_out
ITM2A	CD4_dys	2.50334	1.69767	14181127	0.90405	3.47549e-196	2.04493e-193	95.3202	50.4193
TOX2	CD4_dys	1.75097	1.66921	1.42032e+07	0.905455	0	0	83.9901	5.92711
SRGN	CD4_dys	2.93347	1.49192	1.36783e+07	0.871997	5.07212e-150	2.46535e-147	98.5222	72.7404
PDCD1	CD4_dys	1.56182	1.48048	13850449	0.882969	0	0	79.803	6.10829
TIGIT	CD4_dys	1.67583	1.41338	13478903	0.859283	0	0	82.7586	15.9696
TOX	CD4_dys	1.18914	1.03116	1.27959e+07	0.81574	0	0	71.9212	10.9923
COTL1	CD4_dys	2.05647	1.02039	12732813	0.81172	2.35598e-109	7.98129e-107	91.8719	62.6385
CORO1B	CD4_dys	1.60371	0.972112	1.21037e+07	0.771616	6.59304e-97	1.88989e-94	79.3103	42.6442
GAPDH	CD4_dys	3.11358	0.930141	1.30704e+07	0.833241	1.55885e-118	5.80898e-116	99.7537	90.923
AC012645.3	CD4_dys	0.990261	0.877732	1.20185e+07	0.766182	1.74086e-292	1.71721e-289	59.6059	8.84667
C9orf16	CD4_dys	1.62429	0.851684	11917198	0.759724	1.9837e-81	4.58824e-79	82.266	51.8144
NR3C1	CD4_dys	1.46769	0.851166	11913127	0.759465	1.89467e-89	4.92586e-87	81.0345	41.8159
SH2D1A	CD4_dys	1.08535	0.845596	1.18981e+07	0.758506	2.79768e-151	1.37983e-148	65.0246	18.5604
CXCL13	CD4_dys	0.837378	0.834553	1.01527e+07	0.647238	0	0	29.5567	0.116472
H2AFZ	CD4_dys	1.62102	0.822349	11557182	0.736773	4.40141e-67	8.1555e-65	80.5419	53.7245
PPP1CC	CD4_dys	1.31222	0.815731	1.17886e+07	0.751524	5.26039e-90	1.3783e-87	74.3842	36.9267
ICA1	CD4_dys	0.850216	0.794537	11912200	0.759406	0	0	55.4187	4.00921
FKBP5	CD4_dys	1.05191	0.744902	1.14807e+07	0.7319	3.93529e-104	1.21452e-101	64.0394	23.064
MAF	CD4_dys	0.909809	0.740225	1.16187e+07	0.740695	2.24435e-186	1.25452e-183	58.867	11.9862
PASK	CD4_dys	1.1126	0.720772	11080326	0.706373	2.89244e-75	6.21837e-73	63.0542	26.5167
LIMS1	CD4_dys	0.939711	0.720745	11675554	0.744319	9.45302e-147	4.52908e-144	62.8079	16.7253
DRAIC	CD4_dys	0.673673	0.665042	1.14661e+07	0.730969	0	0	46.798	0.65483
SLA	CD4_dys	1.08051	0.656206	10778119	0.687108	6.92693e-57	1.06567e-54	60.5911	30.4509
PVALB	CD4_dys	0.656042	0.65521	1.05245e+07	0.67094	0	0	34.2365	0.0543535
RNF19A	CD4_dys	0.942618	0.652817	1.11631e+07	0.711652	3.95781e-93	1.07916e-90	60.3448	21.0451
CD2	CD4_dys	1.99254	0.634861	1.11739e+07	0.712338	6.17825e-50	8.32154e-48	93.3498	74.9689
SLC9A9	CD4_dys	0.801663	0.626122	1.1167e+07	0.711896	1.65778e-134	7.41317e-132	53.9409	13.1898
DUSP2	CD4_dys	1.19015	0.622642	10443528	0.665777	1.06941e-42	1.19156e-40	63.3005	33.2177
IKZF3	CD4_dys	0.968034	0.62238	1.09309e+07	0.696846	6.83842e-72	1.36516e-69	60.5911	24.8033
LAT	CD4_dys	1.99454	0.606262	11214602	0.714934	7.34855e-51	1.01006e-48	91.3793	78.2379
UCP2	CD4_dys	1.37596	0.5984	10622787	0.677205	3.92406e-39	3.98803e-37	72.1675	51.0094
CXCR5	CD4_dys	0.652157	0.581289	10824459	0.690062	8.12389e-247	6.64534e-244	42.8571	5.05487
OAZ1	CD4_dys	2.04715	0.573958	11204913	0.714316	1.82197e-50	2.48395e-48	94.335	80.0005
CD200	CD4_dys	0.634121	0.567331	1.06827e+07	0.681023	3.01811e-243	2.41003e-240	40.6404	4.61746
POU2AF1	CD4_dys	0.58265	0.56172	1.08365e+07	0.690829	0	0	39.6552	1.64613
SOCS1	CD4_dys	0.912857	0.560682	1.05077e+07	0.669871	9.36472e-55	1.39589e-52	55.4187	24.3659
DHRS7	CD4_dys	1.066	0.558497	1.07111e+07	0.682835	5.31097e-48	6.85075e-46	65.5172	37.6178
CD74	CD4_dys	2.1384	0.55782	10370384	0.661114	2.86323e-29	2.1292e-27	92.8571	79.972
CHI3L2	CD4_dys	0.688859	0.557178	1.05556e+07	0.672921	8.38633e-116	3.05718e-113	43.3498	9.83797
CD27	CD4_dys	1.61535	0.554086	1.0549e+07	0.672504	1.58297e-34	1.36829e-32	83.7438	64.3079
RAP1A	CD4_dys	1.14642	0.550528	10746717	0.685106	6.81495e-46	8.40293e-44	71.9212	42.9108
GLCCI1	CD4_dys	0.835551	0.547675	10753474	0.685537	2.66485e-72	5.4166e-70	56.1576	20.9701
PHACTR2	CD4_dys	0.831057	0.541389	1.08033e+07	0.688711	2.11329e-73	4.42971e-71	57.1429	21.4826
WDR83OS	CD4_dys	1.23189	0.539272	10765576	0.686308	1.21059e-43	1.40974e-41	75.6158	49.3245
TBC1D4	CD4_dys	0.744304	0.535839	1.06931e+07	0.681689	1.91483e-89	4.93995e-87	50.2463	15.0947
FABP5	CD4_dys	0.614135	0.535492	1.06354e+07	0.678011	1.14887e-199	6.88048e-197	40.8867	5.58288
NDUFB2	CD4_dys	1.19066	0.53548	1.0586e+07	0.674859	1.57102e-39	1.6262e-37	70.936	46.8164
ZFP36L1	CD4_dys	1.86163	0.532918	10296625	0.656412	5.3892e-28	3.78916e-26	85.7143	72.8673
SMCO4	CD4_dys	0.571815	0.531914	1.06896e+07	0.681465	0	0	39.1626	3.29744
TPI1	CD4_dys	1.29295	0.527849	1.06577e+07	0.679434	8.56329e-40	8.97487e-38	77.8325	51.9075
IGFBP4	CD4_dys	0.581461	0.527779	10510253	0.670031	1.95001e-237	1.45332e-234	37.6847	4.14122
AC004585.1	CD4_dys	0.577028	0.526986	1.06888e+07	0.681412	5.77724e-268	5.53591e-265	39.9015	4.15416
CD82	CD4_dys	1.01278	0.524827	10574853	0.674149	9.47654e-46	1.15994e-43	65.5172	34.6801
GNG4	CD4_dys	0.52439	0.52237	10150757	0.647113	0	0	29.5567	0.155296
PFN1	CD4_dys	3.36764	0.519335	1.15398e+07	0.735663	3.48743e-60	5.73341e-58	99.5074	97.0494
ATP5IF1	CD4_dys	1.3661	0.511078	10533815	0.671533	3.16274e-35	2.80613e-33	79.064	57.581
FYN	CD4_dys	1.37573	0.503396	1.0456e+07	0.66657	1.48835e-33	1.2417e-31	78.8177	56.3076
GNG5	CD4_dys	1.20298	0.502247	1.05519e+07	0.672687	9.75122e-38	9.42468e-36	75.1232	49.3374
HLA-A	CD4_dys	4.02791	0.495144	12333186	0.786244	6.65818e-88	1.67896e-85	99.7537	99.6791
HMGN1	CD4_dys	1.48412	0.493084	1.05702e+07	0.673853	3.80698e-35	3.36882e-33	83.2512	63.5392
BCL6	CD4_dys	0.543272	0.492294	10601679	0.67586	1.4307e-253	1.23033e-250	38.9163	4.13345
RHOA	CD4_dys	1.65837	0.486213	1.05949e+07	0.675424	6.07921e-35	5.3513e-33	87.4384	70.8096
GNAI2	CD4_dys	1.48501	0.485708	1.05299e+07	0.671283	3.90924e-34	3.31081e-32	84.7291	63.7514
SPCS1	CD4_dys	1.36992	0.485522	10457910	0.666694	5.0501e-33	4.15124e-31	79.5567	59.5559
RAC2	CD4_dys	2.43758	0.485165	10991324	0.7007	3.45039e-44	4.11811e-42	96.5517	89.5227
H3F3A	CD4_dys	2.2881	0.482475	1.07371e+07	0.684494	1.20575e-37	1.15538e-35	96.5517	87.0742
YWHAQ	CD4_dys	0.892044	0.479928	10371802	0.661205	6.20351e-42	6.79913e-40	58.3744	31.3619
NFATC1	CD4_dys	0.68278	0.479575	10170816	0.648392	3.48991e-59	5.60021e-57	43.3498	15.527
PTPN11	CD4_dys	0.626416	0.47888	10346964	0.659621	1.02569e-83	2.49274e-81	42.3645	12.0458
MYL6	CD4_dys	2.36643	0.478854	10759442	0.685917	3.49038e-38	3.44295e-36	96.798	88.1742
RAB27A	CD4_dys	0.60727	0.477557	1.04881e+07	0.668622	3.76604e-103	1.13789e-100	43.1034	10.6507
PKM	CD4_dys	1.5088	0.476562	1.01565e+07	0.647481	9.79672e-26	6.30638e-24	80.5419	63.8161
MXD4	CD4_dys	0.713036	0.474848	10532669	0.67146	7.02081e-68	1.31544e-65	51.2315	18.6148
SIRPG	CD4_dys	1.08606	0.474057	10380062	0.661731	2.06681e-35	1.85339e-33	68.9655	43.0272
IFI16	CD4_dys	0.898657	0.467826	1.02985e+07	0.656529	1.87547e-39	1.92943e-37	59.6059	31.5871
CPM	CD4_dys	0.495378	0.467484	10467700	0.667318	0	0	35.468	2.07578
PTPN7	CD4_dys	0.980779	0.466995	1.02297e+07	0.652145	3.08216e-34	2.63027e-32	62.5616	36.7119
BATF	CD4_dys	0.813453	0.465548	1.00276e+07	0.639261	2.58418e-37	2.44136e-35	50.2463	24.4798
GNAS	CD4_dys	1.93865	0.464325	1.03281e+07	0.658422	2.43862e-28	1.73644e-26	91.133	80.4793
HMGN2	CD4_dys	1.45011	0.463489	1.03197e+07	0.657883	2.37022e-29	1.77043e-27	83.7438	62.9206
SPCS2	CD4_dys	0.9985	0.462612	1.03754e+07	0.661434	9.50555e-37	8.90495e-35	66.9951	39.678
CALM2	CD4_dys	1.6023	0.459641	10427593	0.664762	4.71954e-31	3.66398e-29	88.4236	70.4136
H3F3B	CD4_dys	2.76049	0.459491	10757967	0.685823	4.28167e-38	4.19879e-36	97.7833	94.1868
SH3BGRL3	CD4_dys	2.55731	0.458149	10332886	0.658724	2.77783e-28	1.96962e-26	96.798	88.723
EZR	CD4_dys	1.12094	0.456961	1.01921e+07	0.649749	6.08253e-30	4.61529e-28	70.197	45.0797
SAT1	CD4_dys	1.20361	0.453324	9.9604e+06	0.634978	4.09799e-24	2.48083e-22	69.2118	47.3703
PEBP1	CD4_dys	1.29966	0.453295	10222100	0.651661	4.64709e-28	3.27425e-26	77.8325	56.5871
RAC1	CD4_dys	1.0055	0.452652	10346020	0.659561	1.40567e-35	1.28107e-33	68.4729	40.4545
UQCRC2	CD4_dys	0.799704	0.450642	10334264	0.658812	5.70325e-44	6.68796e-42	55.9113	27.8316
HMGB1	CD4_dys	1.89409	0.442382	1.03645e+07	0.660737	3.81865e-29	2.81817e-27	91.133	79.8685
PRKCH	CD4_dys	0.98058	0.441521	1.02365e+07	0.65258	2.04473e-33	1.68907e-31	66.2562	38.7618
BTLA	CD4_dys	0.612097	0.437304	10272014	0.654843	8.47697e-71	1.64336e-68	43.5961	13.7488
RILPL2	CD4_dys	0.690057	0.437145	1.00812e+07	0.642676	1.50264e-45	1.81933e-43	46.0591	19.7847
GYPC	CD4_dys	1.36849	0.436488	10062609	0.641494	3.13249e-24	1.91362e-22	79.064	59.7784
PARK7	CD4_dys	1.19139	0.43469	1.02135e+07	0.65111	1.25404e-28	9.04469e-27	74.3842	52.3708
ALOX5AP	CD4_dys	1.12432	0.432591	9931314	0.633124	8.88697e-24	5.28459e-22	66.7488	46.1124
DBI	CD4_dys	0.921959	0.425171	1.02284e+07	0.652066	1.11554e-33	9.35325e-32	62.3153	37.7756
CD3D	CD4_dys	2.4348	0.422462	10630498	0.677697	5.36266e-35	4.73297e-33	97.2906	91.3578
SERF2	CD4_dys	2.49404	0.422115	10790396	0.68789	6.35085e-39	6.43488e-37	97.7833	91.5157
ZNRF1	CD4_dys	0.512194	0.421499	1.01536e+07	0.647296	4.00526e-108	1.32998e-105	36.2069	7.42831
LIMS2	CD4_dys	0.5123	0.421313	1.02544e+07	0.653721	1.77247e-115	6.32396e-113	37.6847	7.57066
EDF1	CD4_dys	1.57318	0.418244	1.01774e+07	0.648811	1.28511e-25	8.25672e-24	87.4384	70.7216
CD84	CD4_dys	0.651387	0.418114	10149730	0.647048	1.52093e-53	2.19866e-51	45.8128	17.243
SH3KBP1	CD4_dys	1.1114	0.417998	10055496	0.64104	4.46256e-26	2.89488e-24	69.7044	47.8077
CTSB	CD4_dys	0.792281	0.417827	10085240	0.642936	2.3761e-35	2.12506e-33	53.4483	28.5925
ATP5MC2	CD4_dys	2.24404	0.417132	10504766	0.669681	4.23085e-32	3.35448e-30	94.5813	87.4702
TNFSF8	CD4_dys	0.646122	0.416802	10094819	0.643547	1.2579e-51	1.74328e-49	44.8276	17.0282
TNFRSF4	CD4_dys	0.753135	0.415155	9863069	0.628773	1.64175e-34	1.41545e-32	46.3054	22.1426
NFATC2	CD4_dys	0.786833	0.413877	1.0157e+07	0.647512	4.78951e-38	4.65596e-36	55.4187	27.9817
DYNLL1	CD4_dys	0.998206	0.412068	9971790	0.635704	5.05435e-26	3.27245e-24	64.0394	41.0498
BRK1	CD4_dys	1.11301	0.410922	10141406	0.646517	1.97027e-27	1.35408e-25	69.9507	50.3339
PGAM1	CD4_dys	0.943256	0.410162	10141880	0.646547	1.94828e-30	1.49182e-28	63.0542	40.0896
COX6B1	CD4_dys	1.59416	0.410123	1.00866e+07	0.643024	9.36724e-24	5.56033e-22	87.931	71.3091
MAGEH1	CD4_dys	0.564731	0.407523	9.90711e+06	0.631581	1.36596e-57	2.1209e-55	37.4384	12.0691
CTLA4	CD4_dys	0.80416	0.406711	9.90713e+06	0.631582	2.9788e-35	2.64995e-33	50.7389	22.7275
TRIM8	CD4_dys	0.601193	0.405126	1.02401e+07	0.652807	3.68889e-62	6.21699e-60	45.3202	15.6616
SOD1	CD4_dys	1.53865	0.403278	9865458	0.628925	1.07462e-19	4.81827e-18	82.5123	69.4068
CD79A	CD4_dys	0.45357	0.401561	9.6808e+06	0.617153	2.406e-129	1.02143e-126	26.8473	3.67792
TXNIP	CD4_dys	1.75463	-0.403836	6412388	0.408791	2.34314e-10	5.52244e-09	75.8621	89.4192
CALM1	CD4_dys	1.51153	-0.407434	5.19995e+06	0.331498	1.1599e-31	9.08892e-30	83.7438	88.9274
AL138963.3	CD4_dys	0.409642	-0.409068	6.03138e+06	0.384502	4.87821e-18	1.99519e-16	31.0345	48.0459
SELPLG	CD4_dys	0.283275	-0.430971	5512595	0.351429	1.50795e-28	1.08063e-26	22.4138	49.1433
RCAN3	CD4_dys	0.0894427	-0.43908	5376133	0.34273	5.88059e-36	5.43314e-34	8.12808	38.2441
AAK1	CD4_dys	0.190896	-0.447405	5450102	0.347445	1.67805e-31	1.3088e-29	16.0099	44.1402
RIPOR2	CD4_dys	0.360553	-0.450064	5.5598e+06	0.354438	7.97512e-27	5.34939e-25	29.064	52.1068
LEPROTL1	CD4_dys	0.729143	-0.456717	5422016	0.345655	1.95608e-27	1.34709e-25	51.4778	71.084
CORO1A	CD4_dys	1.82868	-0.467544	5.18143e+06	0.330317	4.77914e-32	3.78025e-30	85.9606	94.4611
TRABD2A	CD4_dys	0.06608	-0.474504	5214929	0.332453	1.82782e-40	1.93992e-38	5.91133	38.4615
PDE7A	CD4_dys	0.32112	-0.479738	5388144	0.343495	1.0019e-30	7.76023e-29	24.6305	52.2647
SAMHD1	CD4_dys	0.204017	-0.481875	5285125	0.336928	7.75775e-35	6.7755e-33	16.2562	46.6819
SELL	CD4_dys	0.870227	-0.483766	5672696	0.361636	2.66432e-22	1.35388e-20	50.4926	72.3936
CAMK4	CD4_dys	0.191743	-0.484175	5248936	0.334621	6.95656e-36	6.39203e-34	16.2562	46.3842
CD48	CD4_dys	1.06035	-0.498773	5.04601e+06	0.321684	2.06106e-35	1.85319e-33	67.4877	81.921
RASGRP2	CD4_dys	0.074095	-0.51276	5019085	0.319968	1.24055e-44	1.49124e-42	6.15764	41.4432
TSC22D3	CD4_dys	1.05044	-0.515773	5799789	0.369738	7.04623e-20	3.18057e-18	58.867	73.9828
RPS12	CD4_dys	4.09621	-0.531782	2337033	0.148986	3.33829e-131	1.47315e-128	99.7537	99.0786
SARAF	CD4_dys	1.67986	-0.537428	4505863	0.28725	2.17123e-49	2.85564e-47	87.6847	94.6009
LINC00861	CD4_dys	0.117108	-0.558937	5003700	0.318987	1.19246e-43	1.39347e-41	9.35961	44.2127
CD69	CD4_dys	1.05026	-0.56041	5.68793e+06	0.362607	5.79626e-22	2.87993e-20	57.8818	73.3565
MYL12A	CD4_dys	1.61117	-0.563582	4146117	0.264316	3.17823e-60	5.25081e-58	86.9458	91.9195
TNFAIP3	CD4_dys	0.448032	-0.578991	5578273	0.355616	3.31903e-26	2.18262e-24	30.5419	53.2405
CD7	CD4_dys	0.897909	-0.580524	5426483	0.34594	3.58742e-27	2.43552e-25	48.7685	73.9285
RGCC	CD4_dys	0.194147	-0.589014	4973832	0.317083	1.31611e-42	1.45675e-40	12.8079	48.6748
LEF1	CD4_dys	0.396854	-0.597855	4.88691e+06	0.311542	1.64288e-41	1.78314e-39	28.5714	61.202
GPR183	CD4_dys	0.220491	-0.60107	5.08373e+06	0.324089	1.45837e-39	1.51427e-37	15.2709	48.5739
TGFB1	CD4_dys	0.22026	-0.605203	4667029	0.297524	1.67924e-49	2.22602e-47	18.4729	54.5036
S100A10	CD4_dys	0.458344	-0.607365	4950860	0.315619	1.66119e-39	1.71425e-37	32.266	62.8947
SLC2A3	CD4_dys	0.379455	-0.649934	5.02288e+06	0.32021	1.0215e-38	1.02572e-36	26.1084	57.2704
NOSIP	CD4_dys	0.505458	-0.682519	4601725	0.293361	1.61137e-48	2.1028e-46	38.9163	66.3112
FLT3LG	CD4_dys	0.139363	-0.702099	4173079	0.266035	4.16625e-65	7.43232e-63	11.8227	55.4638
LDHB	CD4_dys	1.23392	-0.73511	3761480	0.239795	4.57203e-73	9.46523e-71	73.6453	88.93
S100A6	CD4_dys	0.735455	-0.750664	4.22246e+06	0.269183	1.73042e-58	2.73749e-56	50.7389	77.3683
LTB	CD4_dys	1.86736	-0.784227	4588970	0.292548	4.7558e-47	6.04167e-45	80.5419	94.3421
TPT1	CD4_dys	3.35236	-0.797414	1.7565e+06	0.111977	7.01414e-160	3.73397e-157	99.2611	99.0708
ARL4C	CD4_dys	0.436034	-0.863765	3.83532e+06	0.244503	5.67204e-72	1.13909e-69	31.0345	72.3237
ANXA1	CD4_dys	0.0944423	-0.918268	4002644	0.25517	7.63503e-72	1.51517e-69	6.40394	54.004
CCR7	CD4_dys	0.304638	-0.930272	3.76529e+06	0.240038	1.74307e-75	3.79605e-73	21.9212	67.4449
TMSB10	CD4_dys	2.74631	-0.938339	2.54851e+06	0.162468	1.8127e-121	7.06912e-119	97.7833	98.328
EMP3	CD4_dys	0.219679	-1.14566	2851059	0.181756	3.12801e-110	1.07048e-107	15.0246	74.0449
KLF2	CD4_dys	0.162722	-1.24855	3.36436e+06	0.214479	8.24064e-92	2.211e-89	10.5911	64.1423
IL7R	CD4_dys	0.502097	-1.35371	2.98107e+06	0.190044	1.46518e-103	4.46719e-101	30.0493	80.4457
VIM	CD4_dys	0.623122	-1.8048	1.88511e+06	0.120176	2.29398e-153	1.16569e-150	32.5123	92.3569
PTPRC	CD4_mem,act.1	3.54267	1.27268	3.82562e+07	0.907807	0	0	97.5698	95.5076
SYNE2	CD4_mem,act.1	1.67605	1.17656	3.11825e+07	0.73995	4.51479e-224	1.15586e-221	63.7264	34.5601
AHNAK	CD4_mem,act.1	1.79334	1.06797	30367742	0.720616	6.6932e-169	1.22665e-166	65.8866	43.0466
NEAT1	CD4_mem,act.1	1.67891	1.05012	3.04383e+07	0.722291	7.87476e-174	1.50059e-171	64.6265	41.8734
MACF1	CD4_mem,act.1	1.60155	1.0384	31353086	0.743998	4.45007e-214	1.0815e-211	66.2466	39.8803
RNF213	CD4_mem,act.1	1.78369	1.01795	31742085	0.753229	4.28644e-205	9.77949e-203	71.8272	51.417
MALAT1	CD4_mem,act.1	6.61711	1.01748	37702600	0.89467	0	0	100	99.942
KIAA1551	CD4_mem,act.1	2.05651	1.00044	3.22761e+07	0.765901	1.22128e-210	2.94672e-208	78.6679	63.895
MBNL1	CD4_mem,act.1	2.32342	0.976104	33882017	0.804009	1.78264e-265	5.06662e-263	86.9487	76.7894
SLFN5	CD4_mem,act.1	1.65678	0.86054	2.98982e+07	0.709475	5.73379e-140	8.94418e-138	66.1566	52.585
DDX17	CD4_mem,act.1	1.85411	0.842855	31428340	0.745784	2.11721e-180	4.2016e-178	76.0576	63.7921
LNPEP	CD4_mem,act.1	1.36284	0.84035	29678499	0.704261	3.63132e-155	6.27769e-153	59.946	37.8714
GLS	CD4_mem,act.1	1.31682	0.791794	2.94011e+07	0.697678	3.50898e-144	5.63082e-142	59.0459	38.5279
FYN	CD4_mem,act.1	1.64551	0.790425	3.00484e+07	0.713039	2.72125e-141	4.30496e-139	68.7669	56.1836
ANKRD44	CD4_mem,act.1	1.4575	0.758322	29661728	0.703863	5.4853e-137	8.32425e-135	64.5365	48.546
SMCHD1	CD4_mem,act.1	1.47817	0.756362	29231811	0.693661	3.63406e-123	5.09954e-121	63.4563	49.1972
SLC38A1	CD4_mem,act.1	1.37483	0.738836	2.92384e+07	0.693818	4.86308e-128	6.99991e-126	61.1161	45.219
ITK	CD4_mem,act.1	1.36321	0.737079	2.90563e+07	0.689495	3.72859e-124	5.27635e-122	60.7561	43.9219
IQGAP1	CD4_mem,act.1	1.27547	0.731598	28619741	0.679137	2.34301e-117	3.04574e-115	56.6157	39.4822
IL10RA	CD4_mem,act.1	1.22286	0.722835	28242598	0.670187	3.72971e-113	4.68491e-111	54.2754	35.148
TNFAIP3	CD4_mem,act.1	1.71416	0.713464	2.67347e+07	0.634406	9.96526e-59	6.17773e-57	60.9361	52.7721
KLF6	CD4_mem,act.1	1.90858	0.711693	27840130	0.660637	1.26431e-78	1.03674e-76	69.2169	62.5794
NKTR	CD4_mem,act.1	1.30787	0.711467	2.85164e+07	0.676685	1.05972e-110	1.30665e-108	58.1458	41.9525
EML4	CD4_mem,act.1	1.60794	0.70857	29919063	0.709969	3.20818e-135	4.80339e-133	69.847	58.9333
KMT2A	CD4_mem,act.1	1.45591	0.706712	28715962	0.68142	4.71304e-107	5.60517e-105	62.1062	50.7079
ITGB1	CD4_mem,act.1	1.29257	0.701704	2.73676e+07	0.649425	5.88252e-84	5.2331e-82	52.8353	38.0718
FUS	CD4_mem,act.1	2.04367	0.697107	3.10765e+07	0.737435	1.66488e-162	2.98591e-160	82.4482	77.9573
CCR4	CD4_mem,act.1	0.859177	0.691481	27015228	0.641062	4.47982e-159	7.90759e-157	36.9937	12.9999
WNK1	CD4_mem,act.1	1.17671	0.688253	27947582	0.663187	1.30082e-103	1.45909e-101	52.8353	35.5409
LCP1	CD4_mem,act.1	1.8205	0.680799	2.94995e+07	0.700014	2.39062e-118	3.1319e-116	70.477	68.4111
AKAP13	CD4_mem,act.1	1.24906	0.674872	28097029	0.666733	3.90868e-100	4.18815e-98	55.8056	40.9006
CELF2	CD4_mem,act.1	1.38907	0.673698	2.884e+07	0.684363	1.56284e-111	1.94127e-109	62.2862	49.5294
ANKRD12	CD4_mem,act.1	1.76312	0.670957	2.95372e+07	0.700908	3.86924e-120	5.16998e-118	72.7273	66.3547
TLN1	CD4_mem,act.1	1.21351	0.663322	2.80044e+07	0.664536	8.17976e-99	8.51965e-97	54.8155	39.9199
GPRIN3	CD4_mem,act.1	1.08654	0.658372	2.75495e+07	0.65374	5.33206e-99	5.57092e-97	49.505	31.5494
SMG1	CD4_mem,act.1	1.00819	0.656545	2.79213e+07	0.662564	3.76161e-122	5.14926e-120	48.6949	26.9252
SESN3	CD4_mem,act.1	0.977536	0.654706	2.67624e+07	0.635062	4.75513e-94	4.69052e-92	42.3942	23.2949
PRKCH	CD4_mem,act.1	1.17706	0.651966	28049697	0.66561	7.07001e-102	7.77423e-100	54.6355	38.5911
DOCK10	CD4_mem,act.1	1.10367	0.650071	2.77565e+07	0.658652	8.90671e-101	9.66709e-99	51.3951	33.9116
SF3B1	CD4_mem,act.1	1.5557	0.648534	2.92944e+07	0.695147	1.9603e-116	2.52864e-114	67.8668	60.096
ARID5B	CD4_mem,act.1	1.08034	0.646288	26892430	0.638148	1.1981e-82	1.03829e-80	46.8047	30.1785
PAG1	CD4_mem,act.1	0.976097	0.63973	27411954	0.650477	1.23198e-108	1.48626e-106	45.9046	25.6308
CCNL1	CD4_mem,act.1	1.38364	0.6377	2.82482e+07	0.670319	2.26192e-94	2.23777e-92	61.1161	51.0269
TTN	CD4_mem,act.1	0.849147	0.628703	2.62868e+07	0.623777	1.71793e-106	2.02872e-104	35.9136	15.6969
RSRP1	CD4_mem,act.1	1.33618	0.626895	2.81001e+07	0.666805	1.08744e-92	1.0602e-90	59.946	48.2666
IKZF1	CD4_mem,act.1	1.60521	0.62473	28950073	0.686976	7.35713e-106	8.56748e-104	68.6769	62.5557
MT-CO1	CD4_mem,act.1	5.08693	0.622049	35157298	0.834271	0	0	100	99.9605
ZC3HAV1	CD4_mem,act.1	1.154	0.6136	2.72449e+07	0.646513	1.61188e-79	1.3381e-77	51.6652	39.266
GLG1	CD4_mem,act.1	1.11433	0.612257	27458285	0.651576	1.04961e-87	9.86048e-86	51.8452	37.0093
OGA	CD4_mem,act.1	1.04039	0.6111	2.74226e+07	0.650729	1.67647e-94	1.66841e-92	49.3249	31.9607
PRRC2C	CD4_mem,act.1	1.66209	0.610571	2.89823e+07	0.687741	2.0393e-105	2.35031e-103	68.9469	65.7378
MCL1	CD4_mem,act.1	1.2785	0.610263	2.72281e+07	0.646114	1.02278e-73	7.92195e-72	54.9955	45.2374
IL6R	CD4_mem,act.1	0.995479	0.59975	26988141	0.64042	4.82774e-86	4.44815e-84	46.4446	29.7857
UTRN	CD4_mem,act.1	0.985152	0.59912	26925565	0.638935	6.73243e-86	6.18608e-84	45.9046	28.9104
VPS13C	CD4_mem,act.1	1.03231	0.596752	2.69989e+07	0.640675	5.13568e-82	4.40513e-80	47.8848	32.3588
MYH9	CD4_mem,act.1	1.61012	0.594957	28484525	0.675928	7.58773e-94	7.46268e-92	66.6967	62.8589
PBXIP1	CD4_mem,act.1	1.2084	0.585016	2.7018e+07	0.641128	1.73257e-70	1.2884e-68	53.8254	43.1099
IKZF3	CD4_mem,act.1	0.920416	0.584936	2.65911e+07	0.630999	3.53326e-85	3.22006e-83	42.4842	24.6685
RBM39	CD4_mem,act.1	1.7935	0.584797	2.96574e+07	0.70376	2.93413e-121	3.96794e-119	76.0576	73.117
SPTAN1	CD4_mem,act.1	1.09794	0.57818	26951396	0.639548	5.95042e-74	4.63028e-72	50.225	37.6816
ATM	CD4_mem,act.1	1.39151	0.575135	2.72295e+07	0.646146	1.22944e-68	8.8293e-67	59.3159	53.8056
SETX	CD4_mem,act.1	0.924712	0.568467	26733536	0.634378	1.6175e-83	1.42757e-81	44.1944	27.3365
AC016831.7	CD4_mem,act.1	0.92665	0.567963	2.63751e+07	0.625873	8.99617e-75	7.14961e-73	42.4842	26.6827
BIRC6	CD4_mem,act.1	0.853527	0.564235	2.67282e+07	0.634252	3.15178e-95	3.19349e-93	41.5842	22.5198
DOCK8	CD4_mem,act.1	1.07204	0.561684	26949239	0.639496	5.29599e-74	4.14025e-72	50.135	37.5867
MYCBP2	CD4_mem,act.1	1.17456	0.560469	26918454	0.638766	5.85345e-68	4.15917e-66	53.0153	43.4684
CEMIP2	CD4_mem,act.1	0.900077	0.556311	26072217	0.618685	1.19352e-69	8.72072e-68	40.6841	25.0402
ZNF292	CD4_mem,act.1	1.01117	0.556158	26673352	0.63295	4.95052e-72	3.75635e-70	47.4347	33.4634
RNF19A	CD4_mem,act.1	0.835563	0.55476	2.61424e+07	0.620351	3.80444e-81	3.22206e-79	38.5239	20.9538
STK4	CD4_mem,act.1	1.78229	0.548893	2.90048e+07	0.688274	1.09083e-103	1.22766e-101	73.3573	73.784
DYNC1H1	CD4_mem,act.1	0.937881	0.54704	26519009	0.629287	1.60756e-73	1.24024e-71	44.7345	29.6459
KANSL1	CD4_mem,act.1	0.919063	0.54635	26650244	0.632401	8.78663e-80	7.34877e-78	44.6445	28.043
PCNX1	CD4_mem,act.1	0.84251	0.546078	26339850	0.625036	2.40233e-82	2.07119e-80	40.144	22.7624
SAMHD1	CD4_mem,act.1	1.21075	0.545388	26824028	0.636525	4.84287e-64	3.26801e-62	54.1854	46.1364
CD44	CD4_mem,act.1	1.68436	0.544901	2.88148e+07	0.683764	6.60115e-100	7.05061e-98	71.2871	69.4366
CCDC88C	CD4_mem,act.1	0.981918	0.541048	26570817	0.630517	3.13142e-70	2.31325e-68	46.7147	32.8834
SORL1	CD4_mem,act.1	0.998578	0.536988	2.61702e+07	0.62101	3.87976e-60	2.45508e-58	45.4545	33.3817
SRRM2	CD4_mem,act.1	1.56081	0.535268	28069693	0.666084	4.08937e-83	3.5903e-81	67.2367	65.113
AAK1	CD4_mem,act.1	1.15303	0.534591	26754551	0.634877	3.15484e-64	2.1332e-62	52.7453	43.587
HUWE1	CD4_mem,act.1	0.752379	0.534459	2.63246e+07	0.624674	2.12778e-100	2.28723e-98	36.9037	17.2603
IL6ST	CD4_mem,act.1	1.07643	0.53318	26022662	0.617509	1.11517e-52	6.14131e-51	47.5248	38.1535
MT-CO2	CD4_mem,act.1	4.45113	0.532819	3.3326e+07	0.790814	3.28344e-240	8.73969e-238	99.82	99.9235
RORA	CD4_mem,act.1	0.926482	0.530366	2.61153e+07	0.619708	2.52303e-64	1.71987e-62	43.0243	28.942
ASH1L	CD4_mem,act.1	1.01242	0.526546	2.63638e+07	0.625605	4.20403e-62	2.73776e-60	47.3447	35.7518
USP15	CD4_mem,act.1	1.18056	0.522714	26670179	0.632874	1.31993e-60	8.38407e-59	54.0054	46.4053
ADAM10	CD4_mem,act.1	0.778701	0.520196	26152212	0.620583	1.11843e-83	9.89704e-82	37.9838	20.1972
HNRNPU	CD4_mem,act.1	1.50904	0.51986	27890363	0.661829	1.13043e-79	9.40756e-78	65.0765	62.9881
ANKRD11	CD4_mem,act.1	1.08456	0.518267	2.641e+07	0.626702	3.74412e-59	2.33402e-57	49.955	40.3338
BCL2	CD4_mem,act.1	0.868354	0.518073	25567517	0.606709	2.73187e-56	1.61022e-54	38.7939	25.3381
MAP4K4	CD4_mem,act.1	0.84264	0.514269	26091941	0.619153	1.56003e-69	1.13493e-67	40.6841	25.3908
MT-ND5	CD4_mem,act.1	3.18395	0.513394	30796946	0.730801	4.55221e-152	7.7107e-150	97.8398	98.0333
ATP2B4	CD4_mem,act.1	0.737409	0.509642	2.61086e+07	0.619549	8.4612e-91	8.10776e-89	36.4536	17.7006
CD84	CD4_mem,act.1	0.731928	0.508785	2.57685e+07	0.611477	1.13918e-81	9.69689e-80	34.5635	17.0415
SON	CD4_mem,act.1	1.92212	0.507568	29107458	0.69071	2.70583e-105	3.0972e-103	78.2178	79.9557
ETS1	CD4_mem,act.1	1.63683	0.506847	2.7821e+07	0.660183	1.43076e-76	1.14796e-74	67.6868	68.6009
HSPA5	CD4_mem,act.1	1.18858	0.506408	26087091	0.619038	6.58037e-49	3.33876e-47	52.0252	46.6558
ITGAL	CD4_mem,act.1	0.882593	0.498105	2.59881e+07	0.616689	1.49164e-61	9.56531e-60	42.3042	28.71
ARGLU1	CD4_mem,act.1	1.32268	0.494626	2.70269e+07	0.641338	1.23274e-63	8.21943e-62	59.856	55.4533
SYNE1	CD4_mem,act.1	0.874862	0.494193	25945821	0.615686	2.29489e-60	1.45493e-58	42.1242	28.8392
N4BP2L2	CD4_mem,act.1	1.41901	0.491491	2.73601e+07	0.649245	9.74396e-69	7.01273e-67	63.5464	60.7023
RNF149	CD4_mem,act.1	1.03832	0.490537	26409167	0.626681	2.84339e-59	1.78246e-57	49.775	40.1545
PARP14	CD4_mem,act.1	0.661057	0.489935	2.57641e+07	0.611374	4.2309e-97	4.33933e-95	32.2232	13.6274
ARID4B	CD4_mem,act.1	1.15107	0.488576	2.64608e+07	0.627906	2.02885e-56	1.20218e-54	53.0153	46.197
MT-ATP6	CD4_mem,act.1	4.04054	0.488389	3.13541e+07	0.744022	9.54122e-170	1.76792e-167	99.64	99.7575
INPP4B	CD4_mem,act.1	1.26654	0.487281	2.64218e+07	0.62698	5.46451e-53	3.0494e-51	55.8956	51.9153
CEP350	CD4_mem,act.1	0.824692	0.486799	2.54454e+07	0.60381	7.07282e-53	3.93329e-51	38.3438	25.7072
MT-CO3	CD4_mem,act.1	4.41704	0.485196	32213180	0.764408	6.20734e-199	1.36962e-196	99.82	99.8998
ARID1B	CD4_mem,act.1	0.816262	0.484995	2.59137e+07	0.614923	6.13095e-65	4.21352e-63	40.144	25.3328
HSPH1	CD4_mem,act.1	0.83551	0.484795	24885450	0.590523	4.50526e-40	1.84942e-38	36.5437	26.3083
ARIH1	CD4_mem,act.1	0.804777	0.484166	2.59165e+07	0.61499	6.6275e-66	4.61147e-64	39.874	24.8319
SRSF11	CD4_mem,act.1	1.37097	0.484161	2.71813e+07	0.645003	9.68543e-66	6.72526e-64	62.0162	58.4192
DDX3X	CD4_mem,act.1	0.980889	0.482856	25807929	0.612414	1.32636e-49	6.84361e-48	45.7246	36.453
KMT2C	CD4_mem,act.1	0.779244	0.481226	25728070	0.610519	3.10766e-64	2.10981e-62	37.9838	23.0867
RIPOR2	CD4_mem,act.1	1.27239	0.480115	26098403	0.619306	4.81778e-47	2.33833e-45	54.9955	51.7756
CYLD	CD4_mem,act.1	1.05646	0.480025	25925983	0.615215	1.68502e-48	8.4599e-47	48.3348	41.5992
ADAR	CD4_mem,act.1	1.02989	0.478616	2.60616e+07	0.618432	6.57608e-52	3.56298e-50	48.6949	40.3759
HNRNPA2B1	CD4_mem,act.1	2.3114	0.477645	29678334	0.704257	1.1271e-119	1.48821e-117	84.6985	89.5284
DDX6	CD4_mem,act.1	1.01827	0.477617	26157911	0.620719	2.1272e-54	1.21744e-52	48.6049	39.6035
FOXP1	CD4_mem,act.1	1.27205	0.475576	2.61835e+07	0.621327	2.79798e-48	1.39849e-46	55.6256	52.6509
TMEM131L	CD4_mem,act.1	0.758477	0.473078	25596002	0.607385	6.42322e-63	4.25735e-61	36.8137	21.9847
SEMA4D	CD4_mem,act.1	0.89916	0.471144	25875583	0.614019	4.01751e-55	2.31909e-53	43.8344	31.8763
PHACTR2	CD4_mem,act.1	0.752569	0.470664	2.54023e+07	0.602787	7.07066e-59	4.3914e-57	35.8236	21.4442
CRYBG1	CD4_mem,act.1	0.771998	0.470436	25329390	0.601058	4.8131e-54	2.72672e-52	36.5437	23.1051
STK17B	CD4_mem,act.1	1.62058	0.470283	27707815	0.657497	5.57458e-74	4.34791e-72	67.5968	69.1097
TNRC6B	CD4_mem,act.1	0.923086	0.469078	2.55896e+07	0.607233	1.34743e-47	6.6261e-46	43.3843	33.4581
TNIK	CD4_mem,act.1	0.859528	0.468966	2.57008e+07	0.609872	9.63556e-54	5.4221e-52	41.7642	29.6117
NFKBIZ	CD4_mem,act.1	0.842091	0.467787	25052528	0.594488	1.57391e-43	7.04748e-42	37.7138	26.2503
HSPA1A	CD4_mem,act.1	1.04481	0.467221	2.38171e+07	0.565172	4.16838e-20	8.40645e-19	36.9037	29.4693
MT-CYB	CD4_mem,act.1	4.30399	0.466302	31860994	0.756051	1.0973e-186	2.25774e-184	99.55	99.884
MT-ND4L	CD4_mem,act.1	3.43308	0.463187	3.07963e+07	0.730787	4.76781e-152	8.03531e-150	98.0198	99.1432
KMT2E	CD4_mem,act.1	1.21861	0.462809	26478873	0.628335	4.03938e-54	2.29226e-52	56.0756	51.8257
PTPRJ	CD4_mem,act.1	0.592707	0.462562	2.55562e+07	0.60644	1.9378e-110	2.38058e-108	29.1629	10.4374
SLC4A7	CD4_mem,act.1	0.648155	0.46108	2.54446e+07	0.603791	6.7292e-80	5.67045e-78	31.5932	14.6846
NFAT5	CD4_mem,act.1	0.654489	0.459435	25654051	0.608762	4.42464e-84	3.95716e-82	33.0333	15.4333
PHTF2	CD4_mem,act.1	0.727184	0.457533	25274371	0.599752	2.25038e-57	1.35257e-55	34.6535	20.5294
IKZF2	CD4_mem,act.1	0.585548	0.455204	24773172	0.587859	4.96187e-88	4.68764e-86	24.6625	8.80283
PRRC2B	CD4_mem,act.1	0.875721	0.450749	2.573e+07	0.610565	3.50097e-52	1.90919e-50	43.2943	31.6469
SLC2A3	CD4_mem,act.1	1.45956	0.449727	25257694	0.599357	4.51539e-32	1.45333e-30	57.4257	56.9323
CFLAR	CD4_mem,act.1	0.878254	0.44775	25384240	0.60236	7.82482e-45	3.59985e-43	41.8542	31.8605
TGFBR2	CD4_mem,act.1	1.10197	0.445349	2.54378e+07	0.60363	2.90089e-38	1.13524e-36	49.2349	44.6363
NIPBL	CD4_mem,act.1	0.868937	0.44534	25296599	0.60028	5.21568e-43	2.31075e-41	41.3141	31.9897
SLC38A2	CD4_mem,act.1	0.793449	0.444058	2.51216e+07	0.596128	5.00014e-45	2.31303e-43	37.5338	26.2239
TGOLN2	CD4_mem,act.1	1.04179	0.441692	2.5922e+07	0.615121	8.44377e-48	4.20159e-46	49.595	42.6854
NSD1	CD4_mem,act.1	0.723962	0.441604	25405015	0.602853	2.80367e-58	1.72531e-56	36.0036	21.7896
TAPBP	CD4_mem,act.1	1.12288	0.440271	26154754	0.620644	1.22183e-49	6.31397e-48	53.1053	47.8316
CTLA4	CD4_mem,act.1	0.828924	0.43976	24391946	0.578813	4.87798e-34	1.66937e-32	33.8434	22.7017
RUNX1	CD4_mem,act.1	0.707319	0.43925	25313198	0.600674	1.09616e-57	6.65997e-56	35.0135	20.8774
OGT	CD4_mem,act.1	0.888012	0.438402	25287925	0.600074	4.52336e-42	1.95748e-40	42.1242	32.9625
RANBP2	CD4_mem,act.1	0.664172	0.435683	2.52348e+07	0.598815	7.1145e-62	4.60629e-60	32.9433	18.096
IQGAP2	CD4_mem,act.1	0.835197	0.434144	25204507	0.598095	5.86851e-43	2.58971e-41	40.054	29.9307
SF1	CD4_mem,act.1	1.67416	0.43212	2.761e+07	0.655176	4.7016e-71	3.52757e-69	71.8272	73.7734
CD46	CD4_mem,act.1	0.881449	0.431304	2.5396e+07	0.602638	1.64857e-43	7.37195e-42	42.8443	33.7982
SPOCK2	CD4_mem,act.1	1.49998	0.430704	26781736	0.635522	8.29668e-56	4.86458e-54	63.9964	65.9777
PCM1	CD4_mem,act.1	0.860925	0.429215	25242871	0.599005	6.41332e-42	2.7611e-40	41.4041	32.0477
DIAPH1	CD4_mem,act.1	0.886313	0.427924	2.51014e+07	0.595649	9.67553e-38	3.72986e-36	41.6742	34.2622
STK10	CD4_mem,act.1	0.842392	0.427829	25241102	0.598963	1.7644e-42	7.68497e-41	40.8641	31.3174
SPEN	CD4_mem,act.1	0.672781	0.427211	25056054	0.594572	3.7626e-54	2.13882e-52	32.9433	19.3272
SPTBN1	CD4_mem,act.1	0.702863	0.425669	2.49392e+07	0.591798	1.12519e-47	5.57407e-46	33.7534	21.2807
MT-ND1	CD4_mem,act.1	3.39444	0.425487	2.96911e+07	0.704561	6.95257e-120	9.25298e-118	98.4698	99.1669
STAT1	CD4_mem,act.1	0.940875	0.425187	24568632	0.583005	3.31697e-29	9.65663e-28	41.0441	33.5267
CASP8	CD4_mem,act.1	0.760949	0.425	2.51239e+07	0.596181	6.92475e-46	3.29422e-44	37.1737	25.5358
TRIP12	CD4_mem,act.1	0.640274	0.424663	2.52315e+07	0.598734	5.11771e-64	3.44654e-62	32.4932	17.2629
PDE4B	CD4_mem,act.1	0.76277	0.422841	24726055	0.586741	4.00826e-38	1.5595e-36	35.5536	25.1008
NUFIP2	CD4_mem,act.1	0.784361	0.422066	25183591	0.597598	7.91334e-45	3.63558e-43	38.6139	27.5843
HIPK1	CD4_mem,act.1	0.599671	0.419956	25090053	0.595379	6.41939e-69	4.63995e-67	29.883	14.4156
MBP	CD4_mem,act.1	1.03829	0.419423	25338264	0.601269	5.22429e-37	1.97757e-35	47.7948	43.6609
CANX	CD4_mem,act.1	0.860122	0.418976	24945603	0.591951	1.11363e-35	4.02899e-34	40.7741	33.1734
REL	CD4_mem,act.1	0.798641	0.418932	2.47619e+07	0.587591	1.41434e-36	5.26462e-35	37.2637	27.4683
PPP1R10	CD4_mem,act.1	0.784331	0.418437	2.49459e+07	0.591958	3.70912e-40	1.52821e-38	37.7138	27.434
KAT6A	CD4_mem,act.1	0.673302	0.417304	25165711	0.597174	7.49297e-55	4.31786e-53	34.1134	20.3817
PDE7A	CD4_mem,act.1	1.2012	0.417209	2.56545e+07	0.608774	2.28866e-39	9.22563e-38	54.0954	51.9153
CCND2	CD4_mem,act.1	0.858949	0.41607	24845761	0.589582	4.23779e-34	1.45622e-32	40.234	32.9414
GBP5	CD4_mem,act.1	0.665279	0.416043	2.42674e+07	0.575857	1.26493e-38	4.99685e-37	28.7129	17.3077
GPR174	CD4_mem,act.1	0.779267	0.415957	25012797	0.593545	1.74363e-41	7.45892e-40	37.8938	27.4393
SAT1	CD4_mem,act.1	1.15753	0.414318	2.46305e+07	0.584474	2.74271e-25	6.9006e-24	49.0549	47.5548
PIP4K2A	CD4_mem,act.1	0.780582	0.411386	24949216	0.592037	3.69284e-39	1.4797e-37	37.9838	28.6072
ATXN1	CD4_mem,act.1	0.531447	0.410656	25193725	0.597839	2.54435e-99	2.69188e-97	27.1827	9.75455
RASGRP1	CD4_mem,act.1	0.817273	0.40978	25076483	0.595057	1.1929e-39	4.84351e-38	40.054	30.9193
EP300	CD4_mem,act.1	0.621453	0.408906	24933300	0.591659	2.19964e-56	1.30108e-54	30.8731	16.9176
EMB	CD4_mem,act.1	0.924762	0.407309	24886605	0.590551	3.97099e-32	1.28057e-30	42.8443	37.9689
BPTF	CD4_mem,act.1	0.942852	0.406182	2.48776e+07	0.590338	1.05416e-31	3.32905e-30	43.4743	38.5964
SCAF11	CD4_mem,act.1	0.970702	0.406093	2.51374e+07	0.596501	7.41998e-35	2.62778e-33	45.6346	40.919
ATF7IP	CD4_mem,act.1	0.787855	0.405471	25026676	0.593875	2.48648e-40	1.03207e-38	38.7939	28.9658
LBR	CD4_mem,act.1	0.780559	0.405192	24846569	0.589601	3.55308e-37	1.35413e-35	37.7138	28.6494
WIPF1	CD4_mem,act.1	1.11486	0.40386	2.56724e+07	0.609197	1.95155e-40	8.13056e-39	51.8452	49.4609
CASK	CD4_mem,act.1	0.610775	0.403718	24894121	0.590729	5.92267e-58	3.63134e-56	30.243	15.9105
XIST	CD4_mem,act.1	0.615038	0.402708	2.39033e+07	0.567216	4.61039e-34	1.58101e-32	25.3825	15.1433
FNBP1	CD4_mem,act.1	1.01646	0.402645	25315396	0.600726	1.75464e-36	6.51686e-35	47.6148	44.051
MT-ATP8	CD4_mem,act.1	2.2037	0.400914	2.71742e+07	0.644835	2.75219e-61	1.75815e-59	80.7381	84.0869
PPA1	CD4_mem,act.1	0.145459	-0.400528	14691284	0.348619	4.80624e-85	4.36834e-83	8.0108	40.2969
COTL1	CD4_mem,act.1	0.655588	-0.402552	1.63694e+07	0.38844	8.0145e-39	3.18095e-37	32.7633	63.8264
PLP2	CD4_mem,act.1	0.259616	-0.405213	15300902	0.363085	2.01603e-66	1.41156e-64	14.1314	44.312
ATP6V1F	CD4_mem,act.1	0.095646	-0.405359	14391580	0.341507	1.55504e-95	1.58039e-93	5.49055	38.4936
LSP1	CD4_mem,act.1	0.886899	-0.405594	17073494	0.405148	1.27322e-27	3.48297e-26	42.1242	74.9413
POLR1D	CD4_mem,act.1	0.21593	-0.406184	14691134	0.348616	8.01985e-80	6.7411e-78	11.9712	45.4852
C1QBP	CD4_mem,act.1	0.150995	-0.407092	14484135	0.343704	9.75396e-89	9.24091e-87	8.37084	41.8233
DBI	CD4_mem,act.1	0.104929	-0.407888	14384885	0.341349	4.83907e-95	4.88833e-93	5.67057	38.9787
MRPL57	CD4_mem,act.1	0.122759	-0.40799	1.44971e+07	0.344012	4.09971e-91	3.93971e-89	6.66067	39.5877
MRPS21	CD4_mem,act.1	0.302636	-0.409123	14945939	0.354662	1.27398e-70	9.53724e-69	16.2016	49.8774
HMGB1	CD4_mem,act.1	1.05816	-0.409815	1.76011e+07	0.417669	5.07107e-21	1.06629e-19	49.0549	80.8916
CALM3	CD4_mem,act.1	0.391819	-0.411286	1.5211e+07	0.360953	1.99917e-62	1.30698e-60	20.7921	54.6466
ATP5PB	CD4_mem,act.1	0.29692	-0.41168	1.48448e+07	0.352263	1.51959e-72	1.15828e-70	15.9316	50.4811
NDUFB10	CD4_mem,act.1	0.100452	-0.41174	1.42794e+07	0.338844	1.17271e-97	1.2139e-95	5.58056	39.2291
TPI1	CD4_mem,act.1	0.369508	-0.41283	15234841	0.361518	1.30829e-62	8.6203e-61	19.892	53.1228
CHCHD10	CD4_mem,act.1	0.0960497	-0.41424	1.44397e+07	0.342649	6.47096e-95	6.51721e-93	5.31053	37.9848
TRBC1	CD4_mem,act.1	0.51025	-0.414249	1.62192e+07	0.384877	2.7144e-44	1.23188e-42	25.1125	51.5357
PSME2	CD4_mem,act.1	0.470962	-0.414359	15478657	0.367303	1.33064e-55	7.76122e-54	24.8425	58.6618
SIT1	CD4_mem,act.1	0.379857	-0.417521	1.51319e+07	0.359076	3.13531e-64	2.12429e-62	20.252	54.3012
TCF7	CD4_mem,act.1	0.942142	-0.419131	17000124	0.403407	1.18696e-28	3.38793e-27	42.7543	73.7128
ERH	CD4_mem,act.1	0.232878	-0.421543	1.43973e+07	0.341643	8.7948e-85	7.95041e-83	12.4212	48.2666
LY6E	CD4_mem,act.1	0.383118	-0.422467	15180812	0.360236	2.0897e-63	1.39056e-61	20.072	53.853
NEDD8	CD4_mem,act.1	0.101856	-0.426024	1.41336e+07	0.335385	1.06842e-100	1.15589e-98	5.76058	40.0095
DAZAP2	CD4_mem,act.1	0.750294	-0.429496	16346577	0.387899	4.05834e-38	1.57716e-36	37.2637	72.5238
PHB2	CD4_mem,act.1	0.242117	-0.430289	14479180	0.343586	1.06272e-82	9.23358e-81	13.0513	48.3272
ALDOA	CD4_mem,act.1	0.305022	-0.430798	14785265	0.350849	1.60863e-73	1.24024e-71	16.9217	51.0875
LIMD2	CD4_mem,act.1	1.43729	-0.433193	1.7544e+07	0.416313	1.56208e-21	3.35182e-20	63.3663	89.7076
SNRPG	CD4_mem,act.1	0.174659	-0.433481	14217804	0.337384	2.0807e-92	2.02269e-90	9.72097	44.95
RBX1	CD4_mem,act.1	0.118738	-0.43715	14104035	0.334684	1.25904e-99	1.34049e-97	6.57066	41.4173
BANF1	CD4_mem,act.1	0.12378	-0.438929	1.41004e+07	0.334598	4.50967e-99	4.72642e-97	7.20072	41.9182
UQCRQ	CD4_mem,act.1	0.0997	-0.438956	1.40511e+07	0.333428	1.14538e-102	1.27621e-100	5.58056	40.2942
SNRPF	CD4_mem,act.1	0.0680839	-0.439837	1.39488e+07	0.330999	3.28707e-108	3.9372e-106	3.9604	38.6307
NAP1L1	CD4_mem,act.1	0.505471	-0.439881	1.53012e+07	0.363092	2.26562e-58	1.39677e-56	25.4725	60.9554
PSMB3	CD4_mem,act.1	0.14553	-0.440095	1.40028e+07	0.332282	2.10159e-99	2.23048e-97	8.19082	43.8823
C6orf48	CD4_mem,act.1	0.0845956	-0.440373	1.41362e+07	0.335448	1.98551e-102	2.20497e-100	4.77048	38.7809
RTRAF	CD4_mem,act.1	0.206416	-0.441791	14139864	0.335534	6.21663e-92	6.00845e-90	11.3411	47.568
KLF2	CD4_mem,act.1	0.968335	-0.442548	1.70325e+07	0.404175	5.16988e-29	1.49601e-27	39.874	64.2799
PSMB1	CD4_mem,act.1	0.24546	-0.442782	14242329	0.337966	3.46832e-87	3.24918e-85	13.6814	50.1331
COX7A2L	CD4_mem,act.1	0.134177	-0.443288	1.40005e+07	0.332227	1.34223e-100	1.44746e-98	7.47075	42.9385
C8orf59	CD4_mem,act.1	0.121988	-0.446028	14006957	0.33238	1.12015e-101	1.2237e-99	6.66067	41.9472
H2AFZ	CD4_mem,act.1	0.373872	-0.446046	1.47497e+07	0.350004	3.51303e-72	2.67165e-70	19.2619	55.021
SEM1	CD4_mem,act.1	0.170521	-0.447581	14030188	0.332932	4.53094e-97	4.63289e-95	9.45095	45.3007
SMIM26	CD4_mem,act.1	0.087405	-0.449786	13907784	0.330027	2.18438e-107	2.60711e-105	4.68047	39.9357
TPM3	CD4_mem,act.1	0.747184	-0.452209	16164962	0.383589	3.99656e-41	1.69452e-39	35.8236	71.0211
NOP10	CD4_mem,act.1	0.0938092	-0.453291	13925879	0.330456	4.90323e-106	5.76999e-104	5.31053	40.4814
TUBA4A	CD4_mem,act.1	0.451608	-0.45362	1.49661e+07	0.35514	1.30702e-65	9.05681e-64	23.0423	59.574
TSPO	CD4_mem,act.1	0.206389	-0.454088	1.41434e+07	0.335618	8.5507e-92	8.24061e-90	11.7912	47.6075
SRP9	CD4_mem,act.1	0.268253	-0.454553	14290189	0.339101	5.14579e-85	4.66431e-83	14.6715	51.4961
NDUFA3	CD4_mem,act.1	0.101498	-0.456287	1.38819e+07	0.329414	1.64353e-106	1.94772e-104	5.58056	41.0429
RSL1D1	CD4_mem,act.1	0.293006	-0.45848	14411587	0.341982	5.18065e-82	4.43236e-80	15.5716	51.5515
SF3B5	CD4_mem,act.1	0.144409	-0.458801	1.3735e+07	0.325927	1.66108e-105	1.92101e-103	7.83078	45.0924
GUK1	CD4_mem,act.1	0.280682	-0.460396	14208763	0.337169	1.44275e-86	1.34036e-84	14.9415	52.1579
TBCA	CD4_mem,act.1	0.127265	-0.463072	1.38231e+07	0.328017	2.13965e-105	2.45752e-103	6.93069	43.1257
EIF1	CD4_mem,act.1	2.26603	-0.463626	16081115	0.3816	2.19419e-41	9.35053e-40	84.5185	98.0333
PSMB10	CD4_mem,act.1	0.260822	-0.464344	14195269	0.336849	9.07432e-88	8.54872e-86	14.2214	50.9293
MZT2A	CD4_mem,act.1	0.138676	-0.46593	13820113	0.327947	2.55958e-104	2.90011e-102	7.65077	44.0563
PPP1CA	CD4_mem,act.1	0.379374	-0.467614	14598728	0.346423	1.85674e-74	1.47214e-72	20.072	57.3752
ALKBH7	CD4_mem,act.1	0.0809141	-0.468798	13816157	0.327853	5.92583e-110	7.20074e-108	4.59046	40.0359
TOMM20	CD4_mem,act.1	0.377876	-0.473718	1.44453e+07	0.342781	1.27127e-77	1.02737e-75	20.432	58.0686
CNN2	CD4_mem,act.1	0.618964	-0.47645	15465679	0.366995	7.14754e-54	4.03559e-52	31.1431	66.6579
NDUFA12	CD4_mem,act.1	0.121048	-0.482031	13464101	0.319499	9.15712e-114	1.15891e-111	6.75068	44.747
TAF10	CD4_mem,act.1	0.372515	-0.482051	1.43658e+07	0.340896	1.09057e-79	9.09842e-78	19.892	57.5651
ISCU	CD4_mem,act.1	0.350103	-0.486047	14198131	0.336917	9.90735e-84	8.79028e-82	18.8119	57.3911
DYNLRB1	CD4_mem,act.1	0.128517	-0.486828	13465811	0.319539	7.32087e-113	9.16147e-111	7.47075	45.4167
FBL	CD4_mem,act.1	0.097653	-0.490746	13455364	0.319291	2.17078e-116	2.78941e-114	5.58056	42.9991
TRAPPC1	CD4_mem,act.1	0.206941	-0.491019	13680799	0.324641	4.02284e-102	4.45273e-100	11.5212	49.8141
LSM7	CD4_mem,act.1	0.175419	-0.491456	1.34873e+07	0.320049	3.33583e-109	4.03888e-107	9.36094	48.0794
PRDX2	CD4_mem,act.1	0.203134	-0.492638	13628102	0.32339	7.03355e-104	7.94247e-102	11.0711	49.4714
FLT3LG	CD4_mem,act.1	0.354587	-0.493621	1.43604e+07	0.340767	1.46073e-80	1.234e-78	18.9019	56.0676
SKP1	CD4_mem,act.1	0.605457	-0.494228	15154761	0.359617	2.59458e-59	1.62953e-57	31.1431	69.2494
SPCS1	CD4_mem,act.1	0.405903	-0.497707	14190261	0.33673	2.62178e-82	2.2546e-80	21.2421	60.8921
CSTB	CD4_mem,act.1	0.279331	-0.499144	13849323	0.32864	1.24343e-94	1.24484e-92	15.1215	53.6105
SEC61G	CD4_mem,act.1	0.0884994	-0.499307	1.32145e+07	0.313576	5.51882e-123	7.71209e-121	5.0405	43.5317
COX7B	CD4_mem,act.1	0.0708597	-0.500417	1.32299e+07	0.313942	1.81382e-124	2.57762e-122	4.14041	42.2478
PSMB9	CD4_mem,act.1	0.547145	-0.501932	1.48851e+07	0.353219	2.13014e-65	1.46997e-63	28.0828	65.9566
PARK7	CD4_mem,act.1	0.271038	-0.504536	1.37353e+07	0.325934	1.60196e-97	1.64805e-95	14.6715	53.7107
TUBB	CD4_mem,act.1	0.355053	-0.504915	14170971	0.336272	1.16802e-84	1.05304e-82	18.8119	56.8401
ARL6IP4	CD4_mem,act.1	0.394195	-0.50513	14117482	0.335003	3.94552e-84	3.5381e-82	20.7921	60.6364
C1orf162	CD4_mem,act.1	0.171638	-0.50808	13994232	0.332078	4.47264e-99	4.7023e-97	8.91089	44.3621
ATP5MPL	CD4_mem,act.1	0.0992574	-0.510598	1.31325e+07	0.311631	6.92725e-124	9.7616e-122	5.58056	44.6627
POLR2L	CD4_mem,act.1	0.132128	-0.516637	13171339	0.312551	9.24947e-120	1.22612e-117	7.47075	46.8983
OCIAD2	CD4_mem,act.1	0.190393	-0.517535	13382664	0.317566	3.08987e-110	3.78204e-108	10.7111	49.975
SAP18	CD4_mem,act.1	0.315346	-0.519979	13593771	0.322576	2.37235e-98	2.46328e-96	16.7417	58.1477
SEC61B	CD4_mem,act.1	0.201311	-0.52141	13361662	0.317068	3.66279e-110	4.46701e-108	10.8911	50.6789
BRK1	CD4_mem,act.1	0.199191	-0.522024	1.31805e+07	0.312769	2.37555e-114	3.02932e-112	11.0711	51.6939
WDR83OS	CD4_mem,act.1	0.190985	-0.5221	13233146	0.314018	9.46736e-114	1.19367e-111	10.5311	50.7421
GNG5	CD4_mem,act.1	0.198358	-0.522461	13285320	0.315256	2.93093e-112	3.65418e-110	10.7111	50.7448
CALM2	CD4_mem,act.1	0.638194	-0.524163	14948986	0.354734	6.00298e-63	3.98669e-61	32.1332	71.7276
DAD1	CD4_mem,act.1	0.479585	-0.524526	1.42854e+07	0.338989	1.54712e-78	1.26247e-76	24.5725	65.3028
GNAS	CD4_mem,act.1	0.967094	-0.527059	1.59407e+07	0.378268	5.90756e-44	2.66659e-42	46.1746	81.5982
CD37	CD4_mem,act.1	1.26712	-0.531362	1.66296e+07	0.394615	3.42713e-33	1.13689e-31	56.9757	89.3649
NDUFB4	CD4_mem,act.1	0.106687	-0.535125	1.28166e+07	0.304133	1.15765e-130	1.68806e-128	6.12061	46.872
SLC25A5	CD4_mem,act.1	0.239881	-0.535463	1.34842e+07	0.319975	4.23772e-105	4.83417e-103	13.4113	52.5586
SNHG8	CD4_mem,act.1	0.337119	-0.537142	1.38086e+07	0.327674	1.50574e-93	1.47229e-91	17.4617	56.9323
KRTCAP2	CD4_mem,act.1	0.307826	-0.538633	1.34127e+07	0.318278	2.61535e-103	2.92379e-101	16.3816	57.7733
ATP5MF	CD4_mem,act.1	0.146475	-0.542195	1.27928e+07	0.303568	8.12944e-128	1.16515e-125	8.28083	49.7509
SNU13	CD4_mem,act.1	0.201949	-0.548457	1.29217e+07	0.306627	1.46549e-120	1.97388e-118	11.0711	53.0648
KRT10	CD4_mem,act.1	0.193902	-0.550589	12901956	0.306159	1.04164e-121	1.42011e-119	10.351	52.4637
PPIB	CD4_mem,act.1	0.691149	-0.554182	14850701	0.352402	1.41103e-64	9.65778e-63	33.7534	74.0081
LAPTM5	CD4_mem,act.1	1.13665	-0.555759	16293965	0.38665	3.39785e-38	1.32817e-36	51.0351	86.0615
SELENOW	CD4_mem,act.1	0.200602	-0.556098	1.2855e+07	0.305044	1.44732e-122	2.00579e-120	10.9811	53.0068
SERP1	CD4_mem,act.1	0.534984	-0.56146	1.42421e+07	0.33796	1.0379e-78	8.53166e-77	27.9928	68.1079
TSTD1	CD4_mem,act.1	0.137514	-0.562899	12694994	0.301248	3.75515e-131	5.5237e-129	7.74077	49.4688
PSMA7	CD4_mem,act.1	0.381373	-0.563439	13545356	0.321427	1.47471e-97	1.52181e-95	20.072	62.0495
NDUFB2	CD4_mem,act.1	0.11294	-0.563857	12558185	0.298002	5.74022e-137	8.67188e-135	6.21062	48.264
NDUFB9	CD4_mem,act.1	0.159995	-0.565994	12611213	0.29926	1.99454e-131	2.95986e-129	8.82088	51.4988
HIST1H4C	CD4_mem,act.1	0.176673	-0.568441	1.29648e+07	0.307651	2.88788e-122	3.96941e-120	9.0009	50.0804
ERP29	CD4_mem,act.1	0.557642	-0.573563	1.42209e+07	0.337458	9.48696e-79	7.81753e-77	28.5329	69.9138
RHOA	CD4_mem,act.1	0.619615	-0.573926	14401762	0.341749	2.75347e-74	2.16774e-72	31.7732	72.131
ATP5PD	CD4_mem,act.1	0.091439	-0.577138	1.22768e+07	0.291324	2.34777e-146	3.80384e-144	4.9505	48.0715
PRR13	CD4_mem,act.1	0.36296	-0.579713	1.32146e+07	0.313579	5.96514e-106	6.99507e-104	19.1719	62.4766
PEBP1	CD4_mem,act.1	0.286414	-0.5812	13005985	0.308628	3.25469e-114	4.13469e-112	15.6616	58.0132
CIB1	CD4_mem,act.1	0.237726	-0.582348	1.281e+07	0.303977	1.52049e-121	2.06454e-119	12.6013	55.6801
ST13	CD4_mem,act.1	0.279222	-0.584818	12908714	0.306319	6.45644e-117	8.36047e-115	15.3915	58.0528
HSPB1	CD4_mem,act.1	0.261485	-0.591127	1.28844e+07	0.305743	4.38952e-119	5.77317e-117	13.3213	56.065
VAMP8	CD4_mem,act.1	0.16188	-0.591559	1.22892e+07	0.291618	1.51394e-139	2.33983e-137	9.0009	53.2546
CYBA	CD4_mem,act.1	0.940624	-0.591873	1.5341e+07	0.364036	2.44565e-54	1.39494e-52	43.5644	82.6817
TAGLN2	CD4_mem,act.1	0.422185	-0.594808	13678213	0.324579	1.67217e-94	1.66841e-92	21.4221	61.3561
RAN	CD4_mem,act.1	0.503092	-0.595455	1.36623e+07	0.324201	4.63391e-92	4.49168e-90	26.0126	69.0201
TRBC2	CD4_mem,act.1	0.77884	-0.600522	14691882	0.348633	9.44869e-68	6.69958e-66	37.6238	74.3903
ATP5PF	CD4_mem,act.1	0.111169	-0.603223	1.19948e+07	0.284634	8.43394e-152	1.41429e-149	6.0306	50.9161
ATP5MC3	CD4_mem,act.1	0.233989	-0.604584	12463546	0.295756	1.74978e-130	2.54044e-128	12.6013	57.2461
UBXN1	CD4_mem,act.1	0.371343	-0.609832	1.29759e+07	0.307914	1.60586e-111	1.98736e-109	19.982	64.1902
C4orf3	CD4_mem,act.1	0.19874	-0.615399	1.21912e+07	0.289292	1.27972e-139	1.987e-137	11.1611	56.2811
CUTA	CD4_mem,act.1	0.333222	-0.617285	1.27712e+07	0.303055	3.94664e-118	5.15028e-116	17.6418	62.3237
CNBP	CD4_mem,act.1	0.823172	-0.617854	14564856	0.345619	1.27454e-69	9.29248e-68	41.1341	81.4532
ATP5F1D	CD4_mem,act.1	0.348295	-0.621404	12825075	0.304335	3.03162e-116	3.88071e-114	18.9019	63.0091
ATP5IF1	CD4_mem,act.1	0.256101	-0.621935	1.23744e+07	0.29364	1.03236e-131	1.53881e-129	13.5014	59.1021
RBM3	CD4_mem,act.1	0.454294	-0.639314	1.31731e+07	0.312593	6.94845e-105	7.89957e-103	23.8524	67.5147
EIF3L	CD4_mem,act.1	0.463663	-0.641675	1.31406e+07	0.311823	1.41787e-105	1.64541e-103	24.3024	67.9497
SUB1	CD4_mem,act.1	0.443504	-0.644179	13040282	0.309442	2.80219e-108	3.36845e-106	23.0423	67.8047
HMGN2	CD4_mem,act.1	0.359857	-0.650078	12582121	0.29857	2.48175e-122	3.42522e-120	18.8119	64.4354
TRIR	CD4_mem,act.1	0.555626	-0.652562	13329337	0.316301	3.34122e-99	3.52383e-97	28.7129	73.2198
C9orf16	CD4_mem,act.1	0.147151	-0.652892	11892716	0.28221	4.36266e-152	7.42715e-150	8.19082	53.418
GIMAP4	CD4_mem,act.1	0.692978	-0.654057	13936819	0.330716	3.06181e-84	2.753e-82	33.3033	74.6882
ANP32B	CD4_mem,act.1	0.490301	-0.656186	13102915	0.310928	7.14347e-106	8.34766e-104	25.3825	70.0245
LAMTOR4	CD4_mem,act.1	0.183893	-0.656526	1.1654e+07	0.276546	1.24558e-155	2.16447e-153	10.081	57.4833
SELENOH	CD4_mem,act.1	0.264585	-0.657116	1.21452e+07	0.288201	1.91392e-137	2.931e-135	14.1314	60.7181
ATP6V0E1	CD4_mem,act.1	0.410904	-0.659135	1.24986e+07	0.296589	1.01649e-122	1.41457e-120	21.7822	68.8065
NDUFA1	CD4_mem,act.1	0.153034	-0.662346	11405394	0.270646	9.73036e-165	1.7545e-162	8.28083	56.6608
ANAPC16	CD4_mem,act.1	0.259848	-0.662926	1.19723e+07	0.284099	2.85393e-142	4.53626e-140	13.9514	61.3851
NSA2	CD4_mem,act.1	0.190086	-0.663348	11844424	0.281064	2.95777e-150	4.88659e-148	10.171	56.645
ABRACL	CD4_mem,act.1	0.263882	-0.665503	12034896	0.285584	1.49726e-140	2.34651e-138	14.2214	61.0846
ATP5MD	CD4_mem,act.1	0.0665415	-0.670814	1.12003e+07	0.265779	2.83307e-178	5.55645e-176	3.9604	51.5831
GABARAP	CD4_mem,act.1	0.245535	-0.671241	11737519	0.278527	1.89278e-149	3.11177e-147	13.5914	61.6066
EMP3	CD4_mem,act.1	0.698022	-0.674597	13820637	0.327959	5.85703e-87	5.47168e-85	32.7633	74.6223
TMEM258	CD4_mem,act.1	0.205636	-0.675158	1.15997e+07	0.275257	6.4973e-156	1.13493e-153	11.1611	59.0968
RPS4Y1	CD4_mem,act.1	0.319819	-0.679044	1.46242e+07	0.347028	1.64801e-82	1.42451e-80	16.6517	44.1749
PCBP1	CD4_mem,act.1	0.7294	-0.679781	1.36882e+07	0.324816	2.37095e-89	2.259e-87	36.6337	79.3757
CLIC1	CD4_mem,act.1	0.61623	-0.682556	13459410	0.319387	4.94406e-96	5.03994e-94	30.243	72.856
UQCR10	CD4_mem,act.1	0.151592	-0.683786	11234088	0.266581	4.91655e-170	9.16063e-168	8.37084	57.1485
TRMT112	CD4_mem,act.1	0.230806	-0.691023	1.15691e+07	0.27453	3.91839e-155	6.73922e-153	12.4212	61.227
COX7A2	CD4_mem,act.1	0.210376	-0.695396	11355043	0.269451	1.7628e-162	3.14472e-160	11.0711	60.8104
GYPC	CD4_mem,act.1	0.256719	-0.699733	1.17524e+07	0.278881	3.55937e-149	5.82313e-147	13.7714	61.3324
S100A11	CD4_mem,act.1	0.270364	-0.700003	1.2554e+07	0.297901	2.19003e-128	3.16591e-126	14.2214	56.4578
ATP6V1G1	CD4_mem,act.1	0.379385	-0.704739	1.19962e+07	0.284666	4.16942e-137	6.35609e-135	19.982	69.2837
UQCR11	CD4_mem,act.1	0.149034	-0.71075	1.10354e+07	0.261867	5.89651e-176	1.1431e-173	8.0108	58.0343
SOD1	CD4_mem,act.1	0.448162	-0.711659	1.23356e+07	0.292719	1.46475e-126	2.09042e-124	23.1323	70.9024
GIMAP7	CD4_mem,act.1	0.989529	-0.711785	1.43807e+07	0.341249	2.21268e-73	1.70204e-71	43.0243	83.1457
UBB	CD4_mem,act.1	0.695382	-0.718401	1.32257e+07	0.313842	6.61016e-101	7.19777e-99	34.0234	77.7333
CORO1A	CD4_mem,act.1	1.59297	-0.718842	13420158	0.318456	7.45334e-95	7.48414e-93	68.4968	95.1306
UQCRH	CD4_mem,act.1	0.134077	-0.741924	10695456	0.2538	1.97128e-187	4.08104e-185	7.56076	58.5089
YBX1	CD4_mem,act.1	0.504972	-0.758228	12150238	0.288321	5.01858e-131	7.34992e-129	26.4626	73.465
CD7	CD4_mem,act.1	0.731485	-0.762613	13208881	0.313442	7.27615e-102	7.97475e-100	34.2034	74.8227
COX8A	CD4_mem,act.1	0.118245	-0.762965	10336614	0.245284	6.13675e-200	1.36301e-197	6.39064	59.0124
AL138963.3	CD4_mem,act.1	0.0717636	-0.764445	11622850	0.275806	5.76685e-167	1.04545e-164	4.14041	49.1498
NDUFS5	CD4_mem,act.1	0.211437	-0.765212	1.05889e+07	0.25127	1.23506e-185	2.52569e-183	11.1611	64.4407
RARRES3	CD4_mem,act.1	0.174685	-0.768995	10715346	0.254272	2.85148e-184	5.72653e-182	9.36094	60.8921
COX5B	CD4_mem,act.1	0.197981	-0.7723	10522178	0.249688	1.86188e-188	3.90274e-186	10.7111	63.8554
ELOB	CD4_mem,act.1	0.184796	-0.777948	10414616	0.247135	1.23115e-192	2.62996e-190	9.81098	63.4547
C19orf53	CD4_mem,act.1	0.159117	-0.778137	10404712	0.2469	1.67213e-194	3.59487e-192	8.91089	61.7964
GPSM3	CD4_mem,act.1	0.567705	-0.781905	1.20998e+07	0.287124	2.02202e-131	2.98742e-129	29.613	77.5065
B2M	CD4_mem,act.1	4.00103	-0.786838	9.3208e+06	0.221179	5.61942e-221	1.41702e-218	98.0198	99.9789
HIGD2A	CD4_mem,act.1	0.235965	-0.798135	10737663	0.254801	2.14538e-180	4.23246e-178	13.0513	64.4723
RPL17	CD4_mem,act.1	0.312646	-0.798938	10996985	0.260955	5.09814e-169	9.39458e-167	16.7417	68.3926
NDUFB11	CD4_mem,act.1	0.163126	-0.799489	10131238	0.240411	4.03917e-203	9.09166e-201	9.27093	63.2332
SSR2	CD4_mem,act.1	0.526469	-0.799948	1.18605e+07	0.281445	1.43045e-138	2.20066e-136	26.6427	76.9476
RGS10	CD4_mem,act.1	0.232213	-0.800761	1.06021e+07	0.251583	1.19129e-184	2.40684e-182	12.4212	65.0945
CALM1	CD4_mem,act.1	1.13597	-0.801564	13135877	0.31171	5.2284e-102	5.76809e-100	51.9352	89.9554
EIF3G	CD4_mem,act.1	0.401688	-0.801578	1.13045e+07	0.268251	6.16712e-157	1.08289e-154	21.4221	72.8349
COX6A1	CD4_mem,act.1	0.27053	-0.803445	10533391	0.249954	9.08128e-185	1.84587e-182	14.6715	68.4058
SUMO2	CD4_mem,act.1	0.488505	-0.804973	1.15201e+07	0.273369	4.79802e-149	7.81145e-147	25.7426	76.2411
APRT	CD4_mem,act.1	0.342991	-0.818385	10872354	0.257997	9.26479e-172	1.73588e-169	18.4518	71.0791
SMDT1	CD4_mem,act.1	0.13413	-0.821699	1.00808e+07	0.239215	4.23929e-207	9.87342e-205	7.29073	61.1268
LTB	CD4_mem,act.1	1.84461	-0.822221	1.40674e+07	0.333815	8.58103e-80	7.19477e-78	68.1368	94.9619
S100A10	CD4_mem,act.1	0.259041	-0.823795	1.09661e+07	0.260222	6.39685e-173	1.20527e-170	13.6814	64.0083
EDF1	CD4_mem,act.1	0.355679	-0.82714	1.07574e+07	0.255269	5.49149e-175	1.05847e-172	18.9919	72.4157
UXT	CD4_mem,act.1	0.22196	-0.828149	10198528	0.242008	5.91925e-198	1.29752e-195	12.1512	66.4628
UBL5	CD4_mem,act.1	0.262401	-0.829155	1.03265e+07	0.245045	8.83946e-192	1.87631e-189	13.6814	68.8065
ARPC3	CD4_mem,act.1	0.5114	-0.833578	11430622	0.271245	1.39888e-151	2.33411e-149	26.4626	77.0794
CCNI	CD4_mem,act.1	0.665409	-0.850777	11745502	0.278717	4.51237e-141	7.10497e-139	33.7534	81.2739
ARHGDIB	CD4_mem,act.1	1.60454	-0.856454	11660649	0.276703	1.76328e-142	2.81604e-140	68.3168	96.3882
NOSIP	CD4_mem,act.1	0.344484	-0.860893	1.10641e+07	0.262549	2.559e-167	4.66434e-165	17.4617	67.4488
AES	CD4_mem,act.1	0.715634	-0.870164	11898280	0.282342	3.0046e-136	4.51876e-134	35.0135	83.3593
SSR4	CD4_mem,act.1	0.38165	-0.874097	1.04591e+07	0.248191	3.58008e-184	7.14695e-182	20.432	74.6223
EIF3F	CD4_mem,act.1	0.544421	-0.876293	1.10936e+07	0.263248	1.10833e-161	1.96672e-159	28.1728	79.1147
GPX4	CD4_mem,act.1	0.258109	-0.880018	9.91049e+06	0.235173	4.11274e-206	9.44748e-204	13.5914	69.811
ACTB	CD4_mem,act.1	3.32855	-0.902379	8.39633e+06	0.199242	9.05208e-257	2.55117e-254	94.4194	99.9235
MZT2B	CD4_mem,act.1	0.240102	-0.914518	9.40436e+06	0.223162	3.0564e-224	7.88505e-222	13.4113	71.0369
PSME1	CD4_mem,act.1	0.419163	-0.926627	1.02669e+07	0.243629	4.65849e-190	9.82618e-188	22.0522	76.6286
NDUFA4	CD4_mem,act.1	0.27731	-0.932398	9480347	0.224965	3.94999e-220	9.81296e-218	14.8515	73.1407
EIF3H	CD4_mem,act.1	0.330359	-0.933619	9766331	0.231752	5.55757e-209	1.3126e-206	17.6418	74.1372
OAZ1	CD4_mem,act.1	0.57113	-0.934627	1.0604e+07	0.25163	3.81217e-177	7.43329e-175	29.793	81.6245
CHCHD2	CD4_mem,act.1	0.409384	-0.936562	9968178	0.236542	3.40937e-200	7.62289e-198	21.7822	77.7913
ZFAS1	CD4_mem,act.1	0.236896	-0.936565	9399188	0.22304	1.13387e-224	2.94788e-222	12.6013	70.6915
EIF3E	CD4_mem,act.1	0.348774	-0.93733	9.89603e+06	0.234829	3.63065e-204	8.22734e-202	18.7219	74.3165
HNRNPA1	CD4_mem,act.1	1.13482	-0.94097	11372638	0.269869	2.63408e-151	4.37335e-149	52.0252	92.141
IL32	CD4_mem,act.1	1.47591	-0.950237	12431810	0.295003	1.60003e-120	2.14648e-118	59.676	90.4405
SLC25A6	CD4_mem,act.1	0.654143	-0.951001	10670894	0.253217	1.32464e-174	2.53862e-172	33.4833	83.2116
RAC2	CD4_mem,act.1	1.03053	-0.954082	11253794	0.267049	4.77322e-155	8.16756e-153	48.1548	90.8096
MYL12B	CD4_mem,act.1	0.465813	-0.956858	1.0112e+07	0.239954	1.57636e-194	3.41083e-192	24.2124	79.6235
COX6C	CD4_mem,act.1	0.240264	-0.961503	8956941	0.212545	2.45333e-240	6.58238e-238	13.0513	73.0695
CD3E	CD4_mem,act.1	1.40796	-0.972604	1.06734e+07	0.253277	1.71877e-173	3.25672e-171	61.7462	96.926
COX6B1	CD4_mem,act.1	0.231456	-0.984871	8791316	0.208615	8.04261e-247	2.19295e-244	12.4212	73.2119
SRP14	CD4_mem,act.1	0.436631	-1.01329	9379665	0.222576	1.22633e-220	3.06929e-218	22.6823	81.2923
EEF2	CD4_mem,act.1	1.39106	-1.01707	10232324	0.24281	2.26373e-188	4.71558e-186	60.6661	95.0621
IFITM2	CD4_mem,act.1	0.394269	-1.02072	9.58861e+06	0.227535	1.81042e-214	4.43197e-212	20.162	76.51
HCST	CD4_mem,act.1	0.47257	-1.02844	9.77798e+06	0.232028	2.26724e-206	5.24406e-204	23.5824	79.874
S100A4	CD4_mem,act.1	0.56068	-1.03082	11757567	0.279003	3.82272e-145	6.16376e-143	26.2826	67.3117
CD48	CD4_mem,act.1	0.54303	-1.04052	9656212	0.229139	6.43235e-210	1.52999e-207	27.4527	83.3619
NOP53	CD4_mem,act.1	0.669921	-1.05931	9699685	0.23017	1.00495e-207	2.35692e-205	33.5734	86.9526
FXYD5	CD4_mem,act.1	1.28553	-1.08083	9.98285e+06	0.23689	4.88185e-197	1.06317e-194	56.8857	95.6263
S100A6	CD4_mem,act.1	0.426519	-1.0826	9.33635e+06	0.221549	4.70332e-223	1.195e-220	21.3321	78.7245
GMFG	CD4_mem,act.1	0.384703	-1.09194	8537343	0.202588	2.62416e-253	7.33409e-251	20.342	81.2053
ACTG1	CD4_mem,act.1	2.00389	-1.09942	9191272	0.218106	7.85644e-226	2.05851e-223	74.7975	98.463
RPL36A	CD4_mem,act.1	0.246307	-1.11826	7972137	0.189176	1.36761e-278	3.95405e-276	13.2313	76.4704
H3F3A	CD4_mem,act.1	0.710708	-1.13215	9061705	0.215031	3.21742e-231	8.49652e-229	35.5536	88.6847
OST4	CD4_mem,act.1	0.292576	-1.14451	7772476	0.184438	2.50384e-285	7.30206e-283	15.5716	80.1824
MIF	CD4_mem,act.1	0.197524	-1.14992	7.37879e+06	0.175096	3.7752e-304	1.14065e-301	10.7111	76.6339
CD3D	CD4_mem,act.1	0.892632	-1.15702	9621938	0.228325	4.93793e-210	1.18292e-207	40.9541	92.8976
LDHB	CD4_mem,act.1	0.796043	-1.19947	8547961	0.20284	4.57666e-251	1.25813e-248	39.0639	90.227
NPM1	CD4_mem,act.1	0.853349	-1.21972	8510450	0.20195	2.02683e-252	5.61784e-250	40.7741	91.9538
MYL6	CD4_mem,act.1	0.698913	-1.2286	8.18915e+06	0.194326	1.37538e-265	3.94252e-263	35.0135	89.8236
EIF3K	CD4_mem,act.1	0.365425	-1.2404	7.37991e+06	0.175123	6.637e-301	1.98742e-298	18.9019	84.1423
PPDPF	CD4_mem,act.1	0.468543	-1.25944	7678332	0.182204	1.89486e-287	5.62386e-285	23.6724	86.5255
IFITM1	CD4_mem,act.1	1.02438	-1.27996	9404265	0.22316	5.16018e-218	1.27252e-215	43.4743	92.8449
GAPDH	CD4_mem,act.1	0.948814	-1.28074	8.67205e+06	0.205785	5.47036e-246	1.47956e-243	43.2943	92.4125
RPL23	CD4_mem,act.1	0.299604	-1.28086	6835614	0.162207	0	0	15.7516	83.0824
UQCRB	CD4_mem,act.1	0.216899	-1.32101	6165907	0.146315	0	0	11.7012	82.1333
PTMA	CD4_mem,act.1	1.84371	-1.34839	5.36537e+06	0.127319	0	0	72.9973	99.4912
SNRPD2	CD4_mem,act.1	0.219395	-1.36356	5850847	0.138839	0	0	11.6112	83.6677
HINT1	CD4_mem,act.1	0.485678	-1.37461	6515122	0.154602	0	0	25.5626	88.5819
MYL12A	CD4_mem,act.1	0.811752	-1.39689	7029395	0.166805	0	0	38.5239	93.4302
CFL1	CD4_mem,act.1	1.0345	-1.39696	7.04893e+06	0.167269	0	0	46.6247	95.7344
PFN1	CD4_mem,act.1	1.48658	-1.40717	6.19293e+06	0.146956	0	0	62.8263	98.0781
C12orf57	CD4_mem,act.1	0.29218	-1.41395	6.08824e+06	0.144472	0	0	15.0315	85.1151
COMMD6	CD4_mem,act.1	0.28179	-1.41887	5.77101e+06	0.136944	0	0	14.7615	86.1037
ATP5MC2	CD4_mem,act.1	0.450179	-1.42152	6222739	0.147664	0	0	23.1323	89.4308
FTH1	CD4_mem,act.1	1.3409	-1.42969	7.66855e+06	0.181972	7.3134e-287	2.15155e-284	55.9856	97.6853
ATP5MG	CD4_mem,act.1	0.306942	-1.43561	5623485	0.133443	0	0	16.5617	86.8524
PPIA	CD4_mem,act.1	0.722167	-1.44161	6.25348e+06	0.148393	0	0	35.8236	93.2509
TMA7	CD4_mem,act.1	0.377005	-1.44647	5809048	0.137847	0	0	19.3519	89.4572
SH3BGRL3	CD4_mem,act.1	0.694267	-1.45095	6.98903e+06	0.165847	0	0	33.8434	90.4168
SERF2	CD4_mem,act.1	0.611166	-1.50806	5717701	0.135679	0	0	30.5131	93.3695
FTL	CD4_mem,act.1	0.793767	-1.52228	6.31662e+06	0.149891	0	0	37.9838	93.4644
CD52	CD4_mem,act.1	0.920294	-1.52256	6.57778e+06	0.156088	0	0	41.6742	95.2071
RPL4	CD4_mem,act.1	1.15514	-1.54981	5.1494e+06	0.122194	0	0	52.2952	97.2529
COX7C	CD4_mem,act.1	0.415162	-1.59753	4.73751e+06	0.11242	0	0	21.7822	91.9327
EEF1D	CD4_mem,act.1	1.01331	-1.60177	4341791	0.103029	0	0	48.2448	97.6668
BTF3	CD4_mem,act.1	0.524467	-1.63942	4644274	0.110207	0	0	26.8227	93.5989
RPS20	CD4_mem,act.1	0.332402	-1.65741	4426108	0.10503	0	0	17.2817	90.8439
RPL36AL	CD4_mem,act.1	0.434809	-1.66235	4.37925e+06	0.103918	0	0	22.6823	92.9345
COX4I1	CD4_mem,act.1	0.498881	-1.71029	4.38912e+06	0.104152	0	0	24.8425	94.2844
ATP5F1E	CD4_mem,act.1	0.312993	-1.74058	4020587	0.0954072	0	0	15.9316	91.8273
RPS11	CD4_mem,act.1	0.444435	-1.75675	4105745	0.097428	0	0	22.2322	93.9495
TOMM7	CD4_mem,act.1	0.436958	-1.76585	3.8727e+06	0.0918978	0	0	22.4122	93.9601
RPLP0	CD4_mem,act.1	1.41285	-1.77109	3202465	0.0759934	0	0	60.6661	98.9824
PFDN5	CD4_mem,act.1	0.707808	-1.78332	3.68517e+06	0.0874478	0	0	34.9235	96.8469
RPL27A	CD4_mem,act.1	0.410077	-1.7834	4034625	0.0957403	0	0	20.7021	92.8449
EEF1A1	CD4_mem,act.1	3.10826	-1.81466	547914	0.0130018	0	0	94.2394	99.9974
RPL7	CD4_mem,act.1	0.43843	-1.81471	3.60868e+06	0.0856328	0	0	22.5923	94.2606
RACK1	CD4_mem,act.1	1.22173	-1.91852	2.08585e+06	0.0494966	0	0	55.0855	99.1326
RPL13A	CD4_mem,act.1	1.06319	-1.96131	2689174	0.0638132	0	0	48.4248	99.0035
RPSA	CD4_mem,act.1	1.19407	-1.98196	2.12667e+06	0.0504651	0	0	53.6454	99.0535
RPL31	CD4_mem,act.1	0.459871	-1.9836	2.84985e+06	0.067626	0	0	23.4023	96.1272
RPS2	CD4_mem,act.1	1.76196	-1.99432	1454582	0.0345167	0	0	69.4869	99.8919
RPL38	CD4_mem,act.1	0.420923	-2.01958	2735463	0.0649116	0	0	21.0621	96.0323
TMSB4X	CD4_mem,act.1	2.38252	-2.02167	922458	0.0218896	0	0	84.6085	99.9525
RPL15	CD4_mem,act.1	1.03729	-2.03696	2.06084e+06	0.048903	0	0	47.7048	98.8031
RPL3	CD4_mem,act.1	1.72173	-2.06537	1357726	0.0322184	0	0	68.4968	99.8313
RPL14	CD4_mem,act.1	1.45781	-2.08896	1410277	0.0334654	0	0	61.2961	99.7416
RPL8	CD4_mem,act.1	1.36205	-2.09548	1518081	0.0360236	0	0	58.9559	99.6204
RPL6	CD4_mem,act.1	1.30181	-2.11535	1675059	0.0397486	0	0	55.8956	99.4437
NACA	CD4_mem,act.1	0.954958	-2.14823	1693542	0.0401872	0	0	45.0045	99.0535
RPL26	CD4_mem,act.1	0.559946	-2.16772	2080847	0.0493778	0	0	27.9028	97.5719
RPL27	CD4_mem,act.1	0.492023	-2.16884	2.07519e+06	0.0492435	0	0	24.3924	97.1422
RPS29	CD4_mem,act.1	0.590976	-2.17079	2256875	0.0535549	0	0	28.8029	97.5904
RPL37A	CD4_mem,act.1	0.691983	-2.18289	1925491	0.0456913	0	0	34.2034	98.4445
EEF1B2	CD4_mem,act.1	0.671589	-2.2197	2.10873e+06	0.0500394	0	0	32.4032	98.0306
UBA52	CD4_mem,act.1	0.622	-2.22216	1.83098e+06	0.0434485	0	0	30.243	98.202
RPL5	CD4_mem,act.1	1.02707	-2.23762	1387955	0.0329357	0	0	47.1647	99.188
RPL10A	CD4_mem,act.1	0.934641	-2.24078	1.50369e+06	0.0356821	0	0	43.5644	99.13
RPS16	CD4_mem,act.1	0.962835	-2.25293	1307345	0.0310229	0	0	45.1845	99.2803
RPS19	CD4_mem,act.1	1.75196	-2.25886	895296	0.0212451	0	0	70.477	99.9315
RPL11	CD4_mem,act.1	1.96612	-2.26211	533154	0.0126516	0	0	75.3375	99.9684
RPL7A	CD4_mem,act.1	1.31904	-2.26455	1.0057e+06	0.023865	0	0	57.4257	99.7522
RPS21	CD4_mem,act.1	1.12184	-2.26607	1449313	0.0343917	0	0	50.045	99.623
RPS9	CD4_mem,act.1	1.12583	-2.27095	1406608	0.0333783	0	0	50.225	99.5096
RPL24	CD4_mem,act.1	0.788742	-2.29254	1347790	0.0319826	0	0	36.9937	99.2065
RPL22	CD4_mem,act.1	0.693645	-2.30433	1712561	0.0406385	0	0	32.8533	98.7662
RPL35	CD4_mem,act.1	0.713283	-2.30614	1598823	0.0379395	0	0	34.2934	98.8848
FAU	CD4_mem,act.1	1.17765	-2.30723	902344	0.0214123	0	0	52.1152	99.7337
RPS26	CD4_mem,act.1	1.02481	-2.30958	2.98788e+06	0.0709015	0	0	45.3645	96.6571
RPS24	CD4_mem,act.1	1.04301	-2.31886	1208390	0.0286747	0	0	47.1647	99.5571
RPS7	CD4_mem,act.1	1.18573	-2.34507	1.10248e+06	0.0261615	0	0	52.1152	99.5887
RPS6	CD4_mem,act.1	1.49976	-2.37701	820178	0.0194625	0	0	63.1863	99.855
RPS15	CD4_mem,act.1	1.45086	-2.39163	684383	0.0162402	0	0	61.9262	99.9025
RPL13	CD4_mem,act.1	2.217	-2.39451	524362	0.0124429	0	0	81.2781	99.9868
TMSB10	CD4_mem,act.1	1.33368	-2.40979	1652634	0.0392165	0	0	55.8056	99.5676
RPL9	CD4_mem,act.1	0.975942	-2.41705	939402	0.0222917	0	0	45.5446	99.5017
RPL23A	CD4_mem,act.1	0.89425	-2.42709	1060672	0.0251694	0	0	41.5842	99.3831
RPL10	CD4_mem,act.1	2.22423	-2.43453	258680	0.00613839	0	0	82.3582	99.9921
TPT1	CD4_mem,act.1	1.77079	-2.44013	595302	0.0141263	0	0	70.207	99.9183
RPL18	CD4_mem,act.1	1.21867	-2.49159	679814	0.0161318	0	0	53.9154	99.8049
RPLP2	CD4_mem,act.1	1.08814	-2.49595	1.00962e+06	0.0239579	0	0	48.0648	99.7416
RPS3A	CD4_mem,act.1	1.49821	-2.5016	772792	0.0183381	0	0	62.8263	99.884
RPS4X	CD4_mem,act.1	1.36729	-2.50192	747660	0.0177417	0	0	57.6958	99.8181
RPS5	CD4_mem,act.1	0.821513	-2.50662	1.12036e+06	0.0265857	0	0	38.6139	99.2381
RPL19	CD4_mem,act.1	1.68747	-2.51755	453509	0.0107616	0	0	67.8668	99.9578
RPS25	CD4_mem,act.1	1.24017	-2.52229	726162	0.0172316	0	0	54.7255	99.7944
RPL41	CD4_mem,act.1	2.21259	-2.52279	147236	0.00349387	0	0	82.6283	99.9947
RPS8	CD4_mem,act.1	1.64296	-2.53149	659749	0.0156556	0	0	65.7066	99.9578
RPLP1	CD4_mem,act.1	2.00948	-2.5365	326222	0.00774115	0	0	77.0477	99.9789
RPL18A	CD4_mem,act.1	1.41807	-2.54251	490702	0.0116442	0	0	59.856	99.9235
RPS3	CD4_mem,act.1	1.57778	-2.54276	453108	0.0107521	0	0	65.0765	99.9367
RPL28	CD4_mem,act.1	1.77886	-2.54478	392842	0.009322	0	0	70.387	99.9763
RPS27A	CD4_mem,act.1	1.60069	-2.6067	533418	0.0126578	0	0	65.3465	99.9499
RPL21	CD4_mem,act.1	0.963804	-2.61142	985758	0.0233917	0	0	43.5644	99.449
RPL12	CD4_mem,act.1	1.10764	-2.6257	684338	0.0162391	0	0	48.9649	99.8234
RPS27	CD4_mem,act.1	1.77175	-2.63919	425924	0.010107	0	0	71.7372	99.9394
RPL36	CD4_mem,act.1	0.8468	-2.64204	725870	0.0172246	0	0	38.8839	99.7126
RPS23	CD4_mem,act.1	1.40872	-2.65038	476274	0.0113018	0	0	59.766	99.9341
RPL29	CD4_mem,act.1	1.0867	-2.65537	660590	0.0156756	0	0	47.7048	99.8339
RPS15A	CD4_mem,act.1	1.3738	-2.66769	409387	0.00971462	0	0	59.586	99.9288
RPL37	CD4_mem,act.1	1.12508	-2.67277	656844	0.0155867	0	0	49.865	99.855
RPS28	CD4_mem,act.1	1.29779	-2.69182	466004	0.0110581	0	0	55.1755	99.8998
RPS18	CD4_mem,act.1	1.6359	-2.7168	518270	0.0122984	0	0	66.4266	99.9341
RPL30	CD4_mem,act.1	1.70231	-2.71805	300900	0.00714025	0	0	67.9568	99.9736
RPL34	CD4_mem,act.1	1.38285	-2.75692	484299	0.0114923	0	0	58.4158	99.9446
RPS13	CD4_mem,act.1	1.14938	-2.76635	546770	0.0129747	0	0	50.225	99.7917
RPL35A	CD4_mem,act.1	0.891314	-2.80349	581638	0.0138021	0	0	39.784	99.7891
RPS14	CD4_mem,act.1	1.30067	-2.88184	344530	0.00817558	0	0	55.8956	99.9341
RPL39	CD4_mem,act.1	1.05695	-2.96422	504578	0.0119735	0	0	45.9046	99.8655
RPS12	CD4_mem,act.1	1.73702	-2.96996	263480	0.0062523	0	0	68.4068	99.9842
RPL32	CD4_mem,act.1	1.44701	-2.98749	446432	0.0105937	0	0	60.036	99.9605
SRGN	CD4_mem,act.2	2.50867	1.09634	4.58782e+07	0.769043	2.27461e-296	5.86814e-293	94.4758	72.0954
CTLA4	CD4_mem,act.2	1.18432	0.815932	43339021	0.726479	0	0	65.8506	21.1968
LAG3	CD4_mem,act.2	0.849707	0.802675	42370423	0.710243	0	0	44.7583	3.12425
GBP2	CD4_mem,act.2	1.01628	0.689934	4.31115e+07	0.722665	0	0	65.4112	23.8431
ARMH1	CD4_mem,act.2	1.1739	0.676445	4.16066e+07	0.697439	2.86607e-219	4.17923e-216	66.7294	32.842
LBH	CD4_mem,act.2	1.46274	0.597948	40628598	0.681045	1.96726e-144	1.5709e-141	79.2216	55.5449
SNX9	CD4_mem,act.2	0.82308	0.593454	4.1616e+07	0.697596	0	0	55.3045	17.0605
C9orf16	CD4_mem,act.2	1.32896	0.570782	40878254	0.68523	1.0969e-155	9.94263e-153	80.6026	50.9199
PKM	CD4_mem,act.2	1.58001	0.565904	39574986	0.663384	1.13885e-113	5.78711e-111	84.4947	63.1178
GAPDH	CD4_mem,act.2	2.7058	0.534498	40912218	0.685799	8.97995e-140	6.54717e-137	97.8657	90.7234
IRF4	CD4_mem,act.2	0.606264	0.526716	4.02931e+07	0.675422	0	0	40.5524	5.57024
PTMS	CD4_mem,act.2	0.549991	0.515684	3.93874e+07	0.660239	0	0	34.3377	2.46469
DUSP2	CD4_mem,act.2	1.04634	0.492446	37574814	0.629855	3.37222e-97	1.37924e-94	56.6855	32.5456
SOD1	CD4_mem,act.2	1.58219	0.461451	37948372	0.636117	5.18878e-78	1.5265e-75	85.248	68.875
CD200	CD4_mem,act.2	0.512421	0.458436	3.79126e+07	0.635518	0	0	30.7596	3.89597
HSP90AB1	CD4_mem,act.2	2.06373	0.458053	3.75772e+07	0.629895	1.30918e-69	3.27666e-67	92.5298	82.1384
SESN3	CD4_mem,act.2	0.765881	0.442474	39360339	0.659786	2.16596e-184	2.4214e-181	55.1161	22.5079
REL	CD4_mem,act.2	0.81437	0.440723	37504523	0.628677	5.06993e-108	2.42907e-105	50.1569	26.7938
ITM2A	CD4_mem,act.2	1.23594	0.430169	3.69125e+07	0.618754	9.36969e-66	2.12325e-63	70.4331	50.0547
ENO1	CD4_mem,act.2	1.26547	0.428877	3.75738e+07	0.629839	3.17717e-75	9.10735e-73	76.0201	55.6837
NFATC1	CD4_mem,act.2	0.616303	0.425472	38817409	0.650685	1.9486e-226	2.97055e-223	44.1933	14.6092
BCL2	CD4_mem,act.2	0.77136	0.423621	3.88748e+07	0.651646	2.1517e-157	2.00455e-154	55.2417	24.4653
RPS4Y1	CD4_mem,act.2	1.37823	0.415654	3.53475e+07	0.592519	1.33302e-43	1.53632e-41	61.5819	42.618
HNRNPA1	CD4_mem,act.2	2.43558	0.403008	39780431	0.666827	4.51868e-113	2.2619e-110	97.489	90.7234
S100A4	CD4_mem,act.2	1.17569	-0.402912	24414800	0.409258	4.93557e-36	4.1695e-34	60.2009	66.397
ZFP36L2	CD4_mem,act.2	1.738	-0.436255	2.15183e+07	0.360705	1.94006e-79	5.91505e-77	85.5618	89.9437
CXCR4	CD4_mem,act.2	1.27146	-0.478091	2.27588e+07	0.3815	1.16949e-58	2.19119e-56	66.6667	77.1476
TXNIP	CD4_mem,act.2	1.64236	-0.533684	21044227	0.352758	1.49425e-88	5.22021e-86	80.2888	89.6606
ANXA1	CD4_mem,act.2	0.489397	-0.535619	2.13746e+07	0.358295	5.17318e-91	1.90657e-88	32.0778	54.4207
KLF2	CD4_mem,act.2	0.860159	-0.561022	22036665	0.369394	1.90574e-73	5.15441e-71	46.6416	64.3061
IL7R	CD4_mem,act.2	1.17273	-0.697453	18870562	0.316322	1.20285e-137	8.58325e-135	66.5411	80.4908
S100A4	CD4_mem,mig	2.57907	1.40598	247742287	0.812048	0	0	93.8819	55.5316
ANXA1	CD4_mem,mig	1.78842	1.0857	240927669	0.789711	0	0	88.3932	40.1622
S100A11	CD4_mem,mig	1.60938	0.911042	2.3424e+08	0.76779	0	0	85.4128	43.7177
VIM	CD4_mem,mig	2.97492	0.782223	233120582	0.764121	0	0	98.7597	89.0467
SH3BGRL3	CD4_mem,mig	2.65753	0.765416	2.31932e+08	0.760225	0	0	98.5191	85.091
IL7R	CD4_mem,mig	2.38919	0.756917	2.12236e+08	0.695664	0	0	94.7149	74.2616
AHNAK	CD4_mem,mig	1.29977	0.752147	219501675	0.719481	0	0	75.1666	31.6559
S100A6	CD4_mem,mig	2.00534	0.728673	2.21766e+08	0.726904	0	0	93.8634	70.6743
S100A10	CD4_mem,mig	1.56054	0.692884	2.17042e+08	0.711419	0	0	85.4313	53.8317
EMP3	CD4_mem,mig	1.84869	0.684763	2.18557e+08	0.716384	0	0	92.1418	66.2724
IL32	CD4_mem,mig	2.88208	0.66776	2.11522e+08	0.693325	0	0	98.4728	86.157
FOS	CD4_mem,mig	2.09308	0.615833	1.88057e+08	0.616411	4.41097e-292	1.84919e-289	76.9437	58.7435
ITGB1	CD4_mem,mig	1.04424	0.599228	211260139	0.692467	0	0	66.605	27.7357
CD52	CD4_mem,mig	2.81812	0.578747	2.22041e+08	0.727805	0	0	99.0929	91.6141
TAGLN2	CD4_mem,mig	1.40049	0.553627	204722265	0.671037	0	0	80.3684	52.5108
LGALS1	CD4_mem,mig	0.720272	0.545812	1.99259e+08	0.65313	0	0	40.883	10.6346
PLP2	CD4_mem,mig	1.03517	0.527977	2.05471e+08	0.673492	0	0	67.4287	34.28
KLF2	CD4_mem,mig	1.77043	0.514527	189014909	0.619552	0	0	82.1825	56.47
CD99	CD4_mem,mig	1.47955	0.506789	2.00897e+08	0.6585	0	0	85.2647	58.609
DUSP1	CD4_mem,mig	1.82393	0.502843	1.86079e+08	0.609929	9.84221e-261	3.43842e-258	78.8412	57.968
TIMP1	CD4_mem,mig	0.724989	0.494251	206380342	0.676472	0	0	51.8974	17.1471
LTB	CD4_mem,mig	2.9962	0.487729	1.99794e+08	0.654883	0	0	98.6486	92.4959
CLIC1	CD4_mem,mig	1.62402	0.476527	1.9768e+08	0.647955	0	0	87.4861	65.5818
ANXA2	CD4_mem,mig	0.60129	0.451058	202545159	0.663901	0	0	43.5765	10.2274
FLNA	CD4_mem,mig	0.859088	0.444273	199201492	0.652941	0	0	59.2003	27.895
MYL12A	CD4_mem,mig	2.49011	0.444116	204578222	0.670565	0	0	97.8804	89.5672
CALM1	CD4_mem,mig	2.2166	0.417371	1.98886e+08	0.651907	0	0	96.5291	85.9445
COTL1	CD4_mem,mig	1.34417	0.411311	1.91534e+08	0.62781	0	0	79.3873	56.6506
IFITM2	CD4_mem,mig	1.67884	0.404953	1.89708e+08	0.621825	0	0	87.4028	70.1254
CD7	CD4_mem,mig	1.15631	-0.437027	111387071	0.365104	0	0	66.5402	76.3935
MALAT1	CD4_mem,mig	5.30533	-0.446926	8.9926e+07	0.294759	0	0	99.9907	99.9256
CCR7	CD4_mem,mig	0.84139	-0.530707	1.03198e+08	0.338262	0	0	57.2288	70.6991
JUN	CD4_mem,res	2.32225	0.710271	1.32789e+08	0.655835	0	0	82.1342	69.8525
CD69	CD4_mem,res	2.11197	0.602082	131336506	0.648662	6.54584e-307	1.09767e-303	84.5542	71.0689
DUSP1	CD4_mem,res	1.9032	0.525891	123708496	0.610988	4.55498e-177	2.54608e-174	74.3544	61.7576
KLF6	CD4_mem,res	1.64856	0.512197	128141979	0.632884	5.80201e-254	7.78351e-251	75.1502	60.4501
GPR183	CD4_mem,res	1.23931	0.503383	129454135	0.639365	3.75631e-307	6.63048e-304	64.1384	45.2486
IL7R	CD4_mem,res	2.26017	0.49679	128709134	0.635686	3.57711e-253	4.4433e-250	86.6169	78.6681
CD40LG	CD4_mem,res	1.15336	0.473186	130815082	0.646087	0	0	64.6906	45.6013
KLRB1	CD4_mem,res	0.666655	0.450757	122804310	0.606522	0	0	32.4671	12.1058
HSPA1B	CD4_mem,res	1.24394	0.402635	118559175	0.585556	1.26533e-121	4.467e-119	54.3446	42.5513
TMSB10	CD4_mem,res	3.32079	-0.420401	5.70981e+07	0.282004	0	0	98.3433	98.3184
LTB	CD4_mem,res	2.21245	-0.511683	6.94936e+07	0.343224	0	0	88.3872	95.2866
RIPOR2	CD4_mem,res	0.371593	-0.515666	67837714	0.335046	0	0	24.9147	56.9135
NOSIP	CD4_mem,res	0.678951	-0.595903	65883024	0.325392	0	0	42.4233	70.4455
KLF2	CD4_mem,res	0.355002	-1.23862	44078043	0.217698	0	0	17.2649	72.2579
CCR7	CD4_nv.1	1.70032	0.657057	2.11401e+08	0.692573	0	0	84.1672	60.3847
CD7	CD4_nv.1	1.94665	0.655908	2.10767e+08	0.690495	0	0	89.4756	67.6113
NOSIP	CD4_nv.1	1.6104	0.594053	2.07756e+08	0.680633	0	0	81.6425	60.0446
RPS5	CD4_nv.1	3.5831	0.451282	221942795	0.727109	0	0	99.6578	96.6913
RPS13	CD4_nv.1	4.16125	0.448436	2.30503e+08	0.755154	0	0	99.9168	97.793
EEF1B2	CD4_nv.1	3.14625	0.43998	2.1234e+08	0.695648	0	0	98.9365	95.1008
LEF1	CD4_nv.1	1.30551	0.438446	1.96634e+08	0.644195	0	0	73.6521	55.9637
TCF7	CD4_nv.1	1.64646	0.410923	192056675	0.629199	0	0	83.1037	68.8972
DUSP2	CD4_nv.1	0.284736	-0.400041	120488051	0.394732	0	0	19.717	38.8218
CTLA4	CD4_nv.1	0.104215	-0.411405	117855964	0.386109	0	0	6.88061	29.2005
ZFP36	CD4_nv.1	1.07599	-0.418799	1.19609e+08	0.391852	1.75275e-246	3.1775e-244	63.7751	73.9771
TAGAP	CD4_nv.1	0.373298	-0.419868	113714501	0.372541	0	0	26.3202	49.226
TNFRSF4	CD4_nv.1	0.0379318	-0.420951	1.11199e+08	0.364299	0	0	2.88542	29.8664
IL7R	CD4_nv.1	1.53464	-0.424712	116138976	0.380484	9.24178e-296	2.21394e-293	75.3907	81.6572
CD2	CD4_nv.1	1.05708	-0.424883	1.11495e+08	0.365268	0	0	64.0155	79.429
SLC2A3	CD4_nv.1	0.713957	-0.426911	117586842	0.385227	5.10546e-294	1.20582e-291	44.4465	61.7344
PTGER4	CD4_nv.1	0.297315	-0.429353	112380623	0.368171	0	0	20.8545	45.4285
CXCR4	CD4_nv.1	1.41348	-0.437817	1.18467e+08	0.388109	1.14023e-260	2.31764e-258	70.9609	78.9259
HSP90AA1	CD4_nv.1	1.54383	-0.437833	108930034	0.356867	0	0	79.9686	90.0032
CLIC1	CD4_nv.1	0.958231	-0.44414	1.08349e+08	0.354963	0	0	59.3082	76.3683
NR4A2	CD4_nv.1	0.126965	-0.445954	114742129	0.375908	0	0	9.07241	32.9909
FOSB	CD4_nv.1	0.257744	-0.460381	113597729	0.372159	0	0	18.4778	41.8329
NFKBIA	CD4_nv.1	0.7432	-0.472776	115347571	0.377891	0	0	46.0094	63.7571
TSC22D3	CD4_nv.1	1.20451	-0.492832	114691294	0.375741	0	0	64.6074	77.3566
SH3BGRL3	CD4_nv.1	1.71628	-0.53614	92355516	0.302567	0	0	84.195	90.5735
ANXA1	CD4_nv.1	0.609817	-0.544013	108794766	0.356423	0	0	39.6745	58.8083
TNFAIP3	CD4_nv.1	0.602015	-0.579479	1.09106e+08	0.357443	0	0	36.7613	59.2263
CD99	CD4_nv.1	0.690545	-0.584274	9.56586e+07	0.313388	0	0	46.2684	73.5379
S100A11	CD4_nv.1	0.527339	-0.585178	9.99482e+07	0.327441	0	0	35.4296	62.8503
DNAJB1	CD4_nv.1	0.79349	-0.586338	106164909	0.347808	0	0	47.3874	69.1098
PPP1R15A	CD4_nv.1	0.168162	-0.606658	98487586	0.322656	0	0	12.1983	45.8854
ITGB1	CD4_nv.1	0.153034	-0.63316	9.26343e+07	0.30348	0	0	11.0423	49.0063
JUNB	CD4_nv.1	1.92708	-0.639808	1.07831e+08	0.353265	0	0	78.6553	88.6783
UBC	CD4_nv.1	1.75918	-0.653576	8.06962e+07	0.26437	0	0	85.6377	95.5082
JUN	CD4_nv.1	1.21191	-0.708226	106036933	0.347389	0	0	57.5234	77.2539
RGS1	CD4_nv.1	0.14998	-0.723407	9.96283e+07	0.326393	0	0	9.59956	42.8141
CD69	CD4_nv.1	1.02667	-0.799643	92909517	0.304382	0	0	56.9592	79.4148
JUND	CD4_nv.1	1.45815	-0.808464	8.10351e+07	0.26548	0	0	76.519	92.823
AHNAK	CD4_nv.1	0.165441	-0.816443	81701172	0.267662	0	0	11.5972	55.9921
IL32	CD4_nv.1	1.7767	-0.860813	75490385	0.247315	0	0	80.9581	92.862
FOS	CD4_nv.1	0.986673	-0.914184	101480728	0.332462	0	0	48.8301	69.5065
SRGN	CD4_nv.1	0.784598	-0.930056	75915196	0.248706	0	0	50.7907	81.519
KLF6	CD4_nv.1	0.497822	-0.994852	73801284	0.241781	0	0	33.0158	74.1649
DUSP1	CD4_nv.1	0.627319	-1.15197	7.61162e+07	0.249365	0	0	36.3359	74.2428
S100A4	CD4_nv.1	0.675943	-1.22568	70048544	0.229487	0	0	40.0351	76.1451
FOS	CD4_nv.2	3.17567	1.6523	84721333	0.798953	0	0	94.1437	61.3101
KLF2	CD4_nv.2	2.78957	1.50445	8.7962e+07	0.829514	0	0	92.6115	61.2242
DUSP1	CD4_nv.2	2.54873	1.17704	80220605	0.75651	0	0	92.2029	61.4292
CXCR4	CD4_nv.2	2.71493	1.06501	8.11689e+07	0.765453	0	0	95.6078	75.1835
CD69	CD4_nv.2	2.54605	1.01777	79715612	0.751748	0	0	95.0289	71.4195
TSC22D3	CD4_nv.2	2.37748	0.883061	7.6652e+07	0.722857	0	0	92.0667	72.3418
JUNB	CD4_nv.2	3.19705	0.873035	74788631	0.705284	1.76785e-301	3.95267e-298	95.9142	85.0879
NR4A2	CD4_nv.2	1.1875	0.798128	75245313	0.709591	0	0	61.8658	23.4787
JUND	CD4_nv.2	2.76947	0.785894	7.83118e+07	0.738509	0	0	97.8209	87.5336
DNAJB1	CD4_nv.2	1.93754	0.778676	74465617	0.702238	3.51172e-307	9.81468e-304	84.8825	61.3211
SLC2A3	CD4_nv.2	1.71431	0.747945	74126313	0.699039	4.34753e-307	1.1216e-303	80.0477	55.0672
TNFAIP3	CD4_nv.2	1.6893	0.722657	7.23763e+07	0.682536	1.74591e-265	2.92771e-262	78.3453	50.9431
JUN	CD4_nv.2	2.34726	0.673976	6.85504e+07	0.646455	1.53778e-157	1.39389e-154	85.0868	70.7077
FOSB	CD4_nv.2	1.20543	0.664824	7.14255e+07	0.673568	1.8108e-294	3.57238e-291	62.0361	33.1948
[truncated: 59 more rows]

## Sheet: Table S6
gene	status	p_value	morans_test_statistic	morans_I	q_value
[truncated: 8,232 more rows]

[truncated: 5 more sheets: Table S7, Table S8, Table S9, Table S10, Table S11]
