# Supplementary material for: Single-cell transcriptomics of melanoma sentinel lymph nodes identifies immune cell signatures associated with metastasis
Source: JCI Insight. 2025 Mar 6;10(7):e183080. doi: 10.1172/jci.insight.183080 (PMC11981627; doi:10.1172/jci.insight.183080)
Supplement: Supporting data values [file jciinsight-10-183080-s066.xlsx]

## Sheet: Fig.2C
T cell type	PropMean.StageI	PropMean.StageIII	PropRatio	Tstatistic	P.Value	FDR
T/NK	0.00236786	0.0107543	4.54176	2.58923	0.0187924	0.262587
CD8_mem,eff.2	0.00424796	0.0110894	2.61053	2.28524	0.0350115	0.262587
CD8_mem,eff.1	0.10474	0.153456	1.46512	1.20242	0.245211	0.613028
NK	0.029357	0.0271472	0.924728	-0.434797	0.669021	0.870312
CD8_nv	0.0469966	0.0447684	0.952588	-0.35082	0.729909	0.870312

## Sheet: Fig.3C
T cell type	PropMean.StageI	PropMean.StageIII	PropRatio	Tstatistic	P.Value	FDR
CD4_nv.2	0.0200784	0.0841294	4.19005	1.9573	0.0664478	0.332239
CD4_mem,mig	0.270263	0.18039	0.66746	-1.41354	0.175028	0.613028
CD4_Treg	0.136453	0.0882705	0.720177	-1.26805	0.221382	0.613028
CD4_mem,act.1	0.0314411	0.0225716	0.717903	-0.901281	0.379669	0.71188
CD4_dys	0.0190511	0.00683222	0.358626	-0.399438	0.6944	0.870312
CD4_mem,act.2	0.0260279	0.0375343	1.44208	0.283777	0.779909	0.870312
CD4_mem,res	0.124657	0.125913	1.01008	0.241083	0.812291	0.870312
CD4_nv.1	0.177871	0.193726	1.08914	-0.131748	0.896686	0.896686

## Sheet: Fig.4D
B cell type	PropMean.StageI	PropMean.StageIII	PropRatio	Tstatistic	P.Value	FDR
B_undef.1	0.0186624	0.0134462	0.720497	-1.29725	0.214156	0.808722
B_mem.1	0.304285	0.171076	0.562224	-1.14684	0.269424	0.808722
B_mem.2	0.0813416	0.211005	2.59406	1.03508	0.317043	0.808722
B_GC.2	0.00953599	0.00620409	0.650598	-0.962051	0.351287	0.808722
B_CD11c	0.0113056	0.0230129	2.03552	0.929014	0.367601	0.808722
B_nv	0.35703	0.350212	0.980903	-0.412278	0.685972	0.997249
B_GC.3	0.00349488	0.00403799	1.1554	-0.336764	0.740963	0.997249
B_undef.2	0.00306686	0.00218411	0.712165	-0.232924	0.818971	0.997249
Plasma_cells	0.00790141	0.010767	1.36267	0.0533768	0.958137	0.997249
B_GC.1	0.0200779	0.0161283	0.803287	-0.0273093	0.978573	0.997249
B_MZ	0.183298	0.191926	1.04707	0.00350586	0.997249	0.997249

## Sheet: Fig.6B
Myeloid cell type	PropMean.StageI	PropMean.StageIII	PropRatio	Tstatistic	P.Value	FDR
pDC	0.231867	0.167863	0.723964	-1.10643	0.272957	0.985413
Mac	0.140744	0.189679	1.34769	0.663158	0.509769	0.985413
Mono	0.12926	0.138109	1.06845	0.534796	0.594768	0.985413
DC_CD141	0.148522	0.134446	0.905225	-0.261885	0.794307	0.985413
DC_LAMP3	0.349608	0.369904	1.05805	-0.01836	0.985413	0.985413
